# Supplementary material for: Regulation of tumour related genes by dynamic epigenetic alteration at enhancer regions in gastric epithelial cells infected by Epstein-Barr virus
Source: Sci Rep. 2017 Aug 11;7:7924. doi: 10.1038/s41598-017-08370-7 (PMC5554293; doi:10.1038/s41598-017-08370-7)
Supplement: Supplementary file 2 — Supplementary Dataset 1 [file 41598_2017_8370_MOESM2_ESM.xlsx]

## Sheet: Title
Supplementary Tables
Regulation of tumour related genes by dynamic epigenetic alteration at enhancer
regions in gastric epithelial cells infected by Epstein-Barr virus
Atsushi Okabe, Sayaka Funata, Keisuke Matsusaka, Hiroe Namba, Masaki Fukuyo,
Bahityar Rahmutulla, Motohiko Oshima, Atsushi Iwama, Masashi Fukayama, Atsushi
Kaneda
Supplementary Tables:
	Supplementary Table S1
	Supplementary Table S2
	Supplementary Table S3
	Supplementary Table S4
	Supplementary Table S5
	Supplementary Table S6
	Supplementary Table S7
	Supplementary Table S8
	Supplementary Table S9
	Supplementary Table S10
	Supplementary Table S11

## Sheet: Table S1
Supplementary Table S1: Enriched GO Biological Process term of AE1-associated genes
GroupID	Category	Term	Description	LogP	Log(q-value)	InTerm_InList	Genes	Symbols
1_Summary	GO Biological Processes	GO:0072359	circulatory system development	-33.1284	-29.1838	210/921	156,182,196,283,302,356,652,653,655,677,694,728,775,857,859,861,947,998,1000,1003,1215,1282,1295,1296,1363,1386,1499,1848,1889,1906,1948,1956,1969,2004,2034,2047,2050,2069,2113,2246,2247,2257,2263,2280,2300,2307,2308,2535,2625,2627,2889,2932,3091,3162,3280,3397,3399,3491,3569,3576,3675,3678,3685,3690,3716,3976,4086,4088,4091,4209,4303,4488,4627,4633,4638,4734,4763,4804,4851,4856,4915,5054,5125,51…	GRK2,JAG1,AHR,ANG,ANXA2,FASLG,BMP4,BMP5,BMP7,ZFP36L1,BTG1,C5AR1,CACNA1C,CAV1,CAV3,RUNX1,CD34,CDC42,CDH2,CDH5,CMA1,COL4A1,COL8A1,COL8A2,CPE,ATF2,CTNNB1,DUSP6,ECE1,EDN1,EFNB2,EGFR,EPHA2,ELK3,EPAS1,EPHB1,EPHB4,EREG,ETS1,FGF1,FGF2,FGF12,FGFR2,FKBP1A,FOXL1,FOXS1,FOXO1,FZD2,GATA3,GATA6,RAPGEF1,GSK3B,HIF1A,HMOX1,HES1,ID1,ID3,CYR61,IL6,CXCL8,ITGA3,ITGA5,ITGAV,ITGB3,JAK1,LIF,SMAD1,SMAD3,SMAD6,MEF2D,FOXO4,…
1_Member	GO Biological Processes	GO:0072359	circulatory system development	-33.1284	-29.1838	210/921	156,182,196,283,302,356,652,653,655,677,694,728,775,857,859,861,947,998,1000,1003,1215,1282,1295,1296,1363,1386,1499,1848,1889,1906,1948,1956,1969,2004,2034,2047,2050,2069,2113,2246,2247,2257,2263,2280,2300,2307,2308,2535,2625,2627,2889,2932,3091,3162,3280,3397,3399,3491,3569,3576,3675,3678,3685,3690,3716,3976,4086,4088,4091,4209,4303,4488,4627,4633,4638,4734,4763,4804,4851,4856,4915,5054,5125,51…	GRK2,JAG1,AHR,ANG,ANXA2,FASLG,BMP4,BMP5,BMP7,ZFP36L1,BTG1,C5AR1,CACNA1C,CAV1,CAV3,RUNX1,CD34,CDC42,CDH2,CDH5,CMA1,COL4A1,COL8A1,COL8A2,CPE,ATF2,CTNNB1,DUSP6,ECE1,EDN1,EFNB2,EGFR,EPHA2,ELK3,EPAS1,EPHB1,EPHB4,EREG,ETS1,FGF1,FGF2,FGF12,FGFR2,FKBP1A,FOXL1,FOXS1,FOXO1,FZD2,GATA3,GATA6,RAPGEF1,GSK3B,HIF1A,HMOX1,HES1,ID1,ID3,CYR61,IL6,CXCL8,ITGA3,ITGA5,ITGAV,ITGB3,JAK1,LIF,SMAD1,SMAD3,SMAD6,MEF2D,FOXO4,…
1_Member	GO Biological Processes	GO:0001944	vasculature development	-30.5099	-26.8663	154/596	182,196,283,302,356,652,655,677,694,728,857,861,947,998,1000,1003,1215,1282,1295,1296,1499,1906,1948,1969,2004,2034,2047,2050,2069,2113,2246,2247,2263,2307,2308,2627,2889,3091,3162,3280,3397,3491,3569,3576,3678,3685,3690,3716,3976,4091,4303,4627,4638,4734,4763,4804,4851,4856,4915,5054,5125,5155,5294,5547,5578,5740,5764,5784,5787,5797,5921,6303,6369,6376,6422,6461,6469,6659,6678,6692,6850,6862,692…	JAG1,AHR,ANG,ANXA2,FASLG,BMP4,BMP7,ZFP36L1,BTG1,C5AR1,CAV1,RUNX1,CD34,CDC42,CDH2,CDH5,CMA1,COL4A1,COL8A1,COL8A2,CTNNB1,EDN1,EFNB2,EPHA2,ELK3,EPAS1,EPHB1,EPHB4,EREG,ETS1,FGF1,FGF2,FGFR2,FOXS1,FOXO1,GATA6,RAPGEF1,HIF1A,HMOX1,HES1,ID1,CYR61,IL6,CXCL8,ITGA5,ITGAV,ITGB3,JAK1,LIF,SMAD6,FOXO4,MYH9,MYLK,NEDD4,NF1,NGFR,NOTCH1,NOV,NTRK2,SERPINE1,PCSK5,PDGFB,PIK3CG,PRCP,PRKCA,PTGIS,PTN,PTPN14,PTPRB,PTPRM,RA…
1_Member	GO Biological Processes	GO:0072358	cardiovascular system development	-29.8114	-26.2647	154/604	182,196,283,302,356,652,655,677,694,728,857,861,947,998,1000,1003,1215,1282,1295,1296,1499,1906,1948,1969,2004,2034,2047,2050,2069,2113,2246,2247,2263,2307,2308,2627,2889,3091,3162,3280,3397,3491,3569,3576,3678,3685,3690,3716,3976,4091,4303,4627,4638,4734,4763,4804,4851,4856,4915,5054,5125,5155,5294,5547,5578,5740,5764,5784,5787,5797,5921,6303,6369,6376,6422,6461,6469,6659,6678,6692,6850,6862,692…	JAG1,AHR,ANG,ANXA2,FASLG,BMP4,BMP7,ZFP36L1,BTG1,C5AR1,CAV1,RUNX1,CD34,CDC42,CDH2,CDH5,CMA1,COL4A1,COL8A1,COL8A2,CTNNB1,EDN1,EFNB2,EPHA2,ELK3,EPAS1,EPHB1,EPHB4,EREG,ETS1,FGF1,FGF2,FGFR2,FOXS1,FOXO1,GATA6,RAPGEF1,HIF1A,HMOX1,HES1,ID1,CYR61,IL6,CXCL8,ITGA5,ITGAV,ITGB3,JAK1,LIF,SMAD6,FOXO4,MYH9,MYLK,NEDD4,NF1,NGFR,NOTCH1,NOV,NTRK2,SERPINE1,PCSK5,PDGFB,PIK3CG,PRCP,PRKCA,PTGIS,PTN,PTPN14,PTPRB,PTPRM,RA…
1_Member	GO Biological Processes	GO:0022603	regulation of anatomical structure morphogenesis	-24.117	-21.0474	192/937	100,301,356,596,627,652,655,694,728,752,859,860,861,947,998,1123,1215,1290,1435,1499,1601,1739,1793,1848,1902,1906,1948,1969,2059,2099,2113,2118,2239,2246,2247,2263,2535,2625,2627,2768,2803,2902,2932,3091,3162,3170,3280,3397,3569,3576,3678,3716,3792,3955,3975,3976,3984,3987,4289,4303,4478,4627,4651,4734,4763,4773,4803,4804,4851,4915,4919,4982,5054,5361,5362,5530,5578,5649,5683,5740,5764,5797,5921…	ADA,ANXA1,FASLG,BCL2,BDNF,BMP4,BMP7,BTG1,C5AR1,FMNL1,CAV3,RUNX2,RUNX1,CD34,CDC42,CHN1,CMA1,COL5A2,CSF1,CTNNB1,DAB2,DLG1,DOCK1,DUSP6,LPAR1,EDN1,EFNB2,EPHA2,EPS8,ESR1,ETS1,ETV4,GPC4,FGF1,FGF2,FGFR2,FZD2,GATA3,GATA6,GNA12,GOLGA4,GRIN1,GSK3B,HIF1A,HMOX1,FOXA2,HES1,ID1,IL6,CXCL8,ITGA5,JAK1,KEL,LFNG,LHX1,LIF,LIMK1,LIMS1,MKLN1,FOXO4,MSN,MYH9,MYO10,NEDD4,NF1,NFATC2,NGF,NGFR,NOTCH1,NTRK2,ROR1,TNFRSF11B,SE…
1_Member	GO Biological Processes	GO:0001525	angiogenesis	-21.7279	-18.8625	107/409	182,283,302,356,652,694,728,857,861,947,998,1215,1282,1295,1296,1499,1906,1948,1969,2004,2034,2047,2050,2069,2113,2246,2247,2263,2627,3091,3162,3397,3491,3569,3576,3678,3685,3690,3716,4303,4627,4763,4804,4851,4856,5054,5294,5547,5578,5740,5764,5787,5797,6303,6369,6376,6422,6461,6469,6678,6850,6943,7015,7042,7045,7046,7048,7057,7127,7422,7476,7855,7857,8829,9314,9353,9394,10163,10451,10563,23129,2…	JAG1,ANG,ANXA2,FASLG,BMP4,BTG1,C5AR1,CAV1,RUNX1,CD34,CDC42,CMA1,COL4A1,COL8A1,COL8A2,CTNNB1,EDN1,EFNB2,EPHA2,ELK3,EPAS1,EPHB1,EPHB4,EREG,ETS1,FGF1,FGF2,FGFR2,GATA6,HIF1A,HMOX1,ID1,CYR61,IL6,CXCL8,ITGA5,ITGAV,ITGB3,JAK1,FOXO4,MYH9,NF1,NGFR,NOTCH1,NOV,SERPINE1,PIK3CG,PRCP,PRKCA,PTGIS,PTN,PTPRB,PTPRM,SAT1,CCL24,CX3CL1,SFRP1,SHB,SHH,SPARC,SYK,TCF21,TERT,TGFB2,TGFBI,TGFBR1,TGFBR2,THBS1,TNFAIP2,VEGFA,W…
1_Member	GO Biological Processes	GO:1904018	positive regulation of vasculature development	-8.3593	-6.63738	37/137	694,728,861,947,1215,1948,2113,2246,2247,2627,3091,3162,3576,3678,3716,4851,5054,5155,5578,5740,6369,6376,7015,7048,7057,7422,9693,23576,26585,28996,51129,51378,51752,80149,116844,146850,147372	BTG1,C5AR1,RUNX1,CD34,CMA1,EFNB2,ETS1,FGF1,FGF2,GATA6,HIF1A,HMOX1,CXCL8,ITGA5,JAK1,NOTCH1,SERPINE1,PDGFB,PRKCA,PTGIS,CCL24,CX3CL1,TERT,TGFBR2,THBS1,VEGFA,RAPGEF2,DDAH1,GREM1,HIPK2,ANGPTL4,ANGPT4,ERAP1,ZC3H12A,LRG1,PIK3R6,CCBE1
2_Summary	GO Biological Processes	GO:0009887	animal organ morphogenesis	-29.2191	-25.7516	209/972	182,356,357,360,374,596,652,653,654,655,857,859,860,947,998,1000,1051,1290,1295,1296,1305,1363,1386,1435,1499,1601,1739,1906,1948,1956,1969,1999,2006,2050,2069,2099,2118,2239,2246,2247,2263,2273,2280,2290,2295,2300,2304,2308,2309,2535,2625,2627,2778,2792,2932,3066,3091,3211,3229,3280,3371,3397,3399,3400,3491,3569,3624,3638,3673,3955,3975,3976,3983,4088,4091,4209,4308,4322,4478,4488,4633,4638,4669…	JAG1,FASLG,SHROOM2,AQP3,AREG,BCL2,BMP4,BMP5,BMP6,BMP7,CAV1,CAV3,RUNX2,CD34,CDC42,CDH2,CEBPB,COL5A2,COL8A1,COL8A2,COL13A1,CPE,ATF2,CSF1,CTNNB1,DAB2,DLG1,EDN1,EFNB2,EGFR,EPHA2,ELF3,ELN,EPHB4,EREG,ESR1,ETV4,GPC4,FGF1,FGF2,FGFR2,FHL1,FKBP1A,FOXG1,FOXF2,FOXL1,FOXE1,FOXO1,FOXO3,FZD2,GATA3,GATA6,GNAS,GNGT1,GSK3B,HDAC2,HIF1A,HOXB1,HOXC13,HES1,TNC,ID1,ID3,ID4,CYR61,IL6,INHBA,INSIG1,ITGA2,LFNG,LHX1,LIF,ABL…
2_Member	GO Biological Processes	GO:0009887	animal organ morphogenesis	-29.2191	-25.7516	209/972	182,356,357,360,374,596,652,653,654,655,857,859,860,947,998,1000,1051,1290,1295,1296,1305,1363,1386,1435,1499,1601,1739,1906,1948,1956,1969,1999,2006,2050,2069,2099,2118,2239,2246,2247,2263,2273,2280,2290,2295,2300,2304,2308,2309,2535,2625,2627,2778,2792,2932,3066,3091,3211,3229,3280,3371,3397,3399,3400,3491,3569,3624,3638,3673,3955,3975,3976,3983,4088,4091,4209,4308,4322,4478,4488,4633,4638,4669…	JAG1,FASLG,SHROOM2,AQP3,AREG,BCL2,BMP4,BMP5,BMP6,BMP7,CAV1,CAV3,RUNX2,CD34,CDC42,CDH2,CEBPB,COL5A2,COL8A1,COL8A2,COL13A1,CPE,ATF2,CSF1,CTNNB1,DAB2,DLG1,EDN1,EFNB2,EGFR,EPHA2,ELF3,ELN,EPHB4,EREG,ESR1,ETV4,GPC4,FGF1,FGF2,FGFR2,FHL1,FKBP1A,FOXG1,FOXF2,FOXL1,FOXE1,FOXO1,FOXO3,FZD2,GATA3,GATA6,GNAS,GNGT1,GSK3B,HDAC2,HIF1A,HOXB1,HOXC13,HES1,TNC,ID1,ID3,ID4,CYR61,IL6,INHBA,INSIG1,ITGA2,LFNG,LHX1,LIF,ABL…
2_Member	GO Biological Processes	GO:0048729	tissue morphogenesis	-26.3178	-23.094	149/615	182,374,389,596,652,653,655,859,998,1282,1435,1499,1601,1739,1741,1839,1906,1948,1956,1969,2099,2118,2139,2239,2246,2247,2263,2280,2295,2300,2304,2535,2625,3091,3280,3371,3400,3491,3569,3624,3673,3675,3678,3690,3868,3872,3936,3975,3976,4086,4088,4233,4478,4488,4633,4638,4851,4919,5361,5420,5683,5914,6259,6422,6469,6615,6659,6662,6692,6714,6862,6926,6943,7042,7046,7048,7049,7052,7074,7080,7124,716…	JAG1,AREG,RHOC,BCL2,BMP4,BMP5,BMP7,CAV3,CDC42,COL4A1,CSF1,CTNNB1,DAB2,DLG1,DLG3,HBEGF,EDN1,EFNB2,EGFR,EPHA2,ESR1,ETV4,EYA2,GPC4,FGF1,FGF2,FGFR2,FKBP1A,FOXF2,FOXL1,FOXE1,FZD2,GATA3,HIF1A,HES1,TNC,ID4,CYR61,IL6,INHBA,ITGA2,ITGA3,ITGA5,ITGB3,KRT16,KRT17,LCP1,LHX1,LIF,SMAD1,SMAD3,MET,MSN,MSX2,MYL2,MYLK,NOTCH1,ROR1,PLXNA1,PODXL,PSMA2,RARA,RYK,SFRP1,SHH,SNAI1,SOX4,SOX9,SPINT1,SRC,T,TBX3,TCF21,TGFB2,TGF…
2_Member	GO Biological Processes	GO:0002009	morphogenesis of an epithelium	-23.5444	-20.5292	128/517	182,374,389,596,652,653,655,859,998,1282,1435,1499,1601,1739,1741,1839,1906,1948,1956,1969,2099,2118,2239,2246,2247,2263,2295,2304,2535,2625,3091,3280,3371,3400,3491,3569,3678,3868,3872,3936,3975,3976,4088,4233,4478,4488,4851,4919,5361,5420,5683,5914,6259,6422,6469,6615,6659,6662,6692,6714,6862,6926,6943,7042,7048,7052,7074,7080,7124,7189,7249,7414,7422,7475,7476,7482,7855,8195,8321,8322,8521,862…	JAG1,AREG,RHOC,BCL2,BMP4,BMP5,BMP7,CAV3,CDC42,COL4A1,CSF1,CTNNB1,DAB2,DLG1,DLG3,HBEGF,EDN1,EFNB2,EGFR,EPHA2,ESR1,ETV4,GPC4,FGF1,FGF2,FGFR2,FOXF2,FOXE1,FZD2,GATA3,HIF1A,HES1,TNC,ID4,CYR61,IL6,ITGA5,KRT16,KRT17,LCP1,LHX1,LIF,SMAD3,MET,MSN,MSX2,NOTCH1,ROR1,PLXNA1,PODXL,PSMA2,RARA,RYK,SFRP1,SHH,SNAI1,SOX4,SOX9,SPINT1,SRC,T,TBX3,TCF21,TGFB2,TGFBR2,TGM2,TIAM1,NKX2-1,TNF,TRAF6,TSC2,VCL,VEGFA,WNT6,WNT7A,…
2_Member	GO Biological Processes	GO:0035239	tube morphogenesis	-19.4527	-16.7868	92/344	374,596,652,653,655,859,1282,1435,1499,1739,1906,1948,1956,1969,2099,2118,2246,2247,2263,2535,2625,2627,3091,3280,3371,3975,4088,4233,4488,4851,5420,5914,6422,6425,6469,6659,6662,6692,6714,6862,6926,6943,7042,7048,7052,7080,7124,7189,7249,7422,7475,7482,8195,8321,8626,8829,8915,9231,9353,9355,9423,10018,10252,10253,10413,10660,11331,23129,25932,26005,26585,27086,51339,54345,54361,54806,54903,5536…	AREG,BCL2,BMP4,BMP5,BMP7,CAV3,COL4A1,CSF1,CTNNB1,DLG1,EDN1,EFNB2,EGFR,EPHA2,ESR1,ETV4,FGF1,FGF2,FGFR2,FZD2,GATA3,GATA6,HIF1A,HES1,TNC,LHX1,SMAD3,MET,MSX2,NOTCH1,PODXL,RARA,SFRP1,SFRP5,SHH,SOX4,SOX9,SPINT1,SRC,T,TBX3,TCF21,TGFB2,TGFBR2,TGM2,NKX2-1,TNF,TRAF6,TSC2,VEGFA,WNT6,WNT2B,MKKS,FZD1,TP63,NRP1,BCL10,DLG5,SLIT2,LHX2,NTN1,BCL2L11,SPRY1,SPRY2,YAP1,LBX1,PHB2,PLXND1,CLIC4,C2CD3,GREM1,FOXP1,DACT1,S…
2_Member	GO Biological Processes	GO:0048598	embryonic morphogenesis	-18.9403	-16.3179	126/566	92,652,653,655,677,775,860,1290,1294,1295,1387,1499,1739,1846,1847,1848,1889,1906,1969,2019,2139,2247,2263,2290,2295,2304,2535,2625,2627,2709,2768,2778,3066,3091,3170,3211,3280,3281,3491,3624,3638,3673,3675,3678,3685,3690,3975,4086,4088,4318,4488,4669,4851,5460,5914,6422,6469,6615,6659,6662,6670,6692,6862,6926,6943,7042,7046,7048,7189,7249,7296,7475,7476,7482,7855,8091,8195,8321,8521,8613,8626,89…	ACVR2A,BMP4,BMP5,BMP7,ZFP36L1,CACNA1C,RUNX2,COL5A2,COL7A1,COL8A1,CREBBP,CTNNB1,DLG1,DUSP4,DUSP5,DUSP6,ECE1,EDN1,EPHA2,EN1,EYA2,FGF2,FGFR2,FOXG1,FOXF2,FOXE1,FZD2,GATA3,GATA6,GJB5,GNA12,GNAS,HDAC2,HIF1A,FOXA2,HOXB1,HES1,HSBP1,CYR61,INHBA,INSIG1,ITGA2,ITGA3,ITGA5,ITGAV,ITGB3,LHX1,SMAD1,SMAD3,MMP9,MSX2,NAGLU,NOTCH1,POU5F1,RARA,SFRP1,SHH,SNAI1,SOX4,SOX9,SP3,SPINT1,T,TBX3,TCF21,TGFB2,TGFBR1,TGFBR2,TRAF…
2_Member	GO Biological Processes	GO:0060562	epithelial tube morphogenesis	-18.0155	-15.46	83/306	374,596,652,653,655,859,1282,1435,1499,1739,1906,1948,1969,2099,2118,2246,2247,2263,2535,2625,3091,3280,3371,3975,4088,4233,4488,4851,5420,5914,6422,6469,6659,6662,6692,6714,6862,6926,6943,7042,7048,7080,7124,7189,7249,7422,7475,7482,8195,8321,8829,8915,9231,9353,9355,9423,10252,10253,10413,10660,11331,23129,25932,26005,26585,27086,54345,54361,54806,54903,55366,55897,56998,57822,79192,81792,83605…	AREG,BCL2,BMP4,BMP5,BMP7,CAV3,COL4A1,CSF1,CTNNB1,DLG1,EDN1,EFNB2,EPHA2,ESR1,ETV4,FGF1,FGF2,FGFR2,FZD2,GATA3,HIF1A,HES1,TNC,LHX1,SMAD3,MET,MSX2,NOTCH1,PODXL,RARA,SFRP1,SHH,SOX4,SOX9,SPINT1,SRC,T,TBX3,TCF21,TGFB2,TGFBR2,NKX2-1,TNF,TRAF6,TSC2,VEGFA,WNT6,WNT2B,MKKS,FZD1,NRP1,BCL10,DLG5,SLIT2,LHX2,NTN1,SPRY1,SPRY2,YAP1,LBX1,PHB2,PLXND1,CLIC4,C2CD3,GREM1,FOXP1,SOX18,WNT4,AHI1,MKS1,LGR4,MESP1,CTNNBIP1,G…
2_Member	GO Biological Processes	GO:0061138	morphogenesis of a branching epithelium	-16.3708	-13.9313	58/181	374,596,652,655,859,1282,1435,1499,1739,1906,1969,2099,2118,2246,2247,2263,3371,3569,3975,4233,4488,4851,5361,6422,6469,6662,6692,6714,6926,6943,7048,7052,7080,7124,7422,7475,7482,7855,8521,8626,8829,9231,9353,10116,10252,10253,10413,10512,11331,23129,25932,26585,54361,54903,55366,56998,84870,170690	AREG,BCL2,BMP4,BMP7,CAV3,COL4A1,CSF1,CTNNB1,DLG1,EDN1,EPHA2,ESR1,ETV4,FGF1,FGF2,FGFR2,TNC,IL6,LHX1,MET,MSX2,NOTCH1,PLXNA1,SFRP1,SHH,SOX9,SPINT1,SRC,TBX3,TCF21,TGFBR2,TGM2,NKX2-1,TNF,VEGFA,WNT6,WNT2B,FZD5,GCM1,TP63,NRP1,DLG5,SLIT2,FEM1B,SPRY1,SPRY2,YAP1,SEMA3C,PHB2,PLXND1,CLIC4,GREM1,WNT4,MKS1,LGR4,CTNNBIP1,RSPO3,ADAMTS16
2_Member	GO Biological Processes	GO:0048754	branching morphogenesis of an epithelial tube	-13.2344	-11.0457	47/148	374,596,652,655,859,1282,1435,1499,1739,1906,1969,2099,2118,2246,2247,2263,3371,3975,4233,4488,4851,6469,6662,6714,6926,6943,7048,7080,7124,7422,7475,7482,8829,9231,9353,10252,10253,10413,11331,23129,25932,26585,54361,54903,55366,56998,170690	AREG,BCL2,BMP4,BMP7,CAV3,COL4A1,CSF1,CTNNB1,DLG1,EDN1,EPHA2,ESR1,ETV4,FGF1,FGF2,FGFR2,TNC,LHX1,MET,MSX2,NOTCH1,SHH,SOX9,SRC,TBX3,TCF21,TGFBR2,NKX2-1,TNF,VEGFA,WNT6,WNT2B,NRP1,DLG5,SLIT2,SPRY1,SPRY2,YAP1,PHB2,PLXND1,CLIC4,GREM1,WNT4,MKS1,LGR4,CTNNBIP1,ADAMTS16
3_Summary	GO Biological Processes	GO:0030334	regulation of cell migration	-26.8265	-23.5351	160/679	100,182,301,596,652,653,728,972,1230,1240,1435,1601,1602,1793,1812,1813,1839,1902,1906,1956,1969,2113,2149,2150,2246,2247,2621,2625,2768,2921,3091,3162,3418,3491,3554,3569,3570,3576,3673,3675,3678,3685,3690,3868,3918,4088,4233,4303,4318,4478,4638,4763,4851,4856,4908,5054,5155,5293,5328,5361,5362,5420,5547,5578,5649,5724,5734,5764,5793,5796,5797,5880,6354,6369,6372,6374,6376,6386,6422,6446,6469,65…	ADA,JAG1,ANXA1,BCL2,BMP4,BMP5,C5AR1,CD74,CCR1,CMKLR1,CSF1,DAB2,DACH1,DOCK1,DRD1,DRD2,HBEGF,LPAR1,EDN1,EGFR,EPHA2,ETS1,F2R,F2RL1,FGF1,FGF2,GAS6,GATA3,GNA12,CXCL3,HIF1A,HMOX1,IDH2,CYR61,IL1R1,IL6,IL6R,CXCL8,ITGA2,ITGA3,ITGA5,ITGAV,ITGB3,KRT16,LAMC2,SMAD3,MET,FOXO4,MMP9,MSN,MYLK,NF1,NOTCH1,NOV,NTF3,SERPINE1,PDGFB,PIK3CD,PLAU,PLXNA1,PLXNA2,PODXL,PRCP,PRKCA,RELN,PTAFR,PTGER4,PTN,PTPRG,PTPRK,PTPRM,RAC2…
3_Member	GO Biological Processes	GO:0030334	regulation of cell migration	-26.8265	-23.5351	160/679	100,182,301,596,652,653,728,972,1230,1240,1435,1601,1602,1793,1812,1813,1839,1902,1906,1956,1969,2113,2149,2150,2246,2247,2621,2625,2768,2921,3091,3162,3418,3491,3554,3569,3570,3576,3673,3675,3678,3685,3690,3868,3918,4088,4233,4303,4318,4478,4638,4763,4851,4856,4908,5054,5155,5293,5328,5361,5362,5420,5547,5578,5649,5724,5734,5764,5793,5796,5797,5880,6354,6369,6372,6374,6376,6386,6422,6446,6469,65…	ADA,JAG1,ANXA1,BCL2,BMP4,BMP5,C5AR1,CD74,CCR1,CMKLR1,CSF1,DAB2,DACH1,DOCK1,DRD1,DRD2,HBEGF,LPAR1,EDN1,EGFR,EPHA2,ETS1,F2R,F2RL1,FGF1,FGF2,GAS6,GATA3,GNA12,CXCL3,HIF1A,HMOX1,IDH2,CYR61,IL1R1,IL6,IL6R,CXCL8,ITGA2,ITGA3,ITGA5,ITGAV,ITGB3,KRT16,LAMC2,SMAD3,MET,FOXO4,MMP9,MSN,MYLK,NF1,NOTCH1,NOV,NTF3,SERPINE1,PDGFB,PIK3CD,PLAU,PLXNA1,PLXNA2,PODXL,PRCP,PRKCA,RELN,PTAFR,PTGER4,PTN,PTPRG,PTPRK,PTPRM,RAC2…
3_Member	GO Biological Processes	GO:2000145	regulation of cell motility	-26.0443	-22.9126	166/729	100,182,301,596,652,653,728,972,975,1230,1240,1435,1601,1602,1672,1793,1812,1813,1839,1902,1906,1956,1969,2069,2113,2149,2150,2246,2247,2621,2625,2768,2921,3091,3162,3418,3491,3554,3569,3570,3576,3673,3675,3678,3685,3690,3868,3918,4088,4233,4303,4318,4478,4638,4763,4851,4856,4908,5054,5155,5293,5328,5361,5362,5420,5547,5578,5649,5724,5734,5764,5793,5796,5797,5880,6354,6369,6372,6374,6376,6386,642…	ADA,JAG1,ANXA1,BCL2,BMP4,BMP5,C5AR1,CD74,CD81,CCR1,CMKLR1,CSF1,DAB2,DACH1,DEFB1,DOCK1,DRD1,DRD2,HBEGF,LPAR1,EDN1,EGFR,EPHA2,EREG,ETS1,F2R,F2RL1,FGF1,FGF2,GAS6,GATA3,GNA12,CXCL3,HIF1A,HMOX1,IDH2,CYR61,IL1R1,IL6,IL6R,CXCL8,ITGA2,ITGA3,ITGA5,ITGAV,ITGB3,KRT16,LAMC2,SMAD3,MET,FOXO4,MMP9,MSN,MYLK,NF1,NOTCH1,NOV,NTF3,SERPINE1,PDGFB,PIK3CD,PLAU,PLXNA1,PLXNA2,PODXL,PRCP,PRKCA,RELN,PTAFR,PTGER4,PTN,PTPRG,…
3_Member	GO Biological Processes	GO:0006954	inflammatory response	-21.8429	-18.959	145/650	100,135,136,301,325,445,654,728,730,961,1051,1215,1230,1241,1268,1435,1672,1910,1956,1969,1999,2099,2113,2149,2150,2625,2829,2921,3091,3162,3269,3487,3554,3556,3569,3570,3572,3576,3578,3593,3656,3673,3868,4086,4088,4210,4779,4791,4804,4851,4856,4907,4982,4988,5004,5027,5054,5265,5293,5294,5547,5588,5724,5731,5732,5733,5734,5737,5740,5742,6288,6354,6367,6369,6372,6374,6376,6774,6846,6850,7052,7057…	ADA,ADORA2A,ADORA2B,ANXA1,APCS,ASS1,BMP6,C5AR1,C7,CD47,CEBPB,CMA1,CCR1,LTB4R,CNR1,CSF1,DEFB1,EDNRB,EGFR,EPHA2,ELF3,ESR1,ETS1,F2R,F2RL1,GATA3,XCR1,CXCL3,HIF1A,HMOX1,HRH1,IGFBP4,IL1R1,IL1RAP,IL6,IL6R,IL6ST,CXCL8,IL9,IL12B,IRAK2,ITGA2,KRT16,SMAD1,SMAD3,MEFV,NFE2L1,NFKB2,NGFR,NOTCH1,NOV,NT5E,TNFRSF11B,OPRM1,ORM1,P2RX7,SERPINE1,SERPINA1,PIK3CD,PIK3CG,PRCP,PRKCQ,PTAFR,PTGER1,PTGER2,PTGER3,PTGER4,PTGFR,…
3_Member	GO Biological Processes	GO:0032101	regulation of response to external stimulus	-20.9738	-18.1906	150/697	100,135,136,301,302,325,654,728,730,801,857,947,961,972,1215,1230,1240,1258,1268,1435,1794,1812,1813,1902,1906,1910,1948,1956,2099,2113,2149,2150,2246,2247,2621,2625,2792,2902,2921,3170,3554,3569,3570,3572,3576,3593,3673,4088,4210,4233,4851,4852,4856,4907,4908,4988,5054,5145,5155,5294,5328,5361,5362,5495,5578,5588,5654,5733,5734,5740,5792,5880,6288,6354,6369,6372,6374,6376,6397,6846,6850,7048,705…	ADA,ADORA2A,ADORA2B,ANXA1,ANXA2,APCS,BMP6,C5AR1,C7,CALM1,CAV1,CD34,CD47,CD74,CMA1,CCR1,CMKLR1,CNGB1,CNR1,CSF1,DOCK2,DRD1,DRD2,LPAR1,EDN1,EDNRB,EFNB2,EGFR,ESR1,ETS1,F2R,F2RL1,FGF1,FGF2,GAS6,GATA3,GNGT1,GRIN1,CXCL3,FOXA2,IL1R1,IL6,IL6R,IL6ST,CXCL8,IL12B,ITGA2,SMAD3,MEFV,MET,NOTCH1,NPY,NOV,NT5E,NTF3,OPRM1,SERPINE1,PDE6A,PDGFB,PIK3CG,PLAU,PLXNA1,PLXNA2,PPM1B,PRKCA,PRKCQ,HTRA1,PTGER3,PTGER4,PTGIS,PTPR…
3_Member	GO Biological Processes	GO:2000147	positive regulation of cell motility	-19.1734	-16.5188	102/408	596,652,728,972,1230,1240,1435,1601,1672,1793,1812,1839,1902,1906,1956,2113,2149,2150,2246,2247,2621,2625,2921,3091,3491,3554,3569,3570,3576,3673,3675,3678,3685,3690,3918,4088,4233,4303,4318,4638,4851,4908,5054,5155,5293,5328,5420,5578,5649,5724,5880,6354,6369,6372,6374,6386,6546,6615,6662,6678,6714,7015,7042,7046,7048,7057,7074,7124,7422,7476,7784,8613,8660,8829,8874,8995,9423,9564,9693,10501,10…	BCL2,BMP4,C5AR1,CD74,CCR1,CMKLR1,CSF1,DAB2,DEFB1,DOCK1,DRD1,HBEGF,LPAR1,EDN1,EGFR,ETS1,F2R,F2RL1,FGF1,FGF2,GAS6,GATA3,CXCL3,HIF1A,CYR61,IL1R1,IL6,IL6R,CXCL8,ITGA2,ITGA3,ITGA5,ITGAV,ITGB3,LAMC2,SMAD3,MET,FOXO4,MMP9,MYLK,NOTCH1,NTF3,SERPINE1,PDGFB,PIK3CD,PLAU,PODXL,PRKCA,RELN,PTAFR,RAC2,CCL7,CCL24,CXCL6,CXCL5,SDCBP,SLC8A1,SNAI1,SOX9,SPARC,SRC,TERT,TGFB2,TGFBR1,TGFBR2,THBS1,TIAM1,TNF,VEGFA,WNT7A,ZP3…
3_Member	GO Biological Processes	GO:0030335	positive regulation of cell migration	-18.7911	-16.1789	99/394	596,652,728,972,1230,1240,1435,1601,1793,1812,1839,1902,1906,1956,2113,2149,2150,2246,2247,2621,2625,2921,3091,3491,3554,3569,3570,3576,3673,3675,3678,3685,3690,3918,4088,4233,4303,4318,4638,4851,4908,5054,5155,5293,5328,5420,5578,5649,5724,5880,6354,6369,6372,6374,6386,6546,6615,6662,6678,6714,7015,7042,7046,7048,7057,7074,7124,7422,7476,7784,8613,8660,8829,8874,8995,9564,9693,10501,10507,10512,…	BCL2,BMP4,C5AR1,CD74,CCR1,CMKLR1,CSF1,DAB2,DOCK1,DRD1,HBEGF,LPAR1,EDN1,EGFR,ETS1,F2R,F2RL1,FGF1,FGF2,GAS6,GATA3,CXCL3,HIF1A,CYR61,IL1R1,IL6,IL6R,CXCL8,ITGA2,ITGA3,ITGA5,ITGAV,ITGB3,LAMC2,SMAD3,MET,FOXO4,MMP9,MYLK,NOTCH1,NTF3,SERPINE1,PDGFB,PIK3CD,PLAU,PODXL,PRKCA,RELN,PTAFR,RAC2,CCL7,CCL24,CXCL6,CXCL5,SDCBP,SLC8A1,SNAI1,SOX9,SPARC,SRC,TERT,TGFB2,TGFBR1,TGFBR2,THBS1,TIAM1,TNF,VEGFA,WNT7A,ZP3,PLPP3…
3_Member	GO Biological Processes	GO:0032103	positive regulation of response to external stimulus	-10.7256	-8.7583	62/263	136,654,728,961,972,1230,1240,1268,1435,1902,1906,1956,2113,2150,2247,2621,2921,3569,3570,3572,3576,3593,3673,4088,4233,4852,4908,4988,5054,5155,5294,5578,5733,5734,5880,6354,6369,6372,6374,6376,6846,7052,7057,7074,7124,7189,7422,7784,7857,8829,8995,9353,9698,10318,10563,23075,51561,51704,63940,81793,91662,115362	ADORA2B,BMP6,C5AR1,CD47,CD74,CCR1,CMKLR1,CNR1,CSF1,LPAR1,EDN1,EGFR,ETS1,F2RL1,FGF2,GAS6,CXCL3,IL6,IL6R,IL6ST,CXCL8,IL12B,ITGA2,SMAD3,MET,NPY,NTF3,OPRM1,SERPINE1,PDGFB,PIK3CG,PRKCA,PTGER3,PTGER4,RAC2,CCL7,CCL24,CXCL6,CXCL5,CX3CL1,XCL2,TGM2,THBS1,TIAM1,TNF,TRAF6,VEGFA,ZP3,SCG2,NRP1,TNFSF18,SLIT2,PUM1,TNIP1,CXCL13,SWAP70,IL23A,GPRC5B,GPSM3,TLR10,NLRP12,GBP5
4_Summary	GO Biological Processes	GO:0016337	single organismal cell-cell adhesion	-22.6247	-19.6578	157/719	87,100,135,288,301,445,596,652,653,655,677,857,860,944,947,960,961,972,998,999,1000,1003,1007,1051,1296,1305,1326,1445,1499,1500,1540,1739,1794,1840,1948,1956,2000,2113,2150,2280,2621,2625,2778,2889,3109,3117,3123,3133,3170,3280,3491,3569,3572,3575,3593,3659,3678,3685,3690,3695,3702,3718,3801,3936,3955,4063,4088,4478,4627,4651,4734,4856,4907,5027,5074,5293,5294,5314,5420,5530,5578,5588,5621,5724,…	ACTN1,ADA,ADORA2A,ANK3,ANXA1,ASS1,BCL2,BMP4,BMP5,BMP7,ZFP36L1,CAV1,RUNX2,TNFSF8,CD34,CD44,CD47,CD74,CDC42,CDH1,CDH2,CDH5,CDH9,CEBPB,COL8A2,COL13A1,MAP3K8,CSK,CTNNB1,CTNND1,CYLD,DLG1,DOCK2,DTX1,EFNB2,EGFR,ELF4,ETS1,F2RL1,FKBP1A,GAS6,GATA3,GNAS,RAPGEF1,HLA-DMB,HLA-DQA1,HLA-DRB1,HLA-E,FOXA2,HES1,CYR61,IL6,IL6ST,IL7R,IL12B,IRF1,ITGA5,ITGAV,ITGB3,ITGB7,ITK,JAK3,KIFC3,LCP1,LFNG,LY9,SMAD3,MSN,MYH9,MYO10…
4_Member	GO Biological Processes	GO:0016337	single organismal cell-cell adhesion	-22.6247	-19.6578	157/719	87,100,135,288,301,445,596,652,653,655,677,857,860,944,947,960,961,972,998,999,1000,1003,1007,1051,1296,1305,1326,1445,1499,1500,1540,1739,1794,1840,1948,1956,2000,2113,2150,2280,2621,2625,2778,2889,3109,3117,3123,3133,3170,3280,3491,3569,3572,3575,3593,3659,3678,3685,3690,3695,3702,3718,3801,3936,3955,4063,4088,4478,4627,4651,4734,4856,4907,5027,5074,5293,5294,5314,5420,5530,5578,5588,5621,5724,…	ACTN1,ADA,ADORA2A,ANK3,ANXA1,ASS1,BCL2,BMP4,BMP5,BMP7,ZFP36L1,CAV1,RUNX2,TNFSF8,CD34,CD44,CD47,CD74,CDC42,CDH1,CDH2,CDH5,CDH9,CEBPB,COL8A2,COL13A1,MAP3K8,CSK,CTNNB1,CTNND1,CYLD,DLG1,DOCK2,DTX1,EFNB2,EGFR,ELF4,ETS1,F2RL1,FKBP1A,GAS6,GATA3,GNAS,RAPGEF1,HLA-DMB,HLA-DQA1,HLA-DRB1,HLA-E,FOXA2,HES1,CYR61,IL6,IL6ST,IL7R,IL12B,IRF1,ITGA5,ITGAV,ITGB3,ITGB7,ITK,JAK3,KIFC3,LCP1,LFNG,LY9,SMAD3,MSN,MYH9,MYO10…
4_Member	GO Biological Processes	GO:0030155	regulation of cell adhesion	-20.3528	-17.6123	139/632	100,135,288,301,445,596,652,655,857,960,961,972,998,999,1051,1295,1326,1435,1445,1499,1540,1739,1793,1840,1948,1969,2113,2199,2625,2932,3109,3117,3123,3133,3170,3280,3371,3491,3569,3572,3575,3576,3593,3659,3673,3675,3678,3685,3718,3987,4088,4651,4763,4851,5054,5074,5294,5328,5420,5515,5578,5588,5621,5724,5764,5793,5880,5914,5921,6251,6281,6288,6376,6422,6461,6469,6662,6714,6850,7042,7045,7048,705…	ADA,ADORA2A,ANK3,ANXA1,ASS1,BCL2,BMP4,BMP7,CAV1,CD44,CD47,CD74,CDC42,CDH1,CEBPB,COL8A1,MAP3K8,CSF1,CSK,CTNNB1,CYLD,DLG1,DOCK1,DTX1,EFNB2,EPHA2,ETS1,FBLN2,GATA3,GSK3B,HLA-DMB,HLA-DQA1,HLA-DRB1,HLA-E,FOXA2,HES1,TNC,CYR61,IL6,IL6ST,IL7R,CXCL8,IL12B,IRF1,ITGA2,ITGA3,ITGA5,ITGAV,JAK3,LIMS1,SMAD3,MYO10,NF1,NOTCH1,SERPINE1,PAWR,PIK3CG,PLAU,PODXL,PPP2CA,PRKCA,PRKCQ,PRNP,PTAFR,PTN,PTPRG,RAC2,RARA,RASA1,RS…
4_Member	GO Biological Processes	GO:0045785	positive regulation of cell adhesion	-17.201	-14.6878	93/376	100,288,301,655,857,960,961,972,998,1295,1326,1435,1445,1540,1793,1948,2113,2199,2625,2932,3109,3117,3123,3133,3170,3280,3491,3569,3572,3575,3593,3673,3675,3678,3685,3718,3987,4088,4651,5420,5578,5588,5724,5764,5914,6251,6281,6288,6376,6422,6461,6469,6714,6850,7042,7048,7052,7124,7168,7189,7402,7412,7422,7784,8440,8613,8631,8874,8915,8995,9655,9840,10085,10125,10370,10451,10563,10892,22914,23308,…	ADA,ANK3,ANXA1,BMP7,CAV1,CD44,CD47,CD74,CDC42,COL8A1,MAP3K8,CSF1,CSK,CYLD,DOCK1,EFNB2,ETS1,FBLN2,GATA3,GSK3B,HLA-DMB,HLA-DQA1,HLA-DRB1,HLA-E,FOXA2,HES1,CYR61,IL6,IL6ST,IL7R,IL12B,ITGA2,ITGA3,ITGA5,ITGAV,JAK3,LIMS1,SMAD3,MYO10,PODXL,PRKCA,PRKCQ,PTAFR,PTN,RARA,RSU1,S100A10,SAA1,CX3CL1,SFRP1,SHB,SHH,SRC,SYK,TGFB2,TGFBR2,TGM2,TNF,TPM1,TRAF6,UTRN,VCAM1,VEGFA,ZP3,NCK2,PLPP3,SKAP1,ARHGEF7,BCL10,TNFSF18,…
4_Member	GO Biological Processes	GO:0007159	leukocyte cell-cell adhesion	-16.5118	-14.0514	108/482	100,135,301,445,596,652,655,677,857,860,944,960,961,972,998,1051,1326,1445,1499,1540,1739,1794,1840,1948,2000,2113,2150,2280,2625,3109,3117,3123,3133,3280,3569,3572,3575,3593,3659,3678,3695,3702,3718,3936,3955,4063,4088,4478,4627,4734,4907,5027,5074,5293,5294,5530,5588,5621,5724,5734,5873,5880,5914,6461,6469,6659,6670,6714,6850,7048,7124,7189,7356,7412,7784,7855,8440,8654,8915,8995,9306,9314,9580…	ADA,ADORA2A,ANXA1,ASS1,BCL2,BMP4,BMP7,ZFP36L1,CAV1,RUNX2,TNFSF8,CD44,CD47,CD74,CDC42,CEBPB,MAP3K8,CSK,CTNNB1,CYLD,DLG1,DOCK2,DTX1,EFNB2,ELF4,ETS1,F2RL1,FKBP1A,GATA3,HLA-DMB,HLA-DQA1,HLA-DRB1,HLA-E,HES1,IL6,IL6ST,IL7R,IL12B,IRF1,ITGA5,ITGB7,ITK,JAK3,LCP1,LFNG,LY9,SMAD3,MSN,MYH9,NEDD4,NT5E,P2RX7,PAWR,PIK3CD,PIK3CG,PPP3CA,PRKCQ,PRNP,PTAFR,PTGER4,RAB27A,RAC2,RARA,SHB,SHH,SOX4,SP3,SRC,SYK,TGFBR2,TNF,T…
4_Member	GO Biological Processes	GO:0045321	leukocyte activation	-15.2472	-12.8649	141/734	100,135,136,196,301,596,652,677,857,860,944,961,972,975,998,1026,1051,1268,1316,1326,1435,1437,1445,1499,1540,1739,1794,1840,1906,1948,2000,2047,2150,2280,2621,2625,3109,3117,3123,3133,3162,3251,3280,3569,3572,3575,3576,3593,3624,3659,3702,3718,3936,3955,4063,4088,4627,4734,4773,5027,5074,5293,5294,5452,5530,5551,5588,5621,5724,5734,5791,5873,5880,5914,6376,6422,6461,6469,6659,6670,6714,6850,7048…	ADA,ADORA2A,ADORA2B,AHR,ANXA1,BCL2,BMP4,ZFP36L1,CAV1,RUNX2,TNFSF8,CD47,CD74,CD81,CDC42,CDKN1A,CEBPB,CNR1,KLF6,MAP3K8,CSF1,CSF2,CSK,CTNNB1,CYLD,DLG1,DOCK2,DTX1,EDN1,EFNB2,ELF4,EPHB1,F2RL1,FKBP1A,GAS6,GATA3,HLA-DMB,HLA-DQA1,HLA-DRB1,HLA-E,HMOX1,HPRT1,HES1,IL6,IL6ST,IL7R,CXCL8,IL12B,INHBA,IRF1,ITK,JAK3,LCP1,LFNG,LY9,SMAD3,MYH9,NEDD4,NFATC2,P2RX7,PAWR,PIK3CD,PIK3CG,POU2F2,PPP3CA,PRF1,PRKCQ,PRNP,PTAFR…
4_Member	GO Biological Processes	GO:0070486	leukocyte aggregation	-13.7632	-11.502	97/450	100,135,301,596,652,655,677,857,860,944,960,961,972,998,1051,1326,1445,1499,1540,1739,1794,1840,1948,2000,2150,2280,2625,3109,3117,3123,3133,3280,3569,3572,3575,3593,3659,3702,3718,3936,3955,4063,4088,4627,4734,5027,5074,5293,5294,5530,5588,5621,5734,5873,5880,5914,6461,6469,6659,6670,6714,6850,7048,7189,7356,7412,7784,7855,8440,8654,8915,8995,9306,9580,9655,9840,9935,10125,10507,10892,22914,2324…	ADA,ADORA2A,ANXA1,BCL2,BMP4,BMP7,ZFP36L1,CAV1,RUNX2,TNFSF8,CD44,CD47,CD74,CDC42,CEBPB,MAP3K8,CSK,CTNNB1,CYLD,DLG1,DOCK2,DTX1,EFNB2,ELF4,F2RL1,FKBP1A,GATA3,HLA-DMB,HLA-DQA1,HLA-DRB1,HLA-E,HES1,IL6,IL6ST,IL7R,IL12B,IRF1,ITK,JAK3,LCP1,LFNG,LY9,SMAD3,MYH9,NEDD4,P2RX7,PAWR,PIK3CD,PIK3CG,PPP3CA,PRKCQ,PRNP,PTGER4,RAB27A,RAC2,RARA,SHB,SHH,SOX4,SP3,SRC,SYK,TGFBR2,TRAF6,SCGB1A1,VCAM1,ZP3,FZD5,NCK2,PDE5A,BC…
4_Member	GO Biological Processes	GO:0046649	lymphocyte activation	-13.6666	-11.4235	122/627	100,135,196,301,596,652,677,857,860,944,961,972,975,998,1026,1051,1316,1326,1445,1499,1540,1739,1794,1840,1948,2000,2047,2150,2280,2621,2625,3109,3117,3123,3133,3251,3280,3569,3572,3575,3593,3624,3659,3702,3718,3936,3955,4063,4088,4627,4734,4773,5027,5074,5293,5294,5452,5530,5551,5588,5621,5734,5873,5880,5914,6422,6461,6469,6659,6670,6714,6850,7048,7163,7189,7356,7412,7462,7784,7855,8440,8654,866…	ADA,ADORA2A,AHR,ANXA1,BCL2,BMP4,ZFP36L1,CAV1,RUNX2,TNFSF8,CD47,CD74,CD81,CDC42,CDKN1A,CEBPB,KLF6,MAP3K8,CSK,CTNNB1,CYLD,DLG1,DOCK2,DTX1,EFNB2,ELF4,EPHB1,F2RL1,FKBP1A,GAS6,GATA3,HLA-DMB,HLA-DQA1,HLA-DRB1,HLA-E,HPRT1,HES1,IL6,IL6ST,IL7R,IL12B,INHBA,IRF1,ITK,JAK3,LCP1,LFNG,LY9,SMAD3,MYH9,NEDD4,NFATC2,P2RX7,PAWR,PIK3CD,PIK3CG,POU2F2,PPP3CA,PRF1,PRKCQ,PRNP,PTGER4,RAB27A,RAC2,RARA,SFRP1,SHB,SHH,SOX4,SP…
4_Member	GO Biological Processes	GO:0070489	T cell aggregation	-12.986	-10.8159	94/442	100,135,301,596,652,677,857,860,944,961,972,998,1051,1326,1445,1499,1540,1739,1794,1840,1948,2000,2150,2280,2625,3109,3117,3123,3133,3280,3569,3572,3575,3593,3659,3702,3718,3936,3955,4063,4088,4627,4734,5027,5074,5293,5294,5530,5588,5621,5734,5873,5880,5914,6461,6469,6659,6670,6714,6850,7048,7189,7356,7412,7784,7855,8440,8654,8915,8995,9306,9580,9655,9840,9935,10125,10892,22914,23240,23308,23705,…	ADA,ADORA2A,ANXA1,BCL2,BMP4,ZFP36L1,CAV1,RUNX2,TNFSF8,CD47,CD74,CDC42,CEBPB,MAP3K8,CSK,CTNNB1,CYLD,DLG1,DOCK2,DTX1,EFNB2,ELF4,F2RL1,FKBP1A,GATA3,HLA-DMB,HLA-DQA1,HLA-DRB1,HLA-E,HES1,IL6,IL6ST,IL7R,IL12B,IRF1,ITK,JAK3,LCP1,LFNG,LY9,SMAD3,MYH9,NEDD4,P2RX7,PAWR,PIK3CD,PIK3CG,PPP3CA,PRKCQ,PRNP,PTGER4,RAB27A,RAC2,RARA,SHB,SHH,SOX4,SP3,SRC,SYK,TGFBR2,TRAF6,SCGB1A1,VCAM1,ZP3,FZD5,NCK2,PDE5A,BCL10,TNFSF1…
4_Member	GO Biological Processes	GO:0002694	regulation of leukocyte activation	-10.3127	-8.37243	90/461	100,135,136,196,301,596,652,677,857,961,972,975,998,1026,1051,1268,1326,1445,1499,1540,1739,1840,1948,2150,2621,2625,3109,3117,3123,3133,3162,3280,3569,3572,3575,3593,3624,3659,3718,4773,5074,5588,5621,5724,5791,5880,5914,6422,6461,6469,6714,6850,7048,7057,7189,7356,7412,7784,8440,8654,8660,8915,8995,9306,9341,9580,9655,9840,10125,10451,10461,10892,22806,22914,22976,23240,23308,25793,51561,55423,…	ADA,ADORA2A,ADORA2B,AHR,ANXA1,BCL2,BMP4,ZFP36L1,CAV1,CD47,CD74,CD81,CDC42,CDKN1A,CEBPB,CNR1,MAP3K8,CSK,CTNNB1,CYLD,DLG1,DTX1,EFNB2,F2RL1,GAS6,GATA3,HLA-DMB,HLA-DQA1,HLA-DRB1,HLA-E,HMOX1,HES1,IL6,IL6ST,IL7R,IL12B,INHBA,IRF1,JAK3,NFATC2,PAWR,PRKCQ,PRNP,PTAFR,PTPRE,RAC2,RARA,SFRP1,SHB,SHH,SRC,SYK,TGFBR2,THBS1,TRAF6,SCGB1A1,VCAM1,ZP3,NCK2,PDE5A,IRS2,BCL10,TNFSF18,SOCS6,VAMP3,SOX13,SOCS5,TESPA1,RASGRP…
4_Member	GO Biological Processes	GO:1903037	regulation of leukocyte cell-cell adhesion	-10.1282	-8.20678	68/311	100,135,301,445,652,857,960,961,972,998,1051,1326,1445,1499,1540,1739,1840,1948,2113,2625,3109,3117,3123,3133,3280,3569,3572,3575,3593,3659,3718,5074,5588,5621,5724,5880,5914,6461,6469,6714,6850,7048,7124,7189,7356,7412,7784,8440,8654,8915,8995,9306,9314,9580,9655,9840,10125,10892,22914,23240,23308,51561,55423,55615,57162,80762,146850,257101	ADA,ADORA2A,ANXA1,ASS1,BMP4,CAV1,CD44,CD47,CD74,CDC42,CEBPB,MAP3K8,CSK,CTNNB1,CYLD,DLG1,DTX1,EFNB2,ETS1,GATA3,HLA-DMB,HLA-DQA1,HLA-DRB1,HLA-E,HES1,IL6,IL6ST,IL7R,IL12B,IRF1,JAK3,PAWR,PRKCQ,PRNP,PTAFR,RAC2,RARA,SHB,SHH,SRC,SYK,TGFBR2,TNF,TRAF6,SCGB1A1,VCAM1,ZP3,NCK2,PDE5A,BCL10,TNFSF18,SOCS6,KLF4,SOX13,SOCS5,TESPA1,RASGRP1,MALT1,KLRK1,KIAA0922,ICOSLG,IL23A,SIRPG,PRR5,PELI1,NDFIP1,PIK3R6,ZNF683
4_Member	GO Biological Processes	GO:0051249	regulation of lymphocyte activation	-9.27117	-7.44381	79/402	100,135,196,301,596,652,677,857,961,972,975,998,1026,1051,1326,1445,1499,1540,1739,1840,1948,2621,2625,3109,3117,3123,3133,3280,3569,3572,3575,3593,3624,3659,3718,4773,5074,5588,5621,5880,5914,6422,6461,6469,6714,6850,7048,7189,7356,7412,7784,8440,8654,8660,8915,8995,9306,9580,9655,9840,10125,10451,10461,10892,22806,22914,22976,23240,23308,25793,51561,55423,55615,55795,57162,80762,146850,150372,2…	ADA,ADORA2A,AHR,ANXA1,BCL2,BMP4,ZFP36L1,CAV1,CD47,CD74,CD81,CDC42,CDKN1A,CEBPB,MAP3K8,CSK,CTNNB1,CYLD,DLG1,DTX1,EFNB2,GAS6,GATA3,HLA-DMB,HLA-DQA1,HLA-DRB1,HLA-E,HES1,IL6,IL6ST,IL7R,IL12B,INHBA,IRF1,JAK3,NFATC2,PAWR,PRKCQ,PRNP,RAC2,RARA,SFRP1,SHB,SHH,SRC,SYK,TGFBR2,TRAF6,SCGB1A1,VCAM1,ZP3,NCK2,PDE5A,IRS2,BCL10,TNFSF18,SOCS6,SOX13,SOCS5,TESPA1,RASGRP1,VAV3,MERTK,MALT1,IKZF3,KLRK1,PAXIP1,KIAA0922,IC…
4_Member	GO Biological Processes	GO:0002252	immune effector process	-8.42356	-6.69772	119/725	100,136,182,301,339,596,728,730,961,972,998,1130,1511,1739,1793,1794,2150,2625,2889,3002,3109,3133,3162,3433,3437,3569,3575,3593,3659,3669,3718,3936,3955,3984,4063,4068,4651,4986,5027,5272,5293,5294,5366,5452,5495,5551,5654,5724,5734,5873,5880,5914,6372,6374,6397,6461,6714,6850,7042,7124,7187,7189,7462,7784,7855,8398,8915,8995,9341,9447,9655,9698,9844,10095,10125,10163,10225,10410,10451,10533,108…	ADA,ADORA2B,JAG1,ANXA1,APOBEC1,BCL2,C5AR1,C7,CD47,CD74,CDC42,LYST,CTSG,DLG1,DOCK1,DOCK2,F2RL1,GATA3,RAPGEF1,GZMB,HLA-DMB,HLA-E,HMOX1,IFIT2,IFIT3,IL6,IL7R,IL12B,IRF1,ISG20,JAK3,LCP1,LFNG,LIMK1,LY9,SH2D1A,MYO10,OPRK1,P2RX7,SERPINB9,PIK3CD,PIK3CG,PMAIP1,POU2F2,PPM1B,PRF1,HTRA1,PTAFR,PTGER4,RAB27A,RAC2,RARA,CXCL6,CXCL5,SEC14L1,SHB,SRC,SYK,TGFB2,TNF,TRAF3,TRAF6,LAT2,ZP3,FZD5,PLA2G6,BCL10,TNFSF18,VAMP3…
4_Member	GO Biological Processes	GO:1903039	positive regulation of leukocyte cell-cell adhesion	-7.278	-5.66682	47/214	100,301,857,960,961,972,998,1326,1445,1540,1948,2113,2625,3109,3117,3123,3133,3280,3569,3572,3575,3593,3718,5588,5724,5914,6461,6469,6714,6850,7048,7124,7189,7412,7784,8440,8915,9655,9840,10125,10892,22914,23308,51561,55423,55615,146850	ADA,ANXA1,CAV1,CD44,CD47,CD74,CDC42,MAP3K8,CSK,CYLD,EFNB2,ETS1,GATA3,HLA-DMB,HLA-DQA1,HLA-DRB1,HLA-E,HES1,IL6,IL6ST,IL7R,IL12B,JAK3,PRKCQ,PTAFR,RARA,SHB,SHH,SRC,SYK,TGFBR2,TNF,TRAF6,VCAM1,ZP3,NCK2,BCL10,SOCS5,TESPA1,RASGRP1,MALT1,KLRK1,ICOSLG,IL23A,SIRPG,PRR5,PIK3R6
4_Member	GO Biological Processes	GO:0032943	mononuclear cell proliferation	-6.80707	-5.24266	52/256	100,196,301,596,652,972,975,1026,1051,1435,1499,1739,1794,2000,3109,3133,3251,3280,3569,3572,3575,3593,3659,3718,4773,5027,5074,5294,5588,5621,5880,6461,6469,6850,7189,7356,7412,7784,8440,8654,8660,8995,10451,10892,22806,23240,23308,23705,51561,54361,57162,80762	ADA,AHR,ANXA1,BCL2,BMP4,CD74,CD81,CDKN1A,CEBPB,CSF1,CTNNB1,DLG1,DOCK2,ELF4,HLA-DMB,HLA-E,HPRT1,HES1,IL6,IL6ST,IL7R,IL12B,IRF1,JAK3,NFATC2,P2RX7,PAWR,PIK3CG,PRKCQ,PRNP,RAC2,SHB,SHH,SYK,TRAF6,SCGB1A1,VCAM1,ZP3,NCK2,PDE5A,IRS2,TNFSF18,VAV3,MALT1,IKZF3,KIAA0922,ICOSLG,CADM1,IL23A,WNT4,PELI1,NDFIP1
4_Member	GO Biological Processes	GO:0032944	regulation of mononuclear cell proliferation	-6.46282	-4.93399	42/193	100,196,301,596,652,972,975,1026,1051,1435,1499,1739,3109,3133,3280,3569,3572,3593,3659,3718,4773,5074,5588,5621,5880,6469,6850,7189,7356,7412,7784,8440,8654,8660,8995,10451,22806,23240,23308,51561,57162,80762	ADA,AHR,ANXA1,BCL2,BMP4,CD74,CD81,CDKN1A,CEBPB,CSF1,CTNNB1,DLG1,HLA-DMB,HLA-E,HES1,IL6,IL6ST,IL12B,IRF1,JAK3,NFATC2,PAWR,PRKCQ,PRNP,RAC2,SHH,SYK,TRAF6,SCGB1A1,VCAM1,ZP3,NCK2,PDE5A,IRS2,TNFSF18,VAV3,IKZF3,KIAA0922,ICOSLG,IL23A,PELI1,NDFIP1
4_Member	GO Biological Processes	GO:0002696	positive regulation of leukocyte activation	-6.32121	-4.80875	57/301	100,136,301,596,857,961,972,975,998,1026,1326,1445,1540,1948,2150,2621,2625,3109,3117,3123,3133,3280,3569,3572,3575,3593,3718,4773,5588,5724,5914,6461,6469,6714,6850,7048,7057,7189,7412,7784,8440,8660,8915,9655,9840,10125,10451,10892,22914,22976,23308,51561,55423,55615,55795,57162,146850	ADA,ADORA2B,ANXA1,BCL2,CAV1,CD47,CD74,CD81,CDC42,CDKN1A,MAP3K8,CSK,CYLD,EFNB2,F2RL1,GAS6,GATA3,HLA-DMB,HLA-DQA1,HLA-DRB1,HLA-E,HES1,IL6,IL6ST,IL7R,IL12B,JAK3,NFATC2,PRKCQ,PTAFR,RARA,SHB,SHH,SRC,SYK,TGFBR2,THBS1,TRAF6,VCAM1,ZP3,NCK2,IRS2,BCL10,SOCS5,TESPA1,RASGRP1,VAV3,MALT1,KLRK1,PAXIP1,ICOSLG,IL23A,SIRPG,PRR5,PCID2,PELI1,PIK3R6
4_Member	GO Biological Processes	GO:0050670	regulation of lymphocyte proliferation	-6.09739	-4.60784	41/192	100,196,301,596,652,972,975,1026,1051,1499,1739,3109,3133,3280,3569,3572,3593,3659,3718,4773,5074,5588,5621,5880,6469,6850,7189,7356,7412,7784,8440,8654,8660,8995,10451,22806,23240,23308,51561,57162,80762	ADA,AHR,ANXA1,BCL2,BMP4,CD74,CD81,CDKN1A,CEBPB,CTNNB1,DLG1,HLA-DMB,HLA-E,HES1,IL6,IL6ST,IL12B,IRF1,JAK3,NFATC2,PAWR,PRKCQ,PRNP,RAC2,SHH,SYK,TRAF6,SCGB1A1,VCAM1,ZP3,NCK2,PDE5A,IRS2,TNFSF18,VAV3,IKZF3,KIAA0922,ICOSLG,IL23A,PELI1,NDFIP1
4_Member	GO Biological Processes	GO:0051251	positive regulation of lymphocyte activation	-6.06843	-4.58092	53/277	100,301,596,857,961,972,975,998,1026,1326,1445,1540,1948,2621,2625,3109,3117,3123,3133,3280,3569,3572,3575,3593,3718,4773,5588,5914,6461,6469,6714,6850,7048,7189,7412,7784,8440,8660,8915,9655,9840,10125,10451,10892,22914,22976,23308,51561,55423,55615,55795,57162,146850	ADA,ANXA1,BCL2,CAV1,CD47,CD74,CD81,CDC42,CDKN1A,MAP3K8,CSK,CYLD,EFNB2,GAS6,GATA3,HLA-DMB,HLA-DQA1,HLA-DRB1,HLA-E,HES1,IL6,IL6ST,IL7R,IL12B,JAK3,NFATC2,PRKCQ,RARA,SHB,SHH,SRC,SYK,TGFBR2,TRAF6,VCAM1,ZP3,NCK2,IRS2,BCL10,SOCS5,TESPA1,RASGRP1,VAV3,MALT1,KLRK1,PAXIP1,ICOSLG,IL23A,SIRPG,PRR5,PCID2,PELI1,PIK3R6
4_Member	GO Biological Processes	GO:0002697	regulation of immune effector process	-5.29307	-3.89683	56/316	136,301,728,730,972,1794,2150,2625,2889,3109,3133,3162,3569,3575,3593,3718,4068,5027,5272,5495,5654,5724,5880,5914,6397,6461,6850,7042,7124,7187,7189,7784,7855,8915,8995,9341,9447,9655,9698,9844,10125,10225,10892,11221,11331,22914,22976,23705,51561,51704,60489,80149,80762,146850,257101,399687	ADORA2B,ANXA1,C5AR1,C7,CD74,DOCK2,F2RL1,GATA3,RAPGEF1,HLA-DMB,HLA-E,HMOX1,IL6,IL7R,IL12B,JAK3,SH2D1A,P2RX7,SERPINB9,PPM1B,HTRA1,PTAFR,RAC2,RARA,SEC14L1,SHB,SYK,TGFB2,TNF,TRAF3,TRAF6,ZP3,FZD5,BCL10,TNFSF18,VAMP3,AIM2,SOCS5,PUM1,ELMO1,RASGRP1,CD96,MALT1,DUSP10,PHB2,KLRK1,PAXIP1,CADM1,IL23A,GPRC5B,APOBEC3G,ZC3H12A,NDFIP1,PIK3R6,ZNF683,MYO18A
4_Member	GO Biological Processes	GO:0002699	positive regulation of immune effector process	-5.12345	-3.75169	34/160	136,301,972,2150,2625,2889,3109,3133,3162,3569,3593,4068,5027,5724,5880,5914,6461,6850,7124,7189,7784,7855,8915,9341,9655,9698,10125,10892,22914,22976,23705,51561,51704,399687	ADORA2B,ANXA1,CD74,F2RL1,GATA3,RAPGEF1,HLA-DMB,HLA-E,HMOX1,IL6,IL12B,SH2D1A,P2RX7,PTAFR,RAC2,RARA,SHB,SYK,TNF,TRAF6,ZP3,FZD5,BCL10,VAMP3,SOCS5,PUM1,RASGRP1,MALT1,KLRK1,PAXIP1,CADM1,IL23A,GPRC5B,MYO18A
4_Member	GO Biological Processes	GO:0042129	regulation of T cell proliferation	-4.91179	-3.56977	31/143	301,652,1051,1499,1739,3109,3133,3280,3569,3572,3593,3659,3718,5074,5588,5621,5880,6469,6850,7189,7356,7412,7784,8440,8654,8995,23240,23308,51561,57162,80762	ANXA1,BMP4,CEBPB,CTNNB1,DLG1,HLA-DMB,HLA-E,HES1,IL6,IL6ST,IL12B,IRF1,JAK3,PAWR,PRKCQ,PRNP,RAC2,SHH,SYK,TRAF6,SCGB1A1,VCAM1,ZP3,NCK2,PDE5A,TNFSF18,KIAA0922,ICOSLG,IL23A,PELI1,NDFIP1
4_Member	GO Biological Processes	GO:0032946	positive regulation of mononuclear cell proliferation	-4.14469	-2.8986	27/128	100,301,596,972,975,1026,1435,3109,3133,3280,3569,3572,3593,3718,4773,5588,6469,6850,7189,7412,7784,8440,8660,10451,23308,51561,57162	ADA,ANXA1,BCL2,CD74,CD81,CDKN1A,CSF1,HLA-DMB,HLA-E,HES1,IL6,IL6ST,IL12B,JAK3,NFATC2,PRKCQ,SHH,SYK,TRAF6,VCAM1,ZP3,NCK2,IRS2,VAV3,ICOSLG,IL23A,PELI1
4_Member	GO Biological Processes	GO:0050671	positive regulation of lymphocyte proliferation	-3.79123	-2.59672	26/127	100,301,596,972,975,1026,3109,3133,3280,3569,3572,3593,3718,4773,5588,6469,6850,7189,7412,7784,8440,8660,10451,23308,51561,57162	ADA,ANXA1,BCL2,CD74,CD81,CDKN1A,HLA-DMB,HLA-E,HES1,IL6,IL6ST,IL12B,JAK3,NFATC2,PRKCQ,SHH,SYK,TRAF6,VCAM1,ZP3,NCK2,IRS2,VAV3,ICOSLG,IL23A,PELI1
4_Member	GO Biological Processes	GO:0002443	leukocyte mediated immunity	-3.46761	-2.32678	53/342	136,182,730,972,1130,1511,1739,2150,2625,3002,3133,3162,3569,3575,3593,3718,4068,5027,5272,5293,5294,5452,5724,5873,5880,6372,6374,6850,7124,7189,7462,7784,7855,8915,9341,10125,10225,10814,10892,11118,22914,22976,23075,23180,23705,51311,51561,55904,64005,79465,80762,133396,146850	ADORA2B,JAG1,C7,CD74,LYST,CTSG,DLG1,F2RL1,GATA3,GZMB,HLA-E,HMOX1,IL6,IL7R,IL12B,JAK3,SH2D1A,P2RX7,SERPINB9,PIK3CD,PIK3CG,POU2F2,PTAFR,RAB27A,RAC2,CXCL6,CXCL5,SYK,TNF,TRAF6,LAT2,ZP3,FZD5,BCL10,VAMP3,RASGRP1,CD96,CPLX2,MALT1,BTN3A2,KLRK1,PAXIP1,SWAP70,RFTN1,CADM1,TLR8,IL23A,KMT2E,MYO1G,ULBP3,NDFIP1,IL31RA,PIK3R6
4_Member	GO Biological Processes	GO:0002250	adaptive immune response	-3.19025	-2.10501	61/418	100,182,214,301,730,972,1445,1520,1739,2015,2625,3133,3569,3572,3575,3593,3659,3702,3718,4063,4068,4734,4791,5027,5293,5294,5452,5588,5873,6850,7124,7189,7462,7784,7855,7942,8631,8915,8995,9655,10563,10892,11025,11118,11221,22914,22976,23075,23180,23308,23705,51311,51561,51752,64005,64218,79908,80762,84766,133396,257101	ADA,JAG1,ALCAM,ANXA1,C7,CD74,CSK,CTSS,DLG1,ADGRE1,GATA3,HLA-E,IL6,IL6ST,IL7R,IL12B,IRF1,ITK,JAK3,LY9,SH2D1A,NEDD4,NFKB2,P2RX7,PIK3CD,PIK3CG,POU2F2,PRKCQ,RAB27A,SYK,TNF,TRAF6,LAT2,ZP3,FZD5,TFEB,SKAP1,BCL10,TNFSF18,SOCS5,CXCL13,MALT1,LILRB3,BTN3A2,DUSP10,KLRK1,PAXIP1,SWAP70,RFTN1,ICOSLG,CADM1,TLR8,IL23A,ERAP1,MYO1G,SEMA4A,BTNL8,NDFIP1,CRACR2A,IL31RA,ZNF683
5_Summary	GO Biological Processes	GO:0023014	signal transduction by protein phosphorylation	-22.2881	-19.3646	182/898	92,136,147,154,238,467,652,653,654,655,677,728,801,815,857,858,859,960,972,975,998,1000,1230,1326,1437,1445,1499,1739,1813,1839,1846,1847,1848,1850,1902,1906,1956,1969,2047,2069,2081,2146,2149,2150,2246,2247,2263,2308,2621,2674,2889,2902,2903,3356,3397,3487,3491,3562,3569,3624,3656,3667,3685,3716,3718,3756,3976,4086,4140,4209,4616,4684,4763,4803,4804,4835,4908,4915,4982,4986,4988,5027,5155,5294,5…	ACVR2A,ADORA2B,ADRA1B,ADRB2,ALK,ATF3,BMP4,BMP5,BMP6,BMP7,ZFP36L1,C5AR1,CALM1,CAMK2A,CAV1,CAV2,CAV3,CD44,CD74,CD81,CDC42,CDH2,CCR1,MAP3K8,CSF2,CSK,CTNNB1,DLG1,DRD2,HBEGF,DUSP4,DUSP5,DUSP6,DUSP8,LPAR1,EDN1,EGFR,EPHA2,EPHB1,EREG,ERN1,EZH2,F2R,F2RL1,FGF1,FGF2,FGFR2,FOXO1,GAS6,GFRA1,RAPGEF1,GRIN1,GRIN2A,HTR2A,ID1,IGFBP4,CYR61,IL3,IL6,INHBA,IRAK2,IRS1,ITGAV,JAK1,JAK3,KCNH1,LIF,SMAD1,MARK3,MEF2D,GADD45B…
5_Member	GO Biological Processes	GO:0023014	signal transduction by protein phosphorylation	-22.2881	-19.3646	182/898	92,136,147,154,238,467,652,653,654,655,677,728,801,815,857,858,859,960,972,975,998,1000,1230,1326,1437,1445,1499,1739,1813,1839,1846,1847,1848,1850,1902,1906,1956,1969,2047,2069,2081,2146,2149,2150,2246,2247,2263,2308,2621,2674,2889,2902,2903,3356,3397,3487,3491,3562,3569,3624,3656,3667,3685,3716,3718,3756,3976,4086,4140,4209,4616,4684,4763,4803,4804,4835,4908,4915,4982,4986,4988,5027,5155,5294,5…	ACVR2A,ADORA2B,ADRA1B,ADRB2,ALK,ATF3,BMP4,BMP5,BMP6,BMP7,ZFP36L1,C5AR1,CALM1,CAMK2A,CAV1,CAV2,CAV3,CD44,CD74,CD81,CDC42,CDH2,CCR1,MAP3K8,CSF2,CSK,CTNNB1,DLG1,DRD2,HBEGF,DUSP4,DUSP5,DUSP6,DUSP8,LPAR1,EDN1,EGFR,EPHA2,EPHB1,EREG,ERN1,EZH2,F2R,F2RL1,FGF1,FGF2,FGFR2,FOXO1,GAS6,GFRA1,RAPGEF1,GRIN1,GRIN2A,HTR2A,ID1,IGFBP4,CYR61,IL3,IL6,INHBA,IRAK2,IRS1,ITGAV,JAK1,JAK3,KCNH1,LIF,SMAD1,MARK3,MEF2D,GADD45B…
5_Member	GO Biological Processes	GO:0001934	positive regulation of protein phosphorylation	-21.5288	-18.6981	178/883	92,107,114,136,147,154,238,283,302,374,595,596,652,653,654,655,728,801,857,858,894,960,972,975,998,1000,1026,1230,1326,1435,1437,1440,1445,1499,1601,1739,1813,1839,1847,1848,1894,1902,1906,1910,1956,2069,2081,2146,2149,2150,2246,2247,2263,2621,2889,2932,3066,3280,3356,3487,3491,3562,3569,3570,3572,3593,3624,3656,3678,3685,3690,3976,4318,4616,4803,4804,4835,4908,4915,4982,4986,4988,5027,5155,5294,…	ACVR2A,ADCY1,ADCY8,ADORA2B,ADRA1B,ADRB2,ALK,ANG,ANXA2,AREG,CCND1,BCL2,BMP4,BMP5,BMP6,BMP7,C5AR1,CALM1,CAV1,CAV2,CCND2,CD44,CD74,CD81,CDC42,CDH2,CDKN1A,CCR1,MAP3K8,CSF1,CSF2,CSF3,CSK,CTNNB1,DAB2,DLG1,DRD2,HBEGF,DUSP5,DUSP6,ECT2,LPAR1,EDN1,EDNRB,EGFR,EREG,ERN1,EZH2,F2R,F2RL1,FGF1,FGF2,FGFR2,GAS6,RAPGEF1,GSK3B,HDAC2,HES1,HTR2A,IGFBP4,CYR61,IL3,IL6,IL6R,IL6ST,IL12B,INHBA,IRAK2,ITGA5,ITGAV,ITGB3,LIF,M…
5_Member	GO Biological Processes	GO:0042327	positive regulation of phosphorylation	-21.4022	-18.6036	183/921	92,107,114,136,147,154,238,283,302,374,595,596,652,653,654,655,728,801,857,858,894,960,972,975,998,1000,1026,1230,1326,1435,1437,1440,1445,1499,1601,1739,1813,1839,1847,1848,1894,1902,1906,1910,1956,2069,2081,2146,2149,2150,2246,2247,2263,2621,2889,2932,3066,3091,3280,3356,3487,3491,3562,3569,3570,3572,3593,3624,3656,3667,3678,3685,3690,3976,4318,4616,4803,4804,4835,4908,4915,4982,4986,4988,5027,…	ACVR2A,ADCY1,ADCY8,ADORA2B,ADRA1B,ADRB2,ALK,ANG,ANXA2,AREG,CCND1,BCL2,BMP4,BMP5,BMP6,BMP7,C5AR1,CALM1,CAV1,CAV2,CCND2,CD44,CD74,CD81,CDC42,CDH2,CDKN1A,CCR1,MAP3K8,CSF1,CSF2,CSF3,CSK,CTNNB1,DAB2,DLG1,DRD2,HBEGF,DUSP5,DUSP6,ECT2,LPAR1,EDN1,EDNRB,EGFR,EREG,ERN1,EZH2,F2R,F2RL1,FGF1,FGF2,FGFR2,GAS6,RAPGEF1,GSK3B,HDAC2,HIF1A,HES1,HTR2A,IGFBP4,CYR61,IL3,IL6,IL6R,IL6ST,IL12B,INHBA,IRAK2,IRS1,ITGA5,ITGAV,…
5_Member	GO Biological Processes	GO:0043549	regulation of kinase activity	-14.4804	-12.1378	145/779	107,114,135,136,154,238,283,595,652,655,728,801,857,859,894,972,975,998,1026,1326,1435,1445,1739,1813,1846,1847,1848,1850,1894,1902,1906,1956,2069,2081,2146,2149,2246,2247,2621,2889,3170,3356,3491,3569,3593,3656,3667,3690,4616,4763,4803,4908,5027,5155,5294,5515,5525,5564,5606,5649,5770,5880,6176,6288,6422,6461,6714,6850,7023,7042,7046,7048,7057,7074,7124,7189,7249,7295,7405,7422,7784,7855,8322,84…	ADCY1,ADCY8,ADORA2A,ADORA2B,ADRB2,ALK,ANG,CCND1,BMP4,BMP7,C5AR1,CALM1,CAV1,CAV3,CCND2,CD74,CD81,CDC42,CDKN1A,MAP3K8,CSF1,CSK,DLG1,DRD2,DUSP4,DUSP5,DUSP6,DUSP8,ECT2,LPAR1,EDN1,EGFR,EREG,ERN1,EZH2,F2R,FGF1,FGF2,GAS6,RAPGEF1,FOXA2,HTR2A,CYR61,IL6,IL12B,IRAK2,IRS1,ITGB3,GADD45B,NF1,NGF,NTF3,P2RX7,PDGFB,PIK3CG,PPP2CA,PPP2R5A,PRKAB1,MAP2K3,RELN,PTPN1,RAC2,RPLP1,SAA1,SFRP1,SHB,SRC,SYK,TFAP4,TGFB2,TGFBR1…
5_Member	GO Biological Processes	GO:0045860	positive regulation of protein kinase activity	-12.6065	-10.4578	97/469	107,114,136,154,238,283,595,652,728,801,894,972,975,1026,1326,1435,1445,1739,1813,1847,1848,1894,1902,1906,1956,2069,2081,2146,2149,2246,2247,2621,2889,3356,3491,3593,3656,3690,4616,4803,4908,5027,5155,5294,5515,5606,5649,5770,6176,6288,6714,6850,7042,7046,7048,7057,7074,7124,7189,7295,7422,7784,7855,8322,8517,8651,8654,8737,8795,8797,9148,9693,9770,10125,10253,10892,10912,10920,11211,23531,23533…	ADCY1,ADCY8,ADORA2B,ADRB2,ALK,ANG,CCND1,BMP4,C5AR1,CALM1,CCND2,CD74,CD81,CDKN1A,MAP3K8,CSF1,CSK,DLG1,DRD2,DUSP5,DUSP6,ECT2,LPAR1,EDN1,EGFR,EREG,ERN1,EZH2,F2R,FGF1,FGF2,GAS6,RAPGEF1,HTR2A,CYR61,IL12B,IRAK2,ITGB3,GADD45B,NGF,NTF3,P2RX7,PDGFB,PIK3CG,PPP2CA,MAP2K3,RELN,PTPN1,RPLP1,SAA1,SRC,SYK,TGFB2,TGFBR1,TGFBR2,THBS1,TIAM1,TNF,TRAF6,TXN,VEGFA,ZP3,FZD5,FZD4,IKBKG,SOCS1,PDE5A,RIPK1,TNFRSF10B,TNFRSF10…
5_Member	GO Biological Processes	GO:0051338	regulation of transferase activity	-12.5019	-10.3635	160/939	107,114,135,136,154,238,283,595,652,655,701,728,801,857,859,894,972,975,998,1026,1326,1435,1445,1499,1739,1813,1846,1847,1848,1850,1894,1902,1906,1956,2069,2081,2146,2149,2246,2247,2621,2631,2889,2932,3170,3356,3491,3569,3593,3656,3667,3690,3984,4616,4763,4803,4908,5027,5155,5294,5515,5525,5564,5588,5606,5649,5683,5770,5880,5984,6176,6288,6422,6461,6714,6850,7023,7042,7046,7048,7057,7074,7124,718…	ADCY1,ADCY8,ADORA2A,ADORA2B,ADRB2,ALK,ANG,CCND1,BMP4,BMP7,BUB1B,C5AR1,CALM1,CAV1,CAV3,CCND2,CD74,CD81,CDC42,CDKN1A,MAP3K8,CSF1,CSK,CTNNB1,DLG1,DRD2,DUSP4,DUSP5,DUSP6,DUSP8,ECT2,LPAR1,EDN1,EGFR,EREG,ERN1,EZH2,F2R,FGF1,FGF2,GAS6,GBAS,RAPGEF1,GSK3B,FOXA2,HTR2A,CYR61,IL6,IL12B,IRAK2,IRS1,ITGB3,LIMK1,GADD45B,NF1,NGF,NTF3,P2RX7,PDGFB,PIK3CG,PPP2CA,PPP2R5A,PRKAB1,PRKCQ,MAP2K3,RELN,PSMA2,PTPN1,RAC2,RFC4,…
5_Member	GO Biological Processes	GO:0033674	positive regulation of kinase activity	-12.3795	-10.2609	101/501	107,114,136,154,238,283,595,652,728,801,894,972,975,998,1026,1326,1435,1445,1739,1813,1847,1848,1894,1902,1906,1956,2069,2081,2146,2149,2246,2247,2621,2889,3356,3491,3593,3656,3667,3690,4616,4803,4908,5027,5155,5294,5515,5606,5649,5770,6176,6288,6714,6850,7042,7046,7048,7057,7074,7124,7189,7295,7422,7784,7855,8322,8517,8651,8654,8737,8795,8797,9148,9693,9770,10125,10253,10451,10892,10912,10920,11…	ADCY1,ADCY8,ADORA2B,ADRB2,ALK,ANG,CCND1,BMP4,C5AR1,CALM1,CCND2,CD74,CD81,CDC42,CDKN1A,MAP3K8,CSF1,CSK,DLG1,DRD2,DUSP5,DUSP6,ECT2,LPAR1,EDN1,EGFR,EREG,ERN1,EZH2,F2R,FGF1,FGF2,GAS6,RAPGEF1,HTR2A,CYR61,IL12B,IRAK2,IRS1,ITGB3,GADD45B,NGF,NTF3,P2RX7,PDGFB,PIK3CG,PPP2CA,MAP2K3,RELN,PTPN1,RPLP1,SAA1,SRC,SYK,TGFB2,TGFBR1,TGFBR2,THBS1,TIAM1,TNF,TRAF6,TXN,VEGFA,ZP3,FZD5,FZD4,IKBKG,SOCS1,PDE5A,RIPK1,TNFRSF1…
5_Member	GO Biological Processes	GO:0051347	positive regulation of transferase activity	-10.4131	-8.47063	114/636	107,114,136,154,238,283,595,652,701,728,801,894,972,975,998,1026,1326,1435,1445,1499,1739,1813,1847,1848,1894,1902,1906,1956,2069,2081,2146,2149,2246,2247,2621,2889,3356,3491,3593,3656,3667,3690,4616,4803,4908,5027,5155,5294,5515,5588,5606,5649,5683,5770,5984,6176,6288,6714,6850,7042,7046,7048,7057,7074,7124,7189,7295,7321,7324,7422,7784,7855,8322,8517,8555,8651,8654,8737,8795,8797,8881,9148,9314…	ADCY1,ADCY8,ADORA2B,ADRB2,ALK,ANG,CCND1,BMP4,BUB1B,C5AR1,CALM1,CCND2,CD74,CD81,CDC42,CDKN1A,MAP3K8,CSF1,CSK,CTNNB1,DLG1,DRD2,DUSP5,DUSP6,ECT2,LPAR1,EDN1,EGFR,EREG,ERN1,EZH2,F2R,FGF1,FGF2,GAS6,RAPGEF1,HTR2A,CYR61,IL12B,IRAK2,IRS1,ITGB3,GADD45B,NGF,NTF3,P2RX7,PDGFB,PIK3CG,PPP2CA,PRKCQ,MAP2K3,RELN,PSMA2,PTPN1,RFC4,RPLP1,SAA1,SRC,SYK,TGFB2,TGFBR1,TGFBR2,THBS1,TIAM1,TNF,TRAF6,TXN,UBE2D1,UBE2E1,VEGFA,Z…
5_Member	GO Biological Processes	GO:0032147	activation of protein kinase activity	-9.48921	-7.63625	64/294	107,114,136,154,238,283,652,728,972,975,1326,1739,1813,1847,1848,1894,1902,1956,2081,2149,2246,2247,2621,2889,3593,3656,3690,4616,4803,4908,5027,5155,5606,5770,6176,6288,6714,6850,7042,7046,7048,7057,7124,7189,7295,7422,8517,8651,8737,8795,8797,10892,10912,10920,26585,28984,29969,51378,51561,51704,51719,51776,56034,255324	ADCY1,ADCY8,ADORA2B,ADRB2,ALK,ANG,BMP4,C5AR1,CD74,CD81,MAP3K8,DLG1,DRD2,DUSP5,DUSP6,ECT2,LPAR1,EGFR,ERN1,F2R,FGF1,FGF2,GAS6,RAPGEF1,IL12B,IRAK2,ITGB3,GADD45B,NGF,NTF3,P2RX7,PDGFB,MAP2K3,PTPN1,RPLP1,SAA1,SRC,SYK,TGFB2,TGFBR1,TGFBR2,THBS1,TNF,TRAF6,TXN,VEGFA,IKBKG,SOCS1,RIPK1,TNFRSF10B,TNFRSF10A,MALT1,GADD45G,COPS8,GREM1,RGCC,MDFIC,ANGPT4,IL23A,GPRC5B,CAB39,MAP3K20,PDGFC,EPGN
5_Member	GO Biological Processes	GO:0071900	regulation of protein serine/threonine kinase activity	-8.19608	-6.4895	85/468	136,238,595,652,655,728,801,857,859,894,972,975,1026,1326,1445,1846,1847,1848,1850,1902,1906,1956,2081,2146,2149,2246,2247,2889,3356,3656,4616,4763,4803,4908,5027,5155,5294,5515,5606,5770,6288,6422,6714,6850,7023,7046,7057,7074,7124,7189,7405,7422,7855,8322,8517,8654,8737,8795,8797,9088,9693,10125,10252,10253,10892,10912,10920,11072,11142,11211,11221,23533,25793,28984,29969,51719,51776,56034,5776…	ADORA2B,ALK,CCND1,BMP4,BMP7,C5AR1,CALM1,CAV1,CAV3,CCND2,CD74,CD81,CDKN1A,MAP3K8,CSK,DUSP4,DUSP5,DUSP6,DUSP8,LPAR1,EDN1,EGFR,ERN1,EZH2,F2R,FGF1,FGF2,RAPGEF1,HTR2A,IRAK2,GADD45B,NF1,NGF,NTF3,P2RX7,PDGFB,PIK3CG,PPP2CA,MAP2K3,PTPN1,SAA1,SFRP1,SRC,SYK,TFAP4,TGFBR1,THBS1,TIAM1,TNF,TRAF6,UVRAG,VEGFA,FZD5,FZD4,IKBKG,PDE5A,RIPK1,TNFRSF10B,TNFRSF10A,PKMYT1,RAPGEF2,RASGRP1,SPRY1,SPRY2,MALT1,GADD45G,COPS8,DU…
5_Member	GO Biological Processes	GO:0000187	activation of MAPK activity	-2.96268	-1.9225	26/143	136,238,728,972,975,1847,1848,1902,2081,2246,2247,3656,4908,5027,5606,5770,6288,6850,7057,7124,7189,8517,8737,29969,51776,255324	ADORA2B,ALK,C5AR1,CD74,CD81,DUSP5,DUSP6,LPAR1,ERN1,FGF1,FGF2,IRAK2,NTF3,P2RX7,MAP2K3,PTPN1,SAA1,SYK,THBS1,TNF,TRAF6,IKBKG,RIPK1,MDFIC,MAP3K20,EPGN
6_Summary	GO Biological Processes	GO:0070848	response to growth factor	-22.2359	-19.3326	143/631	92,142,356,652,653,654,655,677,857,858,859,860,864,960,988,1003,1499,1601,1848,1906,1956,1969,2081,2246,2247,2257,2263,2280,2309,2530,2621,2625,2627,2887,2889,2932,2963,3066,3091,3280,3371,3397,3491,3569,3576,3675,3678,3690,3975,3987,4053,4086,4088,4091,4488,4734,4803,4804,4851,4915,4988,5155,5654,5725,5764,5770,5796,6386,6422,6662,6678,6692,6714,6862,7042,7046,7048,7049,7050,7057,7080,7122,7123,…	ACVR2A,PARP1,FASLG,BMP4,BMP5,BMP6,BMP7,ZFP36L1,CAV1,CAV2,CAV3,RUNX2,RUNX3,CD44,CDC5L,CDH5,CTNNB1,DAB2,DUSP6,EDN1,EGFR,EPHA2,ERN1,FGF1,FGF2,FGF12,FGFR2,FKBP1A,FOXO3,FUT8,GAS6,GATA3,GATA6,GRB10,RAPGEF1,GSK3B,GTF2F2,HDAC2,HIF1A,HES1,TNC,ID1,CYR61,IL6,CXCL8,ITGA3,ITGA5,ITGB3,LHX1,LIMS1,LTBP2,SMAD1,SMAD3,SMAD6,MSX2,NEDD4,NGF,NGFR,NOTCH1,NTRK2,OPRM1,PDGFB,HTRA1,PTBP1,PTN,PTPN1,PTPRK,SDCBP,SFRP1,SOX9,SP…
6_Member	GO Biological Processes	GO:0070848	response to growth factor	-22.2359	-19.3326	143/631	92,142,356,652,653,654,655,677,857,858,859,860,864,960,988,1003,1499,1601,1848,1906,1956,1969,2081,2246,2247,2257,2263,2280,2309,2530,2621,2625,2627,2887,2889,2932,2963,3066,3091,3280,3371,3397,3491,3569,3576,3675,3678,3690,3975,3987,4053,4086,4088,4091,4488,4734,4803,4804,4851,4915,4988,5155,5654,5725,5764,5770,5796,6386,6422,6662,6678,6692,6714,6862,7042,7046,7048,7049,7050,7057,7080,7122,7123,…	ACVR2A,PARP1,FASLG,BMP4,BMP5,BMP6,BMP7,ZFP36L1,CAV1,CAV2,CAV3,RUNX2,RUNX3,CD44,CDC5L,CDH5,CTNNB1,DAB2,DUSP6,EDN1,EGFR,EPHA2,ERN1,FGF1,FGF2,FGF12,FGFR2,FKBP1A,FOXO3,FUT8,GAS6,GATA3,GATA6,GRB10,RAPGEF1,GSK3B,GTF2F2,HDAC2,HIF1A,HES1,TNC,ID1,CYR61,IL6,CXCL8,ITGA3,ITGA5,ITGB3,LHX1,LIMS1,LTBP2,SMAD1,SMAD3,SMAD6,MSX2,NEDD4,NGF,NGFR,NOTCH1,NTRK2,OPRM1,PDGFB,HTRA1,PTBP1,PTN,PTPN1,PTPRK,SDCBP,SFRP1,SOX9,SP…
6_Member	GO Biological Processes	GO:0007178	transmembrane receptor protein serine/threonine kinase signaling pathway	-10.1282	-8.20678	68/311	92,142,652,653,654,655,857,858,859,860,1003,1601,2280,2530,2627,3280,3397,3491,3624,3675,4012,4053,4086,4088,4091,4488,4851,4856,5155,5654,5796,6386,6422,6469,6714,6862,7042,7046,7048,7049,7057,7080,7122,7321,7791,8239,8321,9110,9518,10140,10370,10468,22943,23089,25805,25937,26585,28996,50515,50964,51339,51701,57530,116844,135228,163126,221496,494470	ACVR2A,PARP1,BMP4,BMP5,BMP6,BMP7,CAV1,CAV2,CAV3,RUNX2,CDH5,DAB2,FKBP1A,FUT8,GATA6,HES1,ID1,CYR61,INHBA,ITGA3,LNPEP,LTBP2,SMAD1,SMAD3,SMAD6,MSX2,NOTCH1,NOV,PDGFB,HTRA1,PTPRK,SDCBP,SFRP1,SHH,SRC,T,TGFB2,TGFBR1,TGFBR2,TGFBR3,THBS1,NKX2-1,CLDN5,UBE2D1,ZYX,USP9X,FZD1,MTMR4,GDF15,TOB1,CITED2,FST,DKK1,PEG10,BAMBI,WWTR1,GREM1,HIPK2,CHST11,SOST,DACT1,NLK,CGN,LRG1,CD109,EID2,LEMD2,RNF165
6_Member	GO Biological Processes	GO:0007179	transforming growth factor beta receptor signaling pathway	-7.29525	-5.68205	40/168	142,857,858,859,1003,1601,2280,2530,3397,3675,4053,4086,4088,4091,5155,5654,5796,6386,6714,7042,7046,7048,7049,7057,7080,7122,7791,8239,9110,9518,10370,23089,25805,28996,50515,51701,57530,116844,135228,163126	PARP1,CAV1,CAV2,CAV3,CDH5,DAB2,FKBP1A,FUT8,ID1,ITGA3,LTBP2,SMAD1,SMAD3,SMAD6,PDGFB,HTRA1,PTPRK,SDCBP,SRC,TGFB2,TGFBR1,TGFBR2,TGFBR3,THBS1,NKX2-1,CLDN5,ZYX,USP9X,MTMR4,GDF15,CITED2,PEG10,BAMBI,HIPK2,CHST11,NLK,CGN,LRG1,CD109,EID2
6_Member	GO Biological Processes	GO:0030512	negative regulation of transforming growth factor beta receptor signaling pathway	-2.97701	-1.93356	15/65	857,858,4088,4091,5654,7046,7048,7049,7080,9110,23089,25805,50515,135228,163126	CAV1,CAV2,SMAD3,SMAD6,HTRA1,TGFBR1,TGFBR2,TGFBR3,NKX2-1,MTMR4,PEG10,BAMBI,CHST11,CD109,EID2
7_Summary	GO Biological Processes	GO:0048534	hematopoietic or lymphoid organ development	-19.0897	-16.4568	154/756	87,92,100,142,182,301,302,325,596,652,677,860,861,864,944,947,972,998,1051,1053,1230,1316,1435,1437,1440,1499,1540,1794,1840,1969,2034,2068,2113,2120,2150,2263,2300,2304,2309,2621,2625,2778,2872,3091,3280,3313,3562,3569,3575,3593,3624,3659,3692,3702,3718,3720,3955,3976,4063,4286,4318,4627,4763,4779,4791,4851,5155,5293,5305,5452,5578,5734,5914,6208,6422,6461,6469,6547,6659,6670,6714,6850,6943,7042…	ACTN1,ACVR2A,ADA,PARP1,JAG1,ANXA1,ANXA2,APCS,BCL2,BMP4,ZFP36L1,RUNX2,RUNX1,RUNX3,TNFSF8,CD34,CD74,CDC42,CEBPB,CEBPE,CCR1,KLF6,CSF1,CSF2,CSF3,CTNNB1,CYLD,DOCK2,DTX1,EPHA2,EPAS1,ERCC2,ETS1,ETV6,F2RL1,FGFR2,FOXL1,FOXE1,FOXO3,GAS6,GATA3,GNAS,MKNK2,HIF1A,HES1,HSPA9,IL3,IL6,IL7R,IL12B,INHBA,IRF1,EIF6,ITK,JAK3,JARID2,LFNG,LIF,LY9,MITF,MMP9,MYH9,NF1,NFE2L1,NFKB2,NOTCH1,PDGFB,PIK3CD,PIP4K2A,POU2F2,PRKCA,P…
7_Member	GO Biological Processes	GO:0048534	hematopoietic or lymphoid organ development	-19.0897	-16.4568	154/756	87,92,100,142,182,301,302,325,596,652,677,860,861,864,944,947,972,998,1051,1053,1230,1316,1435,1437,1440,1499,1540,1794,1840,1969,2034,2068,2113,2120,2150,2263,2300,2304,2309,2621,2625,2778,2872,3091,3280,3313,3562,3569,3575,3593,3624,3659,3692,3702,3718,3720,3955,3976,4063,4286,4318,4627,4763,4779,4791,4851,5155,5293,5305,5452,5578,5734,5914,6208,6422,6461,6469,6547,6659,6670,6714,6850,6943,7042…	ACTN1,ACVR2A,ADA,PARP1,JAG1,ANXA1,ANXA2,APCS,BCL2,BMP4,ZFP36L1,RUNX2,RUNX1,RUNX3,TNFSF8,CD34,CD74,CDC42,CEBPB,CEBPE,CCR1,KLF6,CSF1,CSF2,CSF3,CTNNB1,CYLD,DOCK2,DTX1,EPHA2,EPAS1,ERCC2,ETS1,ETV6,F2RL1,FGFR2,FOXL1,FOXE1,FOXO3,GAS6,GATA3,GNAS,MKNK2,HIF1A,HES1,HSPA9,IL3,IL6,IL7R,IL12B,INHBA,IRF1,EIF6,ITK,JAK3,JARID2,LFNG,LIF,LY9,MITF,MMP9,MYH9,NF1,NFE2L1,NFKB2,NOTCH1,PDGFB,PIK3CD,PIP4K2A,POU2F2,PRKCA,P…
7_Member	GO Biological Processes	GO:0002520	immune system development	-18.2812	-15.7076	158/799	87,92,100,142,182,301,302,325,596,652,677,775,860,861,864,944,947,972,998,1051,1053,1230,1316,1435,1437,1440,1499,1540,1794,1840,1969,2034,2068,2113,2120,2150,2263,2300,2304,2309,2621,2625,2778,2872,3091,3280,3313,3562,3569,3575,3593,3624,3659,3692,3702,3718,3720,3955,3976,4063,4088,4286,4318,4627,4763,4779,4791,4851,5155,5293,5305,5452,5578,5734,5914,6208,6422,6461,6469,6547,6659,6670,6714,6850,…	ACTN1,ACVR2A,ADA,PARP1,JAG1,ANXA1,ANXA2,APCS,BCL2,BMP4,ZFP36L1,CACNA1C,RUNX2,RUNX1,RUNX3,TNFSF8,CD34,CD74,CDC42,CEBPB,CEBPE,CCR1,KLF6,CSF1,CSF2,CSF3,CTNNB1,CYLD,DOCK2,DTX1,EPHA2,EPAS1,ERCC2,ETS1,ETV6,F2RL1,FGFR2,FOXL1,FOXE1,FOXO3,GAS6,GATA3,GNAS,MKNK2,HIF1A,HES1,HSPA9,IL3,IL6,IL7R,IL12B,INHBA,IRF1,EIF6,ITK,JAK3,JARID2,LFNG,LIF,LY9,SMAD3,MITF,MMP9,MYH9,NF1,NFE2L1,NFKB2,NOTCH1,PDGFB,PIK3CD,PIP4K2A,…
7_Member	GO Biological Processes	GO:0030097	hemopoiesis	-16.9598	-14.4624	143/716	87,92,100,142,182,301,302,325,596,652,677,860,861,864,944,947,972,998,1051,1053,1230,1316,1435,1437,1440,1499,1540,1794,1840,1969,2034,2068,2113,2120,2150,2263,2309,2621,2625,2778,2872,3091,3280,3313,3562,3569,3575,3593,3624,3659,3692,3702,3718,3955,3976,4063,4286,4318,4627,4763,4779,4851,5155,5293,5305,5452,5578,5734,5914,6208,6422,6461,6469,6547,6659,6670,6714,6850,7042,7048,7049,7124,7163,7189…	ACTN1,ACVR2A,ADA,PARP1,JAG1,ANXA1,ANXA2,APCS,BCL2,BMP4,ZFP36L1,RUNX2,RUNX1,RUNX3,TNFSF8,CD34,CD74,CDC42,CEBPB,CEBPE,CCR1,KLF6,CSF1,CSF2,CSF3,CTNNB1,CYLD,DOCK2,DTX1,EPHA2,EPAS1,ERCC2,ETS1,ETV6,F2RL1,FGFR2,FOXO3,GAS6,GATA3,GNAS,MKNK2,HIF1A,HES1,HSPA9,IL3,IL6,IL7R,IL12B,INHBA,IRF1,EIF6,ITK,JAK3,LFNG,LIF,LY9,MITF,MMP9,MYH9,NF1,NFE2L1,NOTCH1,PDGFB,PIK3CD,PIP4K2A,POU2F2,PRKCA,PTGER4,RARA,RPS14,SFRP1,SH…
7_Member	GO Biological Processes	GO:0002521	leukocyte differentiation	-15.9555	-13.5294	103/457	100,142,301,302,325,596,652,677,860,861,944,972,998,1051,1053,1230,1316,1435,1437,1440,1499,1540,1794,1840,1969,2150,2621,2625,2778,3562,3569,3575,3593,3624,3659,3702,3718,3955,3976,4063,4286,4318,4627,4763,5293,5452,5578,5734,5914,6422,6461,6469,6659,6670,6714,6850,7048,7124,7163,7189,7412,7422,7855,8111,8473,8737,8995,9580,9655,9770,9840,9935,10100,10125,10320,10461,10892,11025,22806,22904,2324…	ADA,PARP1,ANXA1,ANXA2,APCS,BCL2,BMP4,ZFP36L1,RUNX2,RUNX1,TNFSF8,CD74,CDC42,CEBPB,CEBPE,CCR1,KLF6,CSF1,CSF2,CSF3,CTNNB1,CYLD,DOCK2,DTX1,EPHA2,F2RL1,GAS6,GATA3,GNAS,IL3,IL6,IL7R,IL12B,INHBA,IRF1,ITK,JAK3,LFNG,LIF,LY9,MITF,MMP9,MYH9,NF1,PIK3CD,POU2F2,PRKCA,PTGER4,RARA,SFRP1,SHB,SHH,SOX4,SP3,SRC,SYK,TGFBR2,TNF,TPD52,TRAF6,VCAM1,VEGFA,FZD5,GPR68,OGT,RIPK1,TNFSF18,SOX13,SOCS5,RASSF2,TESPA1,MAFB,TSPAN2,…
7_Member	GO Biological Processes	GO:0002573	myeloid leukocyte differentiation	-13.3788	-11.1785	54/185	142,302,325,652,677,861,998,1051,1053,1230,1435,1437,1440,1499,1969,2150,2625,2778,3562,3593,3624,3976,4286,4318,4627,4763,5293,5578,5914,6422,6670,6714,7048,7124,7189,7422,8111,8473,8737,9770,9935,10100,11025,22904,27086,27102,29887,51561,55904,56998,80762,133396,135228,284266	PARP1,ANXA2,APCS,BMP4,ZFP36L1,RUNX1,CDC42,CEBPB,CEBPE,CCR1,CSF1,CSF2,CSF3,CTNNB1,EPHA2,F2RL1,GATA3,GNAS,IL3,IL12B,INHBA,LIF,MITF,MMP9,MYH9,NF1,PIK3CD,PRKCA,RARA,SFRP1,SP3,SRC,TGFBR2,TNF,TRAF6,VEGFA,GPR68,OGT,RIPK1,RASSF2,MAFB,TSPAN2,LILRB3,SBNO2,FOXP1,EIF2AK1,SNX10,IL23A,KMT2E,CTNNBIP1,NDFIP1,IL31RA,CD109,SIGLEC15
7_Member	GO Biological Processes	GO:0030099	myeloid cell differentiation	-10.7496	-8.77579	73/335	87,92,142,182,302,325,652,677,861,998,1051,1053,1230,1435,1437,1440,1499,1969,2034,2068,2113,2150,2309,2625,2778,3091,3313,3562,3593,3624,3692,3976,4286,4318,4627,4763,4779,5293,5305,5578,5914,6208,6422,6670,6714,7048,7049,7124,7189,7422,8111,8473,8737,9770,9935,9991,10100,10163,10320,11025,22904,27086,27102,28996,29887,51561,51621,55904,56998,80762,133396,135228,284266	ACTN1,ACVR2A,PARP1,JAG1,ANXA2,APCS,BMP4,ZFP36L1,RUNX1,CDC42,CEBPB,CEBPE,CCR1,CSF1,CSF2,CSF3,CTNNB1,EPHA2,EPAS1,ERCC2,ETS1,F2RL1,FOXO3,GATA3,GNAS,HIF1A,HSPA9,IL3,IL12B,INHBA,EIF6,LIF,MITF,MMP9,MYH9,NF1,NFE2L1,PIK3CD,PIP4K2A,PRKCA,RARA,RPS14,SFRP1,SP3,SRC,TGFBR2,TGFBR3,TNF,TRAF6,VEGFA,GPR68,OGT,RIPK1,RASSF2,MAFB,PTBP3,TSPAN2,WASF2,IKZF1,LILRB3,SBNO2,FOXP1,EIF2AK1,HIPK2,SNX10,IL23A,KLF13,KMT2E,CTNNB…
7_Member	GO Biological Processes	GO:0002761	regulation of myeloid leukocyte differentiation	-7.89591	-6.21373	31/107	325,677,861,1051,1230,1435,1499,2778,3562,3593,3624,3976,4286,4763,5578,5914,6422,7124,7189,8111,8473,8737,9770,9935,11025,27086,51561,55904,56998,80762,284266	APCS,ZFP36L1,RUNX1,CEBPB,CCR1,CSF1,CTNNB1,GNAS,IL3,IL12B,INHBA,LIF,MITF,NF1,PRKCA,RARA,SFRP1,TNF,TRAF6,GPR68,OGT,RIPK1,RASSF2,MAFB,LILRB3,FOXP1,IL23A,KMT2E,CTNNBIP1,NDFIP1,SIGLEC15
7_Member	GO Biological Processes	GO:0045639	positive regulation of myeloid cell differentiation	-6.46422	-4.93456	24/81	92,182,677,861,1230,1435,1440,2113,2309,2778,3091,3562,3593,3624,3976,5578,7124,7189,8111,8473,8737,51561,55904,56998	ACVR2A,JAG1,ZFP36L1,RUNX1,CCR1,CSF1,CSF3,ETS1,FOXO3,GNAS,HIF1A,IL3,IL12B,INHBA,LIF,PRKCA,TNF,TRAF6,GPR68,OGT,RIPK1,IL23A,KMT2E,CTNNBIP1
7_Member	GO Biological Processes	GO:0030316	osteoclast differentiation	-6.24799	-4.7419	24/83	302,1051,1230,1435,1499,1969,2778,3593,4286,4763,6422,6714,7124,7189,8111,9770,9935,11025,22904,27086,29887,51561,135228,284266	ANXA2,CEBPB,CCR1,CSF1,CTNNB1,EPHA2,GNAS,IL12B,MITF,NF1,SFRP1,SRC,TNF,TRAF6,GPR68,RASSF2,MAFB,LILRB3,SBNO2,FOXP1,SNX10,IL23A,CD109,SIGLEC15
7_Member	GO Biological Processes	GO:0045637	regulation of myeloid cell differentiation	-6.17558	-4.67811	40/184	92,182,325,677,861,1051,1230,1435,1440,1499,2113,2309,2778,3091,3313,3562,3593,3624,3692,3976,4286,4763,5578,5914,6422,7124,7189,8111,8473,8737,9770,9935,11025,27086,51561,51621,55904,56998,80762,284266	ACVR2A,JAG1,APCS,ZFP36L1,RUNX1,CEBPB,CCR1,CSF1,CSF3,CTNNB1,ETS1,FOXO3,GNAS,HIF1A,HSPA9,IL3,IL12B,INHBA,EIF6,LIF,MITF,NF1,PRKCA,RARA,SFRP1,TNF,TRAF6,GPR68,OGT,RIPK1,RASSF2,MAFB,LILRB3,FOXP1,IL23A,KLF13,KMT2E,CTNNBIP1,NDFIP1,SIGLEC15
7_Member	GO Biological Processes	GO:0002763	positive regulation of myeloid leukocyte differentiation	-5.81268	-4.35092	17/49	677,861,1230,1435,2778,3562,3593,3976,5578,7124,7189,8111,8473,8737,51561,55904,56998	ZFP36L1,RUNX1,CCR1,CSF1,GNAS,IL3,IL12B,LIF,PRKCA,TNF,TRAF6,GPR68,OGT,RIPK1,IL23A,KMT2E,CTNNBIP1
7_Member	GO Biological Processes	GO:0045670	regulation of osteoclast differentiation	-4.58724	-3.2821	17/59	1051,1230,1435,1499,2778,3593,4286,4763,6422,7124,7189,8111,9770,9935,11025,51561,284266	CEBPB,CCR1,CSF1,CTNNB1,GNAS,IL12B,MITF,NF1,SFRP1,TNF,TRAF6,GPR68,RASSF2,MAFB,LILRB3,IL23A,SIGLEC15
7_Member	GO Biological Processes	GO:0045672	positive regulation of osteoclast differentiation	-3.17559	-2.09339	8/22	1230,1435,2778,3593,7124,7189,8111,51561	CCR1,CSF1,GNAS,IL12B,TNF,TRAF6,GPR68,IL23A
8_Summary	GO Biological Processes	GO:1901698	response to nitrogen compound	-18.7544	-16.1522	171/884	100,107,114,135,142,156,182,231,301,339,374,445,526,595,596,655,677,694,728,801,815,857,858,988,999,1026,1051,1134,1268,1282,1290,1394,1445,1499,1787,1812,1813,1906,1956,1978,1979,2069,2099,2146,2308,2309,2741,2743,2775,2788,2887,2889,2902,2903,2937,3062,3066,3162,3251,3269,3356,3397,3569,3667,3673,3692,3718,3753,3775,4086,4088,4149,4160,4303,4314,4804,4851,4915,4986,4988,5025,5027,5144,5164,5166…	ADA,ADCY1,ADCY8,ADORA2A,PARP1,GRK2,JAG1,AKR1B1,ANXA1,APOBEC1,AREG,ASS1,ATP6V1B2,CCND1,BCL2,BMP7,ZFP36L1,BTG1,C5AR1,CALM1,CAMK2A,CAV1,CAV2,CDC5L,CDH1,CDKN1A,CEBPB,CHRNA1,CNR1,COL4A1,COL5A2,CRHR1,CSK,CTNNB1,TRDMT1,DRD1,DRD2,EDN1,EGFR,EIF4EBP1,EIF4EBP2,EREG,ESR1,EZH2,FOXO1,FOXO3,GLRA1,GLRB,GNAO1,GNG7,GRB10,RAPGEF1,GRIN1,GRIN2A,GSS,HCRTR2,HDAC2,HMOX1,HPRT1,HRH1,HTR2A,ID1,IL6,IRS1,ITGA2,EIF6,JAK3,KCNE…
8_Member	GO Biological Processes	GO:1901698	response to nitrogen compound	-18.7544	-16.1522	171/884	100,107,114,135,142,156,182,231,301,339,374,445,526,595,596,655,677,694,728,801,815,857,858,988,999,1026,1051,1134,1268,1282,1290,1394,1445,1499,1787,1812,1813,1906,1956,1978,1979,2069,2099,2146,2308,2309,2741,2743,2775,2788,2887,2889,2902,2903,2937,3062,3066,3162,3251,3269,3356,3397,3569,3667,3673,3692,3718,3753,3775,4086,4088,4149,4160,4303,4314,4804,4851,4915,4986,4988,5025,5027,5144,5164,5166…	ADA,ADCY1,ADCY8,ADORA2A,PARP1,GRK2,JAG1,AKR1B1,ANXA1,APOBEC1,AREG,ASS1,ATP6V1B2,CCND1,BCL2,BMP7,ZFP36L1,BTG1,C5AR1,CALM1,CAMK2A,CAV1,CAV2,CDC5L,CDH1,CDKN1A,CEBPB,CHRNA1,CNR1,COL4A1,COL5A2,CRHR1,CSK,CTNNB1,TRDMT1,DRD1,DRD2,EDN1,EGFR,EIF4EBP1,EIF4EBP2,EREG,ESR1,EZH2,FOXO1,FOXO3,GLRA1,GLRB,GNAO1,GNG7,GRB10,RAPGEF1,GRIN1,GRIN2A,GSS,HCRTR2,HDAC2,HMOX1,HPRT1,HRH1,HTR2A,ID1,IL6,IRS1,ITGA2,EIF6,JAK3,KCNE…
8_Member	GO Biological Processes	GO:1901701	cellular response to oxygen-containing compound	-17.5074	-14.9693	174/931	107,114,142,156,231,301,339,445,490,526,654,655,677,815,857,858,988,999,1051,1053,1215,1282,1290,1394,1437,1440,1445,1499,1591,1812,1894,1902,1906,1910,1956,1978,1979,2044,2081,2099,2113,2146,2308,2309,2621,2741,2788,2887,2889,3066,3091,3170,3371,3397,3399,3569,3576,3593,3624,3656,3667,3673,3718,3753,3799,4149,4233,4303,4314,4478,4488,4804,4915,4986,5025,5030,5054,5074,5144,5155,5164,5166,5286,52…	ADCY1,ADCY8,PARP1,GRK2,AKR1B1,ANXA1,APOBEC1,ASS1,ATP2B1,ATP6V1B2,BMP6,BMP7,ZFP36L1,CAMK2A,CAV1,CAV2,CDC5L,CDH1,CEBPB,CEBPE,CMA1,COL4A1,COL5A2,CRHR1,CSF2,CSF3,CSK,CTNNB1,CYP24A1,DRD1,ECT2,LPAR1,EDN1,EDNRB,EGFR,EIF4EBP1,EIF4EBP2,EPHA5,ERN1,ESR1,ETS1,EZH2,FOXO1,FOXO3,GAS6,GLRA1,GNG7,GRB10,RAPGEF1,HDAC2,HIF1A,FOXA2,TNC,ID1,ID3,IL6,CXCL8,IL12B,INHBA,IRAK2,IRS1,ITGA2,JAK3,KCNE1,KIF5B,MAX,MET,FOXO4,MMP3…
8_Member	GO Biological Processes	GO:0009725	response to hormone	-11.9656	-9.87825	145/836	107,114,142,190,231,283,301,302,339,374,406,445,490,526,595,596,652,654,655,677,694,799,801,815,857,858,988,1026,1394,1445,1499,1520,1601,1906,1956,1978,1979,2069,2099,2103,2308,2309,2516,2627,2788,2887,2908,3062,3371,3569,3624,3667,3673,3675,3692,3718,4149,4160,4303,4734,4804,4851,4986,5030,5069,5164,5166,5286,5547,5584,5588,5617,5724,5732,5734,5737,5764,5770,5791,5860,5914,5972,6422,6430,6586,6…	ADCY1,ADCY8,PARP1,NR0B1,AKR1B1,ANG,ANXA1,ANXA2,APOBEC1,AREG,ARNTL,ASS1,ATP2B1,ATP6V1B2,CCND1,BCL2,BMP4,BMP6,BMP7,ZFP36L1,BTG1,CALCR,CALM1,CAMK2A,CAV1,CAV2,CDC5L,CDKN1A,CRHR1,CSK,CTNNB1,CTSS,DAB2,EDN1,EGFR,EIF4EBP1,EIF4EBP2,EREG,ESR1,ESRRB,FOXO1,FOXO3,NR5A1,GATA6,GNG7,GRB10,NR3C1,HCRTR2,TNC,IL6,INHBA,IRS1,ITGA2,ITGA3,EIF6,JAK3,MAX,MC4R,FOXO4,NEDD4,NGFR,NOTCH1,OPRK1,P2RY4,PAPPA,PDK2,PDK4,PIK3C2A,PR…
8_Member	GO Biological Processes	GO:1901699	cellular response to nitrogen compound	-11.904	-9.82274	108/560	107,114,142,156,231,339,445,526,677,815,857,858,988,999,1051,1282,1290,1394,1445,1499,1812,1906,1956,1978,1979,2099,2146,2308,2309,2741,2788,2887,2889,3066,3269,3397,3569,3667,3718,3753,4086,4088,4149,4303,4314,4804,4915,4988,5025,5027,5144,5164,5166,5286,5294,5530,5584,5588,5617,5724,5770,5791,6001,6263,6422,6430,6546,6547,6662,6714,6774,7015,7124,7249,8473,8651,8660,9148,9314,9340,9353,9564,969…	ADCY1,ADCY8,PARP1,GRK2,AKR1B1,APOBEC1,ASS1,ATP6V1B2,ZFP36L1,CAMK2A,CAV1,CAV2,CDC5L,CDH1,CEBPB,COL4A1,COL5A2,CRHR1,CSK,CTNNB1,DRD1,EDN1,EGFR,EIF4EBP1,EIF4EBP2,ESR1,EZH2,FOXO1,FOXO3,GLRA1,GNG7,GRB10,RAPGEF1,HDAC2,HRH1,ID1,IL6,IRS1,JAK3,KCNE1,SMAD1,SMAD3,MAX,FOXO4,MMP3,NGFR,NTRK2,OPRM1,P2RX4,P2RX7,PDE4D,PDK2,PDK4,PIK3C2A,PIK3CG,PPP3CA,PRKCI,PRKCQ,PRL,PTAFR,PTPN1,PTPRE,RGS10,RYR3,SFRP1,SRSF5,SLC8A1,S…
8_Member	GO Biological Processes	GO:0071417	cellular response to organonitrogen compound	-11.5862	-9.53085	96/480	107,114,142,231,339,445,526,677,815,857,858,988,999,1051,1282,1290,1394,1445,1499,1812,1906,1956,1978,1979,2146,2308,2309,2741,2788,2887,2889,3066,3269,3397,3569,3667,3718,3753,4149,4303,4804,4915,4988,5025,5144,5164,5166,5286,5294,5584,5588,5617,5724,5770,5791,6263,6422,6430,6546,6547,6662,6714,6774,7124,7249,8473,8651,8660,9148,9314,9340,9353,9564,9693,9882,10021,10135,10312,10533,10768,22849,2…	ADCY1,ADCY8,PARP1,AKR1B1,APOBEC1,ASS1,ATP6V1B2,ZFP36L1,CAMK2A,CAV1,CAV2,CDC5L,CDH1,CEBPB,COL4A1,COL5A2,CRHR1,CSK,CTNNB1,DRD1,EDN1,EGFR,EIF4EBP1,EIF4EBP2,EZH2,FOXO1,FOXO3,GLRA1,GNG7,GRB10,RAPGEF1,HDAC2,HRH1,ID1,IL6,IRS1,JAK3,KCNE1,MAX,FOXO4,NGFR,NTRK2,OPRM1,P2RX4,PDE4D,PDK2,PDK4,PIK3C2A,PIK3CG,PRKCI,PRKCQ,PRL,PTAFR,PTPN1,PTPRE,RYR3,SFRP1,SRSF5,SLC8A1,SLC8A3,SOX9,SRC,STAT3,TNF,TSC2,OGT,SOCS1,IRS2,N…
8_Member	GO Biological Processes	GO:1901652	response to peptide	-9.10843	-7.29413	83/434	107,114,142,182,231,301,339,374,445,526,655,677,694,815,857,858,988,1394,1445,1906,1978,1979,2069,2308,2309,2788,2887,3062,3397,3569,3667,3692,3718,4149,4160,4303,4804,4851,4986,5164,5166,5286,5584,5588,5617,5770,5791,5860,6430,6678,6714,6774,7079,7249,7832,8473,8614,8651,8660,8743,8892,9314,9340,9564,9882,10135,10312,10768,22861,23175,23235,27101,51141,51274,54206,55022,55914,57727,57761,64106,2…	ADCY1,ADCY8,PARP1,JAG1,AKR1B1,ANXA1,APOBEC1,AREG,ASS1,ATP6V1B2,BMP7,ZFP36L1,BTG1,CAMK2A,CAV1,CAV2,CDC5L,CRHR1,CSK,EDN1,EIF4EBP1,EIF4EBP2,EREG,FOXO1,FOXO3,GNG7,GRB10,HCRTR2,ID1,IL6,IRS1,EIF6,JAK3,MAX,MC4R,FOXO4,NGFR,NOTCH1,OPRK1,PDK2,PDK4,PIK3C2A,PRKCI,PRKCQ,PRL,PTPN1,PTPRE,QDPR,SRSF5,SPARC,SRC,STAT3,TIMP4,TSC2,BTG2,OGT,STC2,SOCS1,IRS2,TNFSF10,EIF2B2,KLF4,GLP2R,BCAR1,TBC1D4,NAMPT,TCIRG1,AHCYL1,NLR…
8_Member	GO Biological Processes	GO:0043434	response to peptide hormone	-7.15378	-5.55843	72/394	107,114,142,301,339,374,445,526,655,677,694,815,857,858,988,1394,1445,1906,1978,1979,2069,2308,2788,2887,3569,3667,3692,3718,4149,4160,4303,4804,4986,5164,5166,5286,5584,5588,5617,5770,5791,5860,6430,6678,6714,6774,7079,7249,7832,8473,8614,8651,8660,8743,8892,9340,9564,9882,10135,10312,10768,23175,23235,27101,51141,54206,55022,57727,57761,245972,245973,340706	ADCY1,ADCY8,PARP1,ANXA1,APOBEC1,AREG,ASS1,ATP6V1B2,BMP7,ZFP36L1,BTG1,CAMK2A,CAV1,CAV2,CDC5L,CRHR1,CSK,EDN1,EIF4EBP1,EIF4EBP2,EREG,FOXO1,GNG7,GRB10,IL6,IRS1,EIF6,JAK3,MAX,MC4R,FOXO4,NGFR,OPRK1,PDK2,PDK4,PIK3C2A,PRKCI,PRKCQ,PRL,PTPN1,PTPRE,QDPR,SRSF5,SPARC,SRC,STAT3,TIMP4,TSC2,BTG2,OGT,STC2,SOCS1,IRS2,TNFSF10,EIF2B2,GLP2R,BCAR1,TBC1D4,NAMPT,TCIRG1,AHCYL1,LPIN1,SIK2,CACYBP,INSIG2,ERRFI1,PID1,NCOA5,T…
9_Summary	GO Biological Processes	GO:0051241	negative regulation of multicellular organismal process	-18.6028	-16.0104	185/990	100,136,153,154,156,182,301,302,325,356,374,596,652,653,655,677,859,947,972,1230,1240,1290,1445,1499,1540,1813,1840,1902,1906,1910,1956,1969,2118,2149,2150,2247,2290,2309,2516,2621,2625,2627,2741,2932,3060,3066,3091,3162,3170,3280,3313,3397,3399,3400,3418,3569,3593,3624,3659,3718,3720,3955,4088,4091,4210,4261,4303,4488,4763,4804,4851,4856,4982,4986,5004,5025,5027,5054,5144,5155,5294,5328,5495,551…	ADA,ADORA2B,ADRB1,ADRB2,GRK2,JAG1,ANXA1,ANXA2,APCS,FASLG,AREG,BCL2,BMP4,BMP5,BMP7,ZFP36L1,CAV3,CD34,CD74,CCR1,CMKLR1,COL5A2,CSK,CTNNB1,CYLD,DRD2,DTX1,LPAR1,EDN1,EDNRB,EGFR,EPHA2,ETV4,F2R,F2RL1,FGF2,FOXG1,FOXO3,NR5A1,GAS6,GATA3,GATA6,GLRA1,GSK3B,HCRT,HDAC2,HIF1A,HMOX1,FOXA2,HES1,HSPA9,ID1,ID3,ID4,IDH2,IL6,IL12B,INHBA,IRF1,JAK3,JARID2,LFNG,SMAD3,SMAD6,MEFV,CIITA,FOXO4,MSX2,NF1,NGFR,NOTCH1,NOV,TNFRS…
9_Member	GO Biological Processes	GO:0051241	negative regulation of multicellular organismal process	-18.6028	-16.0104	185/990	100,136,153,154,156,182,301,302,325,356,374,596,652,653,655,677,859,947,972,1230,1240,1290,1445,1499,1540,1813,1840,1902,1906,1910,1956,1969,2118,2149,2150,2247,2290,2309,2516,2621,2625,2627,2741,2932,3060,3066,3091,3162,3170,3280,3313,3397,3399,3400,3418,3569,3593,3624,3659,3718,3720,3955,4088,4091,4210,4261,4303,4488,4763,4804,4851,4856,4982,4986,5004,5025,5027,5054,5144,5155,5294,5328,5495,551…	ADA,ADORA2B,ADRB1,ADRB2,GRK2,JAG1,ANXA1,ANXA2,APCS,FASLG,AREG,BCL2,BMP4,BMP5,BMP7,ZFP36L1,CAV3,CD34,CD74,CCR1,CMKLR1,COL5A2,CSK,CTNNB1,CYLD,DRD2,DTX1,LPAR1,EDN1,EDNRB,EGFR,EPHA2,ETV4,F2R,F2RL1,FGF2,FOXG1,FOXO3,NR5A1,GAS6,GATA3,GATA6,GLRA1,GSK3B,HCRT,HDAC2,HIF1A,HMOX1,FOXA2,HES1,HSPA9,ID1,ID3,ID4,IDH2,IL6,IL12B,INHBA,IRF1,JAK3,JARID2,LFNG,SMAD3,SMAD6,MEFV,CIITA,FOXO4,MSX2,NF1,NGFR,NOTCH1,NOV,TNFRS…
9_Member	GO Biological Processes	GO:0032102	negative regulation of response to external stimulus	-9.15654	-7.33739	58/259	100,135,302,325,947,1812,1813,1906,2113,2247,2625,2902,3593,4088,4210,4851,4856,4907,5054,5155,5328,5495,5654,5734,5740,6288,6397,7057,7133,7850,8195,8620,8829,9314,9353,9655,9860,10501,10507,10512,10563,11221,22914,26585,29937,54361,54437,55870,58509,64218,80149,80762,90102,91662,114897,116379,135228,152138	ADA,ADORA2A,ANXA2,APCS,CD34,DRD1,DRD2,EDN1,ETS1,FGF2,GATA3,GRIN1,IL12B,SMAD3,MEFV,NOTCH1,NOV,NT5E,SERPINE1,PDGFB,PLAU,PPM1B,HTRA1,PTGER4,PTGIS,SAA1,SEC14L1,THBS1,TNFRSF1B,IL1R2,MKKS,NPFF,NRP1,KLF4,SLIT2,SOCS5,LRIG2,SEMA6B,SEMA4D,SEMA3C,CXCL13,DUSP10,KLRK1,GREM1,NENF,WNT4,SEMA5B,ASH1L,CACTIN,SEMA4A,ZC3H12A,NDFIP1,PHLDB2,NLRP12,C1QTNF1,IL22RA2,CD109,PYDC2
10_Summary	GO Biological Processes	GO:0060548	negative regulation of cell death	-18.1598	-15.5954	169/881	100,135,231,301,356,596,627,652,653,655,728,857,894,947,960,972,1026,1051,1409,1437,1440,1499,1601,1603,1906,1910,1956,2019,2073,2139,2149,2247,2263,2308,2537,2621,2625,2627,2869,2902,2932,3066,3091,3162,3313,3397,3437,3491,3569,3572,3678,3685,3718,4088,4091,4194,4233,4318,4488,4803,4804,4851,4856,4908,4915,5054,5166,5272,5292,5294,5314,5578,5583,5584,5588,5621,5641,5737,5770,5914,5921,6197,6376,…	ADA,ADORA2A,AKR1B1,ANXA1,FASLG,BCL2,BDNF,BMP4,BMP5,BMP7,C5AR1,CAV1,CCND2,CD34,CD44,CD74,CDKN1A,CEBPB,CRYAA,CSF2,CSF3,CTNNB1,DAB2,DAD1,EDN1,EDNRB,EGFR,EN1,ERCC5,EYA2,F2R,FGF2,FGFR2,FOXO1,IFI6,GAS6,GATA3,GATA6,GRK5,GRIN1,GSK3B,HDAC2,HIF1A,HMOX1,HSPA9,ID1,IFIT3,CYR61,IL6,IL6ST,ITGA5,ITGAV,JAK3,SMAD3,SMAD6,MDM4,MET,MMP9,MSX2,NGF,NGFR,NOTCH1,NOV,NTF3,NTRK2,SERPINE1,PDK4,SERPINB9,PIM1,PIK3CG,PKHD1,PRKC…
10_Member	GO Biological Processes	GO:0060548	negative regulation of cell death	-18.1598	-15.5954	169/881	100,135,231,301,356,596,627,652,653,655,728,857,894,947,960,972,1026,1051,1409,1437,1440,1499,1601,1603,1906,1910,1956,2019,2073,2139,2149,2247,2263,2308,2537,2621,2625,2627,2869,2902,2932,3066,3091,3162,3313,3397,3437,3491,3569,3572,3678,3685,3718,4088,4091,4194,4233,4318,4488,4803,4804,4851,4856,4908,4915,5054,5166,5272,5292,5294,5314,5578,5583,5584,5588,5621,5641,5737,5770,5914,5921,6197,6376,…	ADA,ADORA2A,AKR1B1,ANXA1,FASLG,BCL2,BDNF,BMP4,BMP5,BMP7,C5AR1,CAV1,CCND2,CD34,CD44,CD74,CDKN1A,CEBPB,CRYAA,CSF2,CSF3,CTNNB1,DAB2,DAD1,EDN1,EDNRB,EGFR,EN1,ERCC5,EYA2,F2R,FGF2,FGFR2,FOXO1,IFI6,GAS6,GATA3,GATA6,GRK5,GRIN1,GSK3B,HDAC2,HIF1A,HMOX1,HSPA9,ID1,IFIT3,CYR61,IL6,IL6ST,ITGA5,ITGAV,JAK3,SMAD3,SMAD6,MDM4,MET,MMP9,MSX2,NGF,NGFR,NOTCH1,NOV,NTF3,NTRK2,SERPINE1,PDK4,SERPINB9,PIM1,PIK3CG,PKHD1,PRKC…
10_Member	GO Biological Processes	GO:0043069	negative regulation of programmed cell death	-16.5715	-14.104	155/810	100,135,231,301,356,596,627,652,653,655,728,857,894,960,972,1026,1051,1409,1437,1499,1601,1603,1906,1910,1956,2019,2073,2139,2149,2263,2308,2537,2621,2625,2627,2869,2902,2932,3066,3091,3162,3313,3397,3437,3491,3569,3572,3678,3685,3718,4088,4091,4194,4233,4318,4488,4803,4804,4851,4908,4915,5054,5166,5272,5292,5294,5314,5578,5583,5584,5588,5621,5641,5737,5770,5914,5921,6197,6376,6422,6469,6615,6648…	ADA,ADORA2A,AKR1B1,ANXA1,FASLG,BCL2,BDNF,BMP4,BMP5,BMP7,C5AR1,CAV1,CCND2,CD44,CD74,CDKN1A,CEBPB,CRYAA,CSF2,CTNNB1,DAB2,DAD1,EDN1,EDNRB,EGFR,EN1,ERCC5,EYA2,F2R,FGFR2,FOXO1,IFI6,GAS6,GATA3,GATA6,GRK5,GRIN1,GSK3B,HDAC2,HIF1A,HMOX1,HSPA9,ID1,IFIT3,CYR61,IL6,IL6ST,ITGA5,ITGAV,JAK3,SMAD3,SMAD6,MDM4,MET,MMP9,MSX2,NGF,NGFR,NOTCH1,NTF3,NTRK2,SERPINE1,PDK4,SERPINB9,PIM1,PIK3CG,PKHD1,PRKCA,PRKCH,PRKCI,PRKCQ…
10_Member	GO Biological Processes	GO:0043066	negative regulation of apoptotic process	-16.3889	-13.9375	153/799	100,135,231,301,356,596,627,652,653,655,728,857,894,960,972,1026,1051,1409,1437,1499,1601,1603,1906,1910,1956,2019,2073,2139,2149,2263,2308,2537,2621,2625,2627,2869,2902,2932,3066,3091,3162,3313,3397,3437,3491,3569,3572,3678,3685,3718,4088,4091,4194,4318,4488,4803,4804,4851,4908,4915,5054,5166,5272,5292,5294,5314,5578,5583,5584,5588,5621,5641,5737,5770,5914,5921,6197,6376,6422,6469,6615,6648,6662…	ADA,ADORA2A,AKR1B1,ANXA1,FASLG,BCL2,BDNF,BMP4,BMP5,BMP7,C5AR1,CAV1,CCND2,CD44,CD74,CDKN1A,CEBPB,CRYAA,CSF2,CTNNB1,DAB2,DAD1,EDN1,EDNRB,EGFR,EN1,ERCC5,EYA2,F2R,FGFR2,FOXO1,IFI6,GAS6,GATA3,GATA6,GRK5,GRIN1,GSK3B,HDAC2,HIF1A,HMOX1,HSPA9,ID1,IFIT3,CYR61,IL6,IL6ST,ITGA5,ITGAV,JAK3,SMAD3,SMAD6,MDM4,MMP9,MSX2,NGF,NGFR,NOTCH1,NTF3,NTRK2,SERPINE1,PDK4,SERPINB9,PIM1,PIK3CG,PKHD1,PRKCA,PRKCH,PRKCI,PRKCQ,PRN…

## Sheet: Table S2
Supplementary Table S2: Enriched GO Biological Process term of AE2-associated genes
GroupID	Category	Term	Description	LogP	Log(q-value)	InTerm_InList	Genes	Symbols
1_Summary	GO Biological Processes	GO:0032103	positive regulation of response to external stimulus	-7.07084	-2.68809	13/263	1012,1240,3605,5578,5734,6279,6346,6347,6355,7074,9450,9547,57118,57580,1002,2737,5362,6469,6586,9423,3055,5420,30009,2294,114,2263,5314,154043,8454,23180,23705,26065,5105,146850,259,11211,55816,1611,8313,8787,10049,112399,133522,313	CDH13,CMKLR1,IL17A,PRKCA,PTGER4,S100A8,CCL1,CCL2,CCL8,TIAM1,LY86,CXCL14,CAMK1D,PREX1,CDH4,GLI3,PLXNA2,SHH,SLIT3,NTN1,HCK,PODXL,TBX21,FOXF1,ADCY8,FGFR2,PKHD1,CNKSR3,CUL1,RFTN1,CADM1,LSM14A,PCK1,PIK3R6,AMBP,FZD10,DOK5,DAP,AXIN2,RGS9,DNAJB6,EGLN3,PPARGC1B,AOAH
1_Member	GO Biological Processes	GO:0032103	positive regulation of response to external stimulus	-7.07084	-2.68809	13/263	1012,1240,3605,5578,5734,6279,6346,6347,6355,7074,9450,9547,57118	CDH13,CMKLR1,IL17A,PRKCA,PTGER4,S100A8,CCL1,CCL2,CCL8,TIAM1,LY86,CXCL14,CAMK1D
1_Member	GO Biological Processes	GO:0097530	granulocyte migration	-5.73065	-2.19299	8/112	1240,5734,6279,6346,6347,6355,57118,57580	CMKLR1,PTGER4,S100A8,CCL1,CCL2,CCL8,CAMK1D,PREX1
1_Member	GO Biological Processes	GO:0006935	chemotaxis	-5.52405	-2.13112	16/544	1002,1012,1240,2737,5362,6279,6346,6347,6355,6469,6586,7074,9423,9547,57118,57580	CDH4,CDH13,CMKLR1,GLI3,PLXNA2,S100A8,CCL1,CCL2,CCL8,SHH,SLIT3,TIAM1,NTN1,CXCL14,CAMK1D,PREX1
1_Member	GO Biological Processes	GO:0042330	taxis	-5.51387	-2.13112	16/545	1002,1012,1240,2737,5362,6279,6346,6347,6355,6469,6586,7074,9423,9547,57118,57580	CDH4,CDH13,CMKLR1,GLI3,PLXNA2,S100A8,CCL1,CCL2,CCL8,SHH,SLIT3,TIAM1,NTN1,CXCL14,CAMK1D,PREX1
1_Member	GO Biological Processes	GO:0071621	granulocyte chemotaxis	-4.99259	-1.81395	7/101	1240,6279,6346,6347,6355,57118,57580	CMKLR1,S100A8,CCL1,CCL2,CCL8,CAMK1D,PREX1
1_Member	GO Biological Processes	GO:0050900	leukocyte migration	-4.65643	-1.5959	12/372	1240,3055,5420,5734,6279,6346,6347,6355,9547,30009,57118,57580	CMKLR1,HCK,PODXL,PTGER4,S100A8,CCL1,CCL2,CCL8,CXCL14,TBX21,CAMK1D,PREX1
1_Member	GO Biological Processes	GO:0097529	myeloid leukocyte migration	-4.60721	-1.57832	8/159	1240,5734,6279,6346,6347,6355,57118,57580	CMKLR1,PTGER4,S100A8,CCL1,CCL2,CCL8,CAMK1D,PREX1
1_Member	GO Biological Processes	GO:0030593	neutrophil chemotaxis	-4.42566	-1.5053	6/84	6279,6346,6347,6355,57118,57580	S100A8,CCL1,CCL2,CCL8,CAMK1D,PREX1
1_Member	GO Biological Processes	GO:0032101	regulation of response to external stimulus	-4.20357	-1.39449	16/697	1012,1240,2294,3055,3605,5362,5578,5734,6279,6346,6347,6355,7074,9450,9547,57118	CDH13,CMKLR1,FOXF1,HCK,IL17A,PLXNA2,PRKCA,PTGER4,S100A8,CCL1,CCL2,CCL8,TIAM1,LY86,CXCL14,CAMK1D
1_Member	GO Biological Processes	GO:1990266	neutrophil migration	-4.20268	-1.39449	6/92	6279,6346,6347,6355,57118,57580	S100A8,CCL1,CCL2,CCL8,CAMK1D,PREX1
1_Member	KEGG Pathway	hsa04062	Chemokine signaling pathway	-4.10757	-1.39449	8/187	114,3055,6346,6347,6355,7074,9547,57580	ADCY8,HCK,CCL1,CCL2,CCL8,TIAM1,CXCL14,PREX1
1_Member	GO Biological Processes	GO:0030595	leukocyte chemotaxis	-4.10757	-1.39449	8/187	1240,6279,6346,6347,6355,9547,57118,57580	CMKLR1,S100A8,CCL1,CCL2,CCL8,CXCL14,CAMK1D,PREX1
1_Member	KEGG Pathway	ko04062	Chemokine signaling pathway	-4.10757	-1.39449	8/187	114,3055,6346,6347,6355,7074,9547,57580	ADCY8,HCK,CCL1,CCL2,CCL8,TIAM1,CXCL14,PREX1
1_Member	GO Biological Processes	GO:0060326	cell chemotaxis	-4.05781	-1.39449	9/244	1240,6279,6346,6347,6355,7074,9547,57118,57580	CMKLR1,S100A8,CCL1,CCL2,CCL8,TIAM1,CXCL14,CAMK1D,PREX1
1_Member	GO Biological Processes	GO:0070371	ERK1 and ERK2 cascade	-3.86163	-1.27127	9/259	2263,5314,5578,5734,6346,6347,6355,7074,154043	FGFR2,PKHD1,PRKCA,PTGER4,CCL1,CCL2,CCL8,TIAM1,CNKSR3
1_Member	GO Biological Processes	GO:0031349	positive regulation of defense response	-3.70033	-1.17491	11/400	3055,3605,5734,6279,6346,6347,6355,8454,23180,23705,26065	HCK,IL17A,PTGER4,S100A8,CCL1,CCL2,CCL8,CUL1,RFTN1,CADM1,LSM14A
1_Member	GO Biological Processes	GO:0070555	response to interleukin-1	-3.68778	-1.17426	6/114	3605,5105,5578,6346,6347,6355	IL17A,PCK1,PRKCA,CCL1,CCL2,CCL8
1_Member	GO Biological Processes	GO:0050729	positive regulation of inflammatory response	-3.68778	-1.17426	6/114	3605,5734,6279,6346,6347,6355	IL17A,PTGER4,S100A8,CCL1,CCL2,CCL8
1_Member	GO Biological Processes	GO:0070098	chemokine-mediated signaling pathway	-3.47153	-1.03921	5/81	1240,6346,6347,6355,6586	CMKLR1,CCL1,CCL2,CCL8,SLIT3
1_Member	GO Biological Processes	GO:0072676	lymphocyte migration	-3.44678	-1.03251	5/82	6346,6347,6355,9547,30009	CCL1,CCL2,CCL8,CXCL14,TBX21
1_Member	GO Molecular Functions	GO:0008009	chemokine activity	-3.36249	-1.00093	4/48	6346,6347,6355,9547	CCL1,CCL2,CCL8,CXCL14
1_Member	GO Biological Processes	GO:0070372	regulation of ERK1 and ERK2 cascade	-3.32138	-0.998102	8/244	2263,5314,5578,6346,6347,6355,7074,154043	FGFR2,PKHD1,PRKCA,CCL1,CCL2,CCL8,TIAM1,CNKSR3
1_Member	GO Biological Processes	GO:0071347	cellular response to interleukin-1	-3.28259	-0.993567	5/89	3605,5105,6346,6347,6355	IL17A,PCK1,CCL1,CCL2,CCL8
1_Member	GO Biological Processes	GO:0048247	lymphocyte chemotaxis	-3.13618	-0.928903	4/55	6346,6347,6355,9547	CCL1,CCL2,CCL8,CXCL14
1_Member	GO Molecular Functions	GO:0042379	chemokine receptor binding	-3.02081	-0.863368	4/59	6346,6347,6355,9547	CCL1,CCL2,CCL8,CXCL14
1_Member	GO Biological Processes	GO:0031347	regulation of defense response	-2.90999	-0.789687	13/657	2294,3055,3605,5734,6279,6346,6347,6355,8454,23180,23705,26065,146850	FOXF1,HCK,IL17A,PTGER4,S100A8,CCL1,CCL2,CCL8,CUL1,RFTN1,CADM1,LSM14A,PIK3R6
1_Member	GO Biological Processes	GO:0050727	regulation of inflammatory response	-2.74455	-0.691572	8/300	2294,3055,3605,5734,6279,6346,6347,6355	FOXF1,HCK,IL17A,PTGER4,S100A8,CCL1,CCL2,CCL8
1_Member	GO Molecular Functions	GO:0048020	CCR chemokine receptor binding	-2.62633	-0.620153	3/36	6346,6347,6355	CCL1,CCL2,CCL8
1_Member	GO Biological Processes	GO:0071674	mononuclear cell migration	-2.61287	-0.610325	4/76	1240,6346,6347,6355	CMKLR1,CCL1,CCL2,CCL8
1_Member	GO Biological Processes	GO:0000165	MAPK cascade	-2.31128	-0.417078	14/862	259,2263,5314,5578,5734,6346,6347,6355,7074,8454,11211,55816,146850,154043	AMBP,FGFR2,PKHD1,PRKCA,PTGER4,CCL1,CCL2,CCL8,TIAM1,CUL1,FZD10,DOK5,PIK3R6,CNKSR3
1_Member	GO Biological Processes	GO:0023014	signal transduction by protein phosphorylation	-2.15971	-0.323498	14/898	259,2263,5314,5578,5734,6346,6347,6355,7074,8454,11211,55816,146850,154043	AMBP,FGFR2,PKHD1,PRKCA,PTGER4,CCL1,CCL2,CCL8,TIAM1,CUL1,FZD10,DOK5,PIK3R6,CNKSR3
1_Member	GO Biological Processes	GO:0051345	positive regulation of hydrolase activity	-2.09951	-0.279044	14/913	1611,2263,6279,6346,6347,6355,7074,8313,8787,10049,11211,57580,112399,133522	DAP,FGFR2,S100A8,CCL1,CCL2,CCL8,TIAM1,AXIN2,RGS9,DNAJB6,FZD10,PREX1,EGLN3,PPARGC1B
1_Member	GO Biological Processes	GO:0006954	inflammatory response	-2.04074	-0.238973	11/650	313,2294,3055,3605,5734,6279,6346,6347,6355,9450,57118	AOAH,FOXF1,HCK,IL17A,PTGER4,S100A8,CCL1,CCL2,CCL8,LY86,CAMK1D
1_Member	GO Biological Processes	GO:0002548	monocyte chemotaxis	-2.00177	-0.213403	3/60	6346,6347,6355	CCL1,CCL2,CCL8
2_Summary	GO Biological Processes	GO:0009887	animal organ morphogenesis	-6.66324	-2.58151	24/972	1297,2263,2294,2737,3400,6347,6431,6469,6586,6656,6659,7074,8313,8454,8516,9423,10439,26018,55714,56975,57453,133522,153572,170690	COL9A1,FGFR2,FOXF1,GLI3,ID4,CCL2,SRSF6,SHH,SLIT3,SOX1,SOX4,TIAM1,AXIN2,CUL1,ITGA8,NTN1,OLFM1,LRIG1,TENM3,FAM20C,DSCAML1,PPARGC1B,IRX2,ADAMTS16
2_Member	GO Biological Processes	GO:0009887	animal organ morphogenesis	-6.66324	-2.58151	24/972	1297,2263,2294,2737,3400,6347,6431,6469,6586,6656,6659,7074,8313,8454,8516,9423,10439,26018,55714,56975,57453,133522,153572,170690	COL9A1,FGFR2,FOXF1,GLI3,ID4,CCL2,SRSF6,SHH,SLIT3,SOX1,SOX4,TIAM1,AXIN2,CUL1,ITGA8,NTN1,OLFM1,LRIG1,TENM3,FAM20C,DSCAML1,PPARGC1B,IRX2,ADAMTS16
3_Summary	GO Biological Processes	GO:0060174	limb bud formation	-6.23436	-2.35918	4/10	2263,5362,6469,6659,2294,2737,3400,5314,5420,8516,153572,170690,2139,3055,10320,1603,2103,5930,8313,9423,10049,26011,26018,57453,221833,6656,2887,7074,8454,11211,23072,57690,85409,6431,1240,4094,5734,56975,133522,114,5578,112399,3361,9547,55544,10439	FGFR2,PLXNA2,SHH,SOX4,FOXF1,GLI3,ID4,PKHD1,PODXL,ITGA8,IRX2,ADAMTS16,EYA2,HCK,IKZF1,DAD1,ESRRB,RBBP6,AXIN2,NTN1,DNAJB6,TENM4,LRIG1,DSCAML1,SP8,SOX1,GRB10,TIAM1,CUL1,FZD10,HECW1,TNRC6C,NKD2,SRSF6,CMKLR1,MAF,PTGER4,FAM20C,PPARGC1B,ADCY8,PRKCA,EGLN3,HTR5A,CXCL14,RBM38,OLFM1
3_Member	GO Biological Processes	GO:0060174	limb bud formation	-6.23436	-2.35918	4/10	2263,5362,6469,6659	FGFR2,PLXNA2,SHH,SOX4
3_Member	GO Biological Processes	GO:0048557	embryonic digestive tract morphogenesis	-5.09092	-1.88426	4/18	2263,2294,2737,6469	FGFR2,FOXF1,GLI3,SHH
3_Member	GO Biological Processes	GO:0060463	lung lobe morphogenesis	-4.86765	-1.74016	3/7	2263,2294,6469	FGFR2,FOXF1,SHH
3_Member	GO Biological Processes	GO:0060462	lung lobe development	-4.86765	-1.74016	3/7	2263,2294,6469	FGFR2,FOXF1,SHH
3_Member	GO Biological Processes	GO:0001655	urogenital system development	-4.59935	-1.57832	11/317	2263,2294,2737,3400,5314,5420,6469,6659,8516,153572,170690	FGFR2,FOXF1,GLI3,ID4,PKHD1,PODXL,SHH,SOX4,ITGA8,IRX2,ADAMTS16
3_Member	GO Biological Processes	GO:0007498	mesoderm development	-4.36861	-1.46903	7/126	2139,2263,2294,3055,6469,8516,10320	EYA2,FGFR2,FOXF1,HCK,SHH,ITGA8,IKZF1
3_Member	GO Biological Processes	GO:0072001	renal system development	-4.30707	-1.44282	10/282	2263,2294,2737,5314,5420,6469,6659,8516,153572,170690	FGFR2,FOXF1,GLI3,PKHD1,PODXL,SHH,SOX4,ITGA8,IRX2,ADAMTS16
3_Member	GO Biological Processes	GO:0009790	embryo development	-4.11283	-1.39449	19/947	1603,2103,2139,2263,2294,2737,5362,5930,6469,6659,8313,8516,9423,10049,26011,26018,57453,153572,221833	DAD1,ESRRB,EYA2,FGFR2,FOXF1,GLI3,PLXNA2,RBBP6,SHH,SOX4,AXIN2,ITGA8,NTN1,DNAJB6,TENM4,LRIG1,DSCAML1,IRX2,SP8
3_Member	GO Biological Processes	GO:0048598	embryonic morphogenesis	-4.07668	-1.39449	14/566	2139,2263,2294,2737,6469,6659,8516,9423,10049,26011,26018,57453,153572,221833	EYA2,FGFR2,FOXF1,GLI3,SHH,SOX4,ITGA8,NTN1,DNAJB6,TENM4,LRIG1,DSCAML1,IRX2,SP8
3_Member	GO Biological Processes	GO:0048333	mesodermal cell differentiation	-4.05586	-1.39449	4/32	2139,2263,2294,8516	EYA2,FGFR2,FOXF1,ITGA8
3_Member	GO Biological Processes	GO:0009953	dorsal/ventral pattern formation	-4.02486	-1.37449	6/99	2737,6469,6656,8313,57453,221833	GLI3,SHH,SOX1,AXIN2,DSCAML1,SP8
3_Member	GO Biological Processes	GO:0048566	embryonic digestive tract development	-3.95038	-1.31974	4/34	2263,2294,2737,6469	FGFR2,FOXF1,GLI3,SHH
3_Member	GO Biological Processes	GO:0001822	kidney development	-3.76263	-1.20184	9/267	2263,2737,5314,5420,6469,6659,8516,153572,170690	FGFR2,GLI3,PKHD1,PODXL,SHH,SOX4,ITGA8,IRX2,ADAMTS16
3_Member	GO Biological Processes	GO:0003002	regionalization	-3.74541	-1.2015	10/330	2263,2294,2737,5362,6469,6656,8313,57453,153572,221833	FGFR2,FOXF1,GLI3,PLXNA2,SHH,SOX1,AXIN2,DSCAML1,IRX2,SP8
3_Member	GO Biological Processes	GO:0016055	Wnt signaling pathway	-3.67439	-1.1667	12/472	2263,2737,2887,6469,6659,7074,8313,8454,11211,23072,57690,85409	FGFR2,GLI3,GRB10,SHH,SOX4,TIAM1,AXIN2,CUL1,FZD10,HECW1,TNRC6C,NKD2
3_Member	GO Biological Processes	GO:0198738	cell-cell signaling by wnt	-3.66599	-1.16404	12/473	2263,2737,2887,6469,6659,7074,8313,8454,11211,23072,57690,85409	FGFR2,GLI3,GRB10,SHH,SOX4,TIAM1,AXIN2,CUL1,FZD10,HECW1,TNRC6C,NKD2
3_Member	GO Biological Processes	GO:0048568	embryonic organ development	-3.52799	-1.07371	11/419	2103,2263,2294,2737,5930,6469,8516,9423,10049,26018,57453	ESRRB,FGFR2,FOXF1,GLI3,RBBP6,SHH,ITGA8,NTN1,DNAJB6,LRIG1,DSCAML1
3_Member	GO Biological Processes	GO:0060562	epithelial tube morphogenesis	-3.32804	-0.998102	9/306	2263,2294,2737,5420,6469,6659,9423,153572,170690	FGFR2,FOXF1,GLI3,PODXL,SHH,SOX4,NTN1,IRX2,ADAMTS16
3_Member	GO Biological Processes	GO:0030111	regulation of Wnt signaling pathway	-3.29754	-0.994304	9/309	2263,2737,2887,6469,6659,7074,8313,23072,85409	FGFR2,GLI3,GRB10,SHH,SOX4,TIAM1,AXIN2,HECW1,NKD2
3_Member	GO Biological Processes	GO:0048546	digestive tract morphogenesis	-3.29427	-0.994304	4/50	2263,2294,2737,6469	FGFR2,FOXF1,GLI3,SHH
3_Member	GO Biological Processes	GO:0051145	smooth muscle cell differentiation	-3.29427	-0.994304	4/50	2263,2294,6469,8516	FGFR2,FOXF1,SHH,ITGA8
3_Member	GO Biological Processes	GO:1905114	cell surface receptor signaling pathway involved in cell-cell signaling	-3.20165	-0.956963	12/533	2263,2737,2887,6469,6659,7074,8313,8454,11211,23072,57690,85409	FGFR2,GLI3,GRB10,SHH,SOX4,TIAM1,AXIN2,CUL1,FZD10,HECW1,TNRC6C,NKD2
3_Member	GO Biological Processes	GO:0060425	lung morphogenesis	-3.19742	-0.956963	4/53	2263,2294,6431,6469	FGFR2,FOXF1,SRSF6,SHH
3_Member	GO Biological Processes	GO:0060993	kidney morphogenesis	-3.19524	-0.956963	5/93	2737,6469,6659,153572,170690	GLI3,SHH,SOX4,IRX2,ADAMTS16
3_Member	GO Biological Processes	GO:0072073	kidney epithelium development	-3.19359	-0.956963	6/141	2263,2737,5420,6469,153572,170690	FGFR2,GLI3,PODXL,SHH,IRX2,ADAMTS16
3_Member	GO Biological Processes	GO:0048729	tissue morphogenesis	-3.17088	-0.94346	13/615	2139,2263,2294,2737,3400,5420,6469,6659,7074,8516,9423,153572,170690	EYA2,FGFR2,FOXF1,GLI3,ID4,PODXL,SHH,SOX4,TIAM1,ITGA8,NTN1,IRX2,ADAMTS16
3_Member	GO Biological Processes	GO:0007405	neuroblast proliferation	-3.16649	-0.942094	4/54	2263,2737,3400,6469	FGFR2,GLI3,ID4,SHH
3_Member	KEGG Pathway	ko05217	Basal cell carcinoma	-3.13618	-0.928903	4/55	2737,6469,8313,11211	GLI3,SHH,AXIN2,FZD10
3_Member	KEGG Pathway	hsa05217	Basal cell carcinoma	-3.13618	-0.928903	4/55	2737,6469,8313,11211	GLI3,SHH,AXIN2,FZD10
3_Member	GO Biological Processes	GO:0035107	appendage morphogenesis	-3.12988	-0.928903	6/145	2263,2737,5362,6469,6659,221833	FGFR2,GLI3,PLXNA2,SHH,SOX4,SP8
3_Member	GO Biological Processes	GO:0035108	limb morphogenesis	-3.12988	-0.928903	6/145	2263,2737,5362,6469,6659,221833	FGFR2,GLI3,PLXNA2,SHH,SOX4,SP8
3_Member	GO Biological Processes	GO:0051150	regulation of smooth muscle cell differentiation	-3.09247	-0.903364	3/25	2263,2294,6469	FGFR2,FOXF1,SHH
3_Member	GO Biological Processes	GO:0048645	animal organ formation	-3.07737	-0.89601	4/57	2263,2737,6469,8313	FGFR2,GLI3,SHH,AXIN2
3_Member	GO Biological Processes	GO:0060740	prostate gland epithelium morphogenesis	-3.04158	-0.871008	3/26	2263,3400,6469	FGFR2,ID4,SHH
3_Member	GO Biological Processes	GO:0001501	skeletal system development	-3.03114	-0.863368	11/481	1240,2263,2737,4094,5734,6469,6659,8313,56975,57453,133522	CMKLR1,FGFR2,GLI3,MAF,PTGER4,SHH,SOX4,AXIN2,FAM20C,DSCAML1,PPARGC1B
3_Member	GO Biological Processes	GO:0043009	chordate embryonic development	-2.99578	-0.840915	12/563	1603,2103,2263,2294,2737,5362,5930,6469,6659,8313,10049,57453	DAD1,ESRRB,FGFR2,FOXF1,GLI3,PLXNA2,RBBP6,SHH,SOX4,AXIN2,DNAJB6,DSCAML1
3_Member	GO Biological Processes	GO:0002053	positive regulation of mesenchymal cell proliferation	-2.99277	-0.840468	3/27	2263,2294,6469	FGFR2,FOXF1,SHH
3_Member	GO Biological Processes	GO:0009792	embryo development ending in birth or egg hatching	-2.96951	-0.828044	12/567	1603,2103,2263,2294,2737,5362,5930,6469,6659,8313,10049,57453	DAD1,ESRRB,FGFR2,FOXF1,GLI3,PLXNA2,RBBP6,SHH,SOX4,AXIN2,DNAJB6,DSCAML1
3_Member	GO Biological Processes	GO:0035239	tube morphogenesis	-2.96776	-0.828044	9/344	2263,2294,2737,5420,6469,6659,9423,153572,170690	FGFR2,FOXF1,GLI3,PODXL,SHH,SOX4,NTN1,IRX2,ADAMTS16
3_Member	GO Biological Processes	GO:0060512	prostate gland morphogenesis	-2.94591	-0.811126	3/28	2263,3400,6469	FGFR2,ID4,SHH
3_Member	GO Biological Processes	GO:0007389	pattern specification process	-2.91528	-0.791167	10/422	2263,2294,2737,5362,6469,6656,8313,57453,153572,221833	FGFR2,FOXF1,GLI3,PLXNA2,SHH,SOX1,AXIN2,DSCAML1,IRX2,SP8
3_Member	GO Biological Processes	GO:0048562	embryonic organ morphogenesis	-2.91385	-0.791167	8/282	2263,2294,2737,6469,8516,9423,26018,57453	FGFR2,FOXF1,GLI3,SHH,ITGA8,NTN1,LRIG1,DSCAML1
3_Member	GO Biological Processes	GO:0045667	regulation of osteoblast differentiation	-2.90234	-0.787591	5/108	2263,2737,3400,8313,56975	FGFR2,GLI3,ID4,AXIN2,FAM20C
3_Member	GO Biological Processes	GO:0060441	epithelial tube branching involved in lung morphogenesis	-2.90083	-0.787591	3/29	2263,2294,6469	FGFR2,FOXF1,SHH
3_Member	GO Biological Processes	GO:0010092	specification of animal organ identity	-2.90083	-0.787591	3/29	2263,2737,8313	FGFR2,GLI3,AXIN2
3_Member	GO Biological Processes	GO:0072009	nephron epithelium development	-2.86687	-0.765146	5/110	2737,5420,6469,153572,170690	GLI3,PODXL,SHH,IRX2,ADAMTS16
3_Member	GO Biological Processes	GO:0060070	canonical Wnt signaling pathway	-2.81813	-0.731635	8/292	2263,2737,6469,6659,8313,11211,23072,85409	FGFR2,GLI3,SHH,SOX4,AXIN2,FZD10,HECW1,NKD2
3_Member	GO Biological Processes	GO:0060173	limb development	-2.81336	-0.731635	6/167	2263,2737,5362,6469,6659,221833	FGFR2,GLI3,PLXNA2,SHH,SOX4,SP8
3_Member	GO Biological Processes	GO:0048736	appendage development	-2.81336	-0.731635	6/167	2263,2737,5362,6469,6659,221833	FGFR2,GLI3,PLXNA2,SHH,SOX4,SP8
3_Member	GO Biological Processes	GO:0001707	mesoderm formation	-2.79045	-0.715187	4/68	2139,2263,2294,8516	EYA2,FGFR2,FOXF1,ITGA8
3_Member	GO Biological Processes	GO:0002009	morphogenesis of an epithelium	-2.78131	-0.712422	11/517	2263,2294,2737,3400,5420,6469,6659,7074,9423,153572,170690	FGFR2,FOXF1,GLI3,ID4,PODXL,SHH,SOX4,TIAM1,NTN1,IRX2,ADAMTS16
3_Member	GO Biological Processes	GO:0009954	proximal/distal pattern formation	-2.77517	-0.710474	3/32	2737,153572,221833	GLI3,IRX2,SP8
3_Member	GO Biological Processes	GO:0042476	odontogenesis	-2.76481	-0.706337	5/116	2263,2737,6469,8313,56975	FGFR2,GLI3,SHH,AXIN2,FAM20C
3_Member	GO Biological Processes	GO:0048332	mesoderm morphogenesis	-2.74391	-0.691572	4/70	2139,2263,2294,8516	EYA2,FGFR2,FOXF1,ITGA8
3_Member	GO Biological Processes	GO:0060828	regulation of canonical Wnt signaling pathway	-2.7194	-0.681039	7/236	2263,2737,6469,6659,8313,23072,85409	FGFR2,GLI3,SHH,SOX4,AXIN2,HECW1,NKD2
3_Member	GO Biological Processes	GO:0072078	nephron tubule morphogenesis	-2.67686	-0.650133	4/73	2737,6469,153572,170690	GLI3,SHH,IRX2,ADAMTS16
3_Member	GO Biological Processes	GO:0022612	gland morphogenesis	-2.66876	-0.644999	5/122	2263,2737,3400,6469,9423	FGFR2,GLI3,ID4,SHH,NTN1
3_Member	GO Biological Processes	GO:0010464	regulation of mesenchymal cell proliferation	-2.66178	-0.642632	3/35	2263,2294,6469	FGFR2,FOXF1,SHH
3_Member	GO Biological Processes	GO:0030278	regulation of ossification	-2.64913	-0.633729	6/180	2263,2737,3400,5734,8313,56975	FGFR2,GLI3,ID4,PTGER4,AXIN2,FAM20C
3_Member	GO Biological Processes	GO:0072088	nephron epithelium morphogenesis	-2.63388	-0.625869	4/75	2737,6469,153572,170690	GLI3,SHH,IRX2,ADAMTS16
3_Member	GO Biological Processes	GO:0061333	renal tubule morphogenesis	-2.59218	-0.600355	4/77	2737,6469,153572,170690	GLI3,SHH,IRX2,ADAMTS16
3_Member	GO Biological Processes	GO:0072028	nephron morphogenesis	-2.59218	-0.600355	4/77	2737,6469,153572,170690	GLI3,SHH,IRX2,ADAMTS16
3_Member	GO Biological Processes	GO:0060840	artery development	-2.57179	-0.58523	4/78	2294,2737,6469,6659	FOXF1,GLI3,SHH,SOX4
3_Member	KEGG Pathway	hsa05200	Pathways in cancer	-2.54481	-0.561729	9/397	114,2263,2737,5578,5734,6469,8313,11211,112399	ADCY8,FGFR2,GLI3,PRKCA,PTGER4,SHH,AXIN2,FZD10,EGLN3
3_Member	GO Biological Processes	GO:0060428	lung epithelium development	-2.49464	-0.523507	3/40	2263,6431,6469	FGFR2,SRSF6,SHH
3_Member	GO Biological Processes	GO:0030178	negative regulation of Wnt signaling pathway	-2.45514	-0.497608	6/197	2737,2887,6469,8313,23072,85409	GLI3,GRB10,SHH,AXIN2,HECW1,NKD2
3_Member	GO Biological Processes	GO:0035295	tube development	-2.43269	-0.486095	11/574	2263,2294,2737,5362,5420,6431,6469,6659,9423,153572,170690	FGFR2,FOXF1,GLI3,PLXNA2,PODXL,SRSF6,SHH,SOX4,NTN1,IRX2,ADAMTS16
3_Member	GO Biological Processes	GO:0072006	nephron development	-2.42444	-0.48102	5/139	2737,5420,6469,153572,170690	GLI3,PODXL,SHH,IRX2,ADAMTS16
3_Member	GO Biological Processes	GO:0001649	osteoblast differentiation	-2.40202	-0.464867	6/202	2263,2737,3400,6469,8313,56975	FGFR2,GLI3,ID4,SHH,AXIN2,FAM20C
3_Member	KEGG Pathway	ko04550	Signaling pathways regulating pluripotency of stem cells	-2.38505	-0.462669	5/142	2103,2263,3400,8313,11211	ESRRB,FGFR2,ID4,AXIN2,FZD10
3_Member	KEGG Pathway	hsa04550	Signaling pathways regulating pluripotency of stem cells	-2.38505	-0.462669	5/142	2103,2263,3400,8313,11211	ESRRB,FGFR2,ID4,AXIN2,FZD10
3_Member	GO Biological Processes	GO:0001656	metanephros development	-2.38303	-0.462669	4/88	2737,6469,8516,153572	GLI3,SHH,ITGA8,IRX2
3_Member	GO Biological Processes	GO:0032330	regulation of chondrocyte differentiation	-2.32216	-0.422275	3/46	2737,4094,8313	GLI3,MAF,AXIN2
3_Member	GO Biological Processes	GO:0030850	prostate gland development	-2.32216	-0.422275	3/46	2263,3400,6469	FGFR2,ID4,SHH
3_Member	GO Biological Processes	GO:0072080	nephron tubule development	-2.31435	-0.41873	4/92	2737,6469,153572,170690	GLI3,SHH,IRX2,ADAMTS16
3_Member	GO Biological Processes	GO:0048754	branching morphogenesis of an epithelial tube	-2.3092	-0.416402	5/148	2263,2294,2737,6469,170690	FGFR2,FOXF1,GLI3,SHH,ADAMTS16
3_Member	KEGG Pathway	ko04340	Hedgehog signaling pathway	-2.29585	-0.408636	3/47	2737,6469,8454	GLI3,SHH,CUL1
3_Member	GO Biological Processes	GO:0010463	mesenchymal cell proliferation	-2.29585	-0.408636	3/47	2263,2294,6469	FGFR2,FOXF1,SHH
3_Member	KEGG Pathway	hsa04340	Hedgehog signaling pathway	-2.29585	-0.408636	3/47	2737,6469,8454	GLI3,SHH,CUL1
3_Member	GO Biological Processes	GO:0061326	renal tubule development	-2.2813	-0.398229	4/94	2737,6469,153572,170690	GLI3,SHH,IRX2,ADAMTS16
3_Member	GO Biological Processes	GO:0001657	ureteric bud development	-2.23323	-0.370303	4/97	2263,2737,6469,170690	FGFR2,GLI3,SHH,ADAMTS16
3_Member	GO Biological Processes	GO:0072164	mesonephric tubule development	-2.21759	-0.359883	4/98	2263,2737,6469,170690	FGFR2,GLI3,SHH,ADAMTS16
3_Member	GO Biological Processes	GO:0072163	mesonephric epithelium development	-2.21759	-0.359883	4/98	2263,2737,6469,170690	FGFR2,GLI3,SHH,ADAMTS16
3_Member	GO Biological Processes	GO:0001503	ossification	-2.21593	-0.35951	8/367	2263,2737,3400,5734,6469,8313,56975,133522	FGFR2,GLI3,ID4,PTGER4,SHH,AXIN2,FAM20C,PPARGC1B
3_Member	GO Biological Processes	GO:0021761	limbic system development	-2.18687	-0.340018	4/100	2263,2737,3361,3400	FGFR2,GLI3,HTR5A,ID4
3_Member	GO Biological Processes	GO:0051147	regulation of muscle cell differentiation	-2.16818	-0.327006	5/160	2263,2294,6469,9547,55544	FGFR2,FOXF1,SHH,CXCL14,RBM38
3_Member	GO Biological Processes	GO:0001823	mesonephros development	-2.15687	-0.321888	4/102	2263,2737,6469,170690	FGFR2,GLI3,SHH,ADAMTS16
3_Member	GO Biological Processes	GO:0003007	heart morphogenesis	-2.15038	-0.317533	6/228	2263,2294,6469,6659,8313,10439	FGFR2,FOXF1,SHH,SOX4,AXIN2,OLFM1
3_Member	GO Biological Processes	GO:0090090	negative regulation of canonical Wnt signaling pathway	-2.14595	-0.317074	5/162	2737,6469,8313,23072,85409	GLI3,SHH,AXIN2,HECW1,NKD2
3_Member	GO Biological Processes	GO:0014855	striated muscle cell proliferation	-2.12757	-0.302317	3/54	2263,6469,26011	FGFR2,SHH,TENM4
3_Member	GO Biological Processes	GO:0072089	stem cell proliferation	-2.07086	-0.259676	4/108	2263,2737,3400,6469	FGFR2,GLI3,ID4,SHH
3_Member	GO Biological Processes	GO:0061005	cell differentiation involved in kidney development	-2.0628	-0.252912	3/57	2737,5420,6469	GLI3,PODXL,SHH
3_Member	GO Biological Processes	GO:0045669	positive regulation of osteoblast differentiation	-2.04206	-0.238973	3/58	2737,3400,56975	GLI3,ID4,FAM20C
3_Member	GO Biological Processes	GO:0030324	lung development	-2.03967	-0.238973	5/172	2263,2294,2737,6431,6469	FGFR2,FOXF1,GLI3,SRSF6,SHH
3_Member	GO Biological Processes	GO:0001658	branching involved in ureteric bud morphogenesis	-2.02172	-0.227795	3/59	2737,6469,170690	GLI3,SHH,ADAMTS16
4_Summary	GO Biological Processes	GO:0021517	ventral spinal cord development	-6.08011	-2.35918	6/44	773,2737,6469,6656,6659,10215,2263,3400,6586,2139,26011,6279,6347,7074,3361,5362,8516,23705,57453,64405	CACNA1A,GLI3,SHH,SOX1,SOX4,OLIG2,FGFR2,ID4,SLIT3,EYA2,TENM4,S100A8,CCL2,TIAM1,HTR5A,PLXNA2,ITGA8,CADM1,DSCAML1,CDH22
4_Member	GO Biological Processes	GO:0021517	ventral spinal cord development	-6.08011	-2.35918	6/44	773,2737,6469,6656,6659,10215	CACNA1A,GLI3,SHH,SOX1,SOX4,OLIG2
4_Member	GO Biological Processes	GO:0021515	cell differentiation in spinal cord	-5.64131	-2.16165	6/52	773,2737,6469,6656,6659,10215	CACNA1A,GLI3,SHH,SOX1,SOX4,OLIG2
4_Member	GO Biological Processes	GO:0021522	spinal cord motor neuron differentiation	-5.44953	-2.10817	5/32	773,2737,6469,6659,10215	CACNA1A,GLI3,SHH,SOX4,OLIG2
4_Member	GO Biological Processes	GO:0021953	central nervous system neuron differentiation	-5.21514	-1.94633	9/174	773,2263,2737,3400,6469,6586,6656,6659,10215	CACNA1A,FGFR2,GLI3,ID4,SHH,SLIT3,SOX1,SOX4,OLIG2
4_Member	GO Biological Processes	GO:0001708	cell fate specification	-4.48515	-1.52174	6/82	2139,2737,6469,6656,10215,26011	EYA2,GLI3,SHH,SOX1,OLIG2,TENM4
4_Member	GO Biological Processes	GO:0048713	regulation of oligodendrocyte differentiation	-4.2285	-1.39449	4/29	3400,6469,10215,26011	ID4,SHH,OLIG2,TENM4
4_Member	GO Biological Processes	GO:0021510	spinal cord development	-4.07417	-1.39449	6/97	773,2737,6469,6656,6659,10215	CACNA1A,GLI3,SHH,SOX1,SOX4,OLIG2
4_Member	GO Biological Processes	GO:0042063	gliogenesis	-4.07141	-1.39449	9/243	2737,3400,6279,6347,6469,6659,7074,10215,26011	GLI3,ID4,S100A8,CCL2,SHH,SOX4,TIAM1,OLIG2,TENM4
4_Member	GO Biological Processes	GO:0048714	positive regulation of oligodendrocyte differentiation	-3.77262	-1.20277	3/15	6469,10215,26011	SHH,OLIG2,TENM4
4_Member	GO Biological Processes	GO:0048709	oligodendrocyte differentiation	-3.49663	-1.04837	5/80	2737,3400,6469,10215,26011	GLI3,ID4,SHH,OLIG2,TENM4
4_Member	GO Biological Processes	GO:0007417	central nervous system development	-3.46292	-1.03921	17/893	773,2263,2737,3361,3400,5362,6279,6469,6586,6656,6659,8516,10215,23705,26011,57453,64405	CACNA1A,FGFR2,GLI3,HTR5A,ID4,PLXNA2,S100A8,SHH,SLIT3,SOX1,SOX4,ITGA8,OLIG2,CADM1,TENM4,DSCAML1,CDH22
4_Member	GO Biological Processes	GO:0021782	glial cell development	-3.44678	-1.03251	5/82	3400,6279,6469,6659,26011	ID4,S100A8,SHH,SOX4,TENM4
4_Member	GO Biological Processes	GO:0010001	glial cell differentiation	-3.40622	-1.00747	7/180	2737,3400,6279,6469,6659,10215,26011	GLI3,ID4,S100A8,SHH,SOX4,OLIG2,TENM4
4_Member	GO Biological Processes	GO:0014015	positive regulation of gliogenesis	-3.39779	-1.00747	4/47	6469,7074,10215,26011	SHH,TIAM1,OLIG2,TENM4
4_Member	GO Biological Processes	GO:0007420	brain development	-3.32728	-0.998102	14/670	773,2263,2737,3361,3400,5362,6469,6586,6656,8516,10215,23705,57453,64405	CACNA1A,FGFR2,GLI3,HTR5A,ID4,PLXNA2,SHH,SLIT3,SOX1,ITGA8,OLIG2,CADM1,DSCAML1,CDH22
4_Member	GO Biological Processes	GO:0045165	cell fate commitment	-3.28639	-0.993567	8/247	2139,2263,2737,6469,6656,10215,26011,57453	EYA2,FGFR2,GLI3,SHH,SOX1,OLIG2,TENM4,DSCAML1
4_Member	GO Biological Processes	GO:0021513	spinal cord dorsal/ventral patterning	-3.25961	-0.987448	3/22	2737,6469,6656	GLI3,SHH,SOX1
4_Member	GO Biological Processes	GO:0014013	regulation of gliogenesis	-3.19524	-0.956963	5/93	3400,6469,7074,10215,26011	ID4,SHH,TIAM1,OLIG2,TENM4
4_Member	GO Biological Processes	GO:0021511	spinal cord patterning	-3.14563	-0.928903	3/24	2737,6469,6656	GLI3,SHH,SOX1
4_Member	GO Biological Processes	GO:0045685	regulation of glial cell differentiation	-3.10648	-0.910146	4/56	3400,6469,10215,26011	ID4,SHH,OLIG2,TENM4
4_Member	GO Biological Processes	GO:0060322	head development	-3.10538	-0.910146	14/706	773,2263,2737,3361,3400,5362,6469,6586,6656,8516,10215,23705,57453,64405	CACNA1A,FGFR2,GLI3,HTR5A,ID4,PLXNA2,SHH,SLIT3,SOX1,ITGA8,OLIG2,CADM1,DSCAML1,CDH22
4_Member	GO Biological Processes	GO:0048663	neuron fate commitment	-2.79045	-0.715187	4/68	2737,6469,6656,10215	GLI3,SHH,SOX1,OLIG2
4_Member	GO Biological Processes	GO:0045687	positive regulation of glial cell differentiation	-2.77517	-0.710474	3/32	6469,10215,26011	SHH,OLIG2,TENM4
4_Member	GO Biological Processes	GO:0014003	oligodendrocyte development	-2.69835	-0.667776	3/34	3400,6469,26011	ID4,SHH,TENM4
4_Member	GO Biological Processes	GO:0030900	forebrain development	-2.27901	-0.397316	8/358	2263,2737,3361,3400,6469,6586,6656,10215	FGFR2,GLI3,HTR5A,ID4,SHH,SLIT3,SOX1,OLIG2
5_Summary	GO Biological Processes	GO:0045597	positive regulation of cell differentiation	-6.04296	-2.35918	21/830	1002,1003,1240,2737,3400,3605,5578,6469,7074,8313,9423,10215,10439,26011,55714,56975,57118,57580,83643,133522,146850,773,5362,6586,10090,2263,3055,4752,6347,8516,57453,79953,6656,50863,5420,170690,6431,5930	CDH4,CDH5,CMKLR1,GLI3,ID4,IL17A,PRKCA,SHH,TIAM1,AXIN2,NTN1,OLIG2,OLFM1,TENM4,TENM3,FAM20C,CAMK1D,PREX1,CCDC3,PPARGC1B,PIK3R6,CACNA1A,PLXNA2,SLIT3,UST,FGFR2,HCK,NEK3,CCL2,ITGA8,DSCAML1,SYNDIG1,SOX1,NTM,PODXL,ADAMTS16,SRSF6,RBBP6
5_Member	GO Biological Processes	GO:0045597	positive regulation of cell differentiation	-6.04296	-2.35918	21/830	1002,1003,1240,2737,3400,3605,5578,6469,7074,8313,9423,10215,10439,26011,55714,56975,57118,57580,83643,133522,146850	CDH4,CDH5,CMKLR1,GLI3,ID4,IL17A,PRKCA,SHH,TIAM1,AXIN2,NTN1,OLIG2,OLFM1,TENM4,TENM3,FAM20C,CAMK1D,PREX1,CCDC3,PPARGC1B,PIK3R6
5_Member	GO Biological Processes	GO:0045664	regulation of neuron differentiation	-4.78412	-1.68012	15/554	773,1002,2737,3400,5362,6469,6586,7074,9423,10090,10215,10439,55714,57118,57580	CACNA1A,CDH4,GLI3,ID4,PLXNA2,SHH,SLIT3,TIAM1,NTN1,UST,OLIG2,OLFM1,TENM3,CAMK1D,PREX1
5_Member	GO Biological Processes	GO:0060284	regulation of cell development	-4.66454	-1.5959	18/785	773,1002,1003,2737,3400,5362,6469,6586,7074,8313,9423,10090,10215,10439,26011,55714,57118,57580	CACNA1A,CDH4,CDH5,GLI3,ID4,PLXNA2,SHH,SLIT3,TIAM1,AXIN2,NTN1,UST,OLIG2,OLFM1,TENM4,TENM3,CAMK1D,PREX1
5_Member	GO Biological Processes	GO:0050770	regulation of axonogenesis	-4.47313	-1.52174	8/166	773,1002,5362,6586,7074,9423,10090,10439	CACNA1A,CDH4,PLXNA2,SLIT3,TIAM1,NTN1,UST,OLFM1
5_Member	GO Biological Processes	GO:0000902	cell morphogenesis	-4.45285	-1.51725	19/893	773,1002,2263,2737,3055,4752,5362,6347,6469,6586,7074,8516,9423,10090,10439,26011,55714,57453,57580	CACNA1A,CDH4,FGFR2,GLI3,HCK,NEK3,PLXNA2,CCL2,SHH,SLIT3,TIAM1,ITGA8,NTN1,UST,OLFM1,TENM4,TENM3,DSCAML1,PREX1
5_Member	GO Biological Processes	GO:0050767	regulation of neurogenesis	-4.36042	-1.46903	16/676	773,1002,2737,3400,5362,6469,6586,7074,9423,10090,10215,10439,26011,55714,57118,57580	CACNA1A,CDH4,GLI3,ID4,PLXNA2,SHH,SLIT3,TIAM1,NTN1,UST,OLIG2,OLFM1,TENM4,TENM3,CAMK1D,PREX1
5_Member	GO Biological Processes	GO:0051960	regulation of nervous system development	-4.27618	-1.42491	17/763	773,1002,2737,3400,5362,6469,6586,7074,9423,10090,10215,10439,26011,55714,57118,57580,79953	CACNA1A,CDH4,GLI3,ID4,PLXNA2,SHH,SLIT3,TIAM1,NTN1,UST,OLIG2,OLFM1,TENM4,TENM3,CAMK1D,PREX1,SYNDIG1
5_Member	GO Biological Processes	GO:0007409	axonogenesis	-4.17681	-1.39449	12/417	773,1002,2263,2737,5362,6469,6586,7074,9423,10090,10439,57453	CACNA1A,CDH4,FGFR2,GLI3,PLXNA2,SHH,SLIT3,TIAM1,NTN1,UST,OLFM1,DSCAML1
5_Member	GO Biological Processes	GO:0048666	neuron development	-4.05297	-1.39449	19/957	773,1002,2263,2737,4752,5362,6469,6586,6656,7074,9423,10090,10439,26011,50863,55714,57118,57453,57580	CACNA1A,CDH4,FGFR2,GLI3,NEK3,PLXNA2,SHH,SLIT3,SOX1,TIAM1,NTN1,UST,OLFM1,TENM4,NTM,TENM3,CAMK1D,DSCAML1,PREX1
5_Member	GO Biological Processes	GO:0032989	cellular component morphogenesis	-3.91876	-1.31416	19/980	773,1002,2263,2737,3055,4752,5362,6347,6469,6586,7074,8516,9423,10090,10439,26011,55714,57453,57580	CACNA1A,CDH4,FGFR2,GLI3,HCK,NEK3,PLXNA2,CCL2,SHH,SLIT3,TIAM1,ITGA8,NTN1,UST,OLFM1,TENM4,TENM3,DSCAML1,PREX1
5_Member	GO Biological Processes	GO:0061564	axon development	-3.83882	-1.25541	12/453	773,1002,2263,2737,5362,6469,6586,7074,9423,10090,10439,57453	CACNA1A,CDH4,FGFR2,GLI3,PLXNA2,SHH,SLIT3,TIAM1,NTN1,UST,OLFM1,DSCAML1
5_Member	GO Biological Processes	GO:0010769	regulation of cell morphogenesis involved in differentiation	-3.81166	-1.23509	9/263	773,1002,5362,6586,7074,9423,10090,10439,57580	CACNA1A,CDH4,PLXNA2,SLIT3,TIAM1,NTN1,UST,OLFM1,PREX1
5_Member	GO Biological Processes	GO:0060560	developmental growth involved in morphogenesis	-3.71733	-1.18583	8/213	1002,2263,5362,6469,6586,7074,9423,10439	CDH4,FGFR2,PLXNA2,SHH,SLIT3,TIAM1,NTN1,OLFM1
5_Member	GO Biological Processes	GO:0010975	regulation of neuron projection development	-3.61738	-1.12112	11/409	773,1002,5362,6586,7074,9423,10090,10439,55714,57118,57580	CACNA1A,CDH4,PLXNA2,SLIT3,TIAM1,NTN1,UST,OLFM1,TENM3,CAMK1D,PREX1
5_Member	GO Biological Processes	GO:0048812	neuron projection morphogenesis	-3.60622	-1.11556	13/553	773,1002,2263,2737,4752,5362,6469,6586,7074,9423,10090,10439,57453	CACNA1A,CDH4,FGFR2,GLI3,NEK3,PLXNA2,SHH,SLIT3,TIAM1,NTN1,UST,OLFM1,DSCAML1
5_Member	GO Biological Processes	GO:0000904	cell morphogenesis involved in differentiation	-3.55325	-1.08431	14/636	773,1002,2263,2737,5362,6469,6586,7074,8516,9423,10090,10439,57453,57580	CACNA1A,CDH4,FGFR2,GLI3,PLXNA2,SHH,SLIT3,TIAM1,ITGA8,NTN1,UST,OLFM1,DSCAML1,PREX1
5_Member	GO Biological Processes	GO:0048858	cell projection morphogenesis	-3.48029	-1.03921	13/570	773,1002,2263,2737,4752,5362,6469,6586,7074,9423,10090,10439,57453	CACNA1A,CDH4,FGFR2,GLI3,NEK3,PLXNA2,SHH,SLIT3,TIAM1,NTN1,UST,OLFM1,DSCAML1
5_Member	GO Biological Processes	GO:0031344	regulation of cell projection organization	-3.47304	-1.03921	13/571	773,1002,5362,5420,6586,7074,9423,10090,10439,55714,57118,57580,170690	CACNA1A,CDH4,PLXNA2,PODXL,SLIT3,TIAM1,NTN1,UST,OLFM1,TENM3,CAMK1D,PREX1,ADAMTS16
5_Member	GO Biological Processes	GO:0031175	neuron projection development	-3.43224	-1.02261	16/815	773,1002,2263,2737,4752,5362,6469,6586,7074,9423,10090,10439,55714,57118,57453,57580	CACNA1A,CDH4,FGFR2,GLI3,NEK3,PLXNA2,SHH,SLIT3,TIAM1,NTN1,UST,OLFM1,TENM3,CAMK1D,DSCAML1,PREX1
5_Member	GO Biological Processes	GO:0048667	cell morphogenesis involved in neuron differentiation	-3.40127	-1.00747	12/506	773,1002,2263,2737,5362,6469,6586,7074,9423,10090,10439,57453	CACNA1A,CDH4,FGFR2,GLI3,PLXNA2,SHH,SLIT3,TIAM1,NTN1,UST,OLFM1,DSCAML1
5_Member	GO Biological Processes	GO:0022604	regulation of cell morphogenesis	-3.3907	-1.00747	11/435	773,1002,3055,5362,6347,6586,7074,9423,10090,10439,57580	CACNA1A,CDH4,HCK,PLXNA2,CCL2,SLIT3,TIAM1,NTN1,UST,OLFM1,PREX1
5_Member	GO Biological Processes	GO:0032990	cell part morphogenesis	-3.33867	-0.998102	13/590	773,1002,2263,2737,4752,5362,6469,6586,7074,9423,10090,10439,57453	CACNA1A,CDH4,FGFR2,GLI3,NEK3,PLXNA2,SHH,SLIT3,TIAM1,NTN1,UST,OLFM1,DSCAML1
5_Member	GO Biological Processes	GO:0010720	positive regulation of cell development	-3.3164	-0.998102	11/444	1002,1003,2737,6469,7074,9423,10215,26011,55714,57118,57580	CDH4,CDH5,GLI3,SHH,TIAM1,NTN1,OLIG2,TENM4,TENM3,CAMK1D,PREX1
5_Member	GO Biological Processes	GO:0022603	regulation of anatomical structure morphogenesis	-3.22647	-0.967564	17/937	773,1002,2263,3055,5362,5578,6347,6431,6469,6586,7074,9423,10090,10439,26011,57580,146850	CACNA1A,CDH4,FGFR2,HCK,PLXNA2,PRKCA,CCL2,SRSF6,SHH,SLIT3,TIAM1,NTN1,UST,OLFM1,TENM4,PREX1,PIK3R6
5_Member	GO Biological Processes	GO:1990138	neuron projection extension	-3.05312	-0.879011	6/150	1002,5362,6586,7074,9423,10439	CDH4,PLXNA2,SLIT3,TIAM1,NTN1,OLFM1
5_Member	GO Biological Processes	GO:0048675	axon extension	-2.78138	-0.712422	5/115	1002,5362,6586,9423,10439	CDH4,PLXNA2,SLIT3,NTN1,OLFM1
5_Member	GO Biological Processes	GO:0051962	positive regulation of nervous system development	-2.73784	-0.689824	10/446	1002,2737,6469,7074,9423,10215,26011,55714,57118,79953	CDH4,GLI3,SHH,TIAM1,NTN1,OLIG2,TENM4,TENM3,CAMK1D,SYNDIG1
5_Member	GO Biological Processes	GO:0050769	positive regulation of neurogenesis	-2.64119	-0.62765	9/384	1002,2737,6469,7074,9423,10215,26011,55714,57118	CDH4,GLI3,SHH,TIAM1,NTN1,OLIG2,TENM4,TENM3,CAMK1D
5_Member	GO Biological Processes	GO:0048588	developmental cell growth	-2.46596	-0.503162	6/196	1002,5362,6586,7074,9423,10439	CDH4,PLXNA2,SLIT3,TIAM1,NTN1,OLFM1
5_Member	GO Biological Processes	GO:0048589	developmental growth	-2.44405	-0.489433	11/572	1002,2263,2737,5362,5930,6469,6586,7074,9423,10439,26011	CDH4,FGFR2,GLI3,PLXNA2,RBBP6,SHH,SLIT3,TIAM1,NTN1,OLFM1,TENM4
5_Member	GO Biological Processes	GO:0030516	regulation of axon extension	-2.38303	-0.462669	4/88	1002,5362,9423,10439	CDH4,PLXNA2,NTN1,OLFM1
5_Member	GO Biological Processes	GO:0007411	axon guidance	-2.22373	-0.363421	6/220	1002,2737,5362,6469,6586,9423	CDH4,GLI3,PLXNA2,SHH,SLIT3,NTN1
5_Member	GO Biological Processes	GO:0097485	neuron projection guidance	-2.21438	-0.359251	6/221	1002,2737,5362,6469,6586,9423	CDH4,GLI3,PLXNA2,SHH,SLIT3,NTN1
5_Member	GO Biological Processes	GO:0061387	regulation of extent of cell growth	-2.17178	-0.329358	4/101	1002,5362,9423,10439	CDH4,PLXNA2,NTN1,OLFM1
6_Summary	GO Biological Processes	GO:0016337	single organismal cell-cell adhesion	-5.78143	-2.19299	19/719	1003,2294,2737,5314,5420,5578,5734,6279,6347,6469,6659,8516,9423,10049,23705,30009,57580,79865,146850,3605,4066,10320,29887,56975,133522,773,1012,2139,2263,5362,8313,10439,26011,153572,1240,3055,3937,8454,9547,22976,23180,26065,57118,10814	CDH5,FOXF1,GLI3,PKHD1,PODXL,PRKCA,PTGER4,S100A8,CCL2,SHH,SOX4,ITGA8,NTN1,DNAJB6,CADM1,TBX21,PREX1,TREML2,PIK3R6,IL17A,LYL1,IKZF1,SNX10,FAM20C,PPARGC1B,CACNA1A,CDH13,EYA2,FGFR2,PLXNA2,AXIN2,OLFM1,TENM4,IRX2,CMKLR1,HCK,LCP2,CUL1,CXCL14,PAXIP1,RFTN1,LSM14A,CAMK1D,CPLX2
6_Member	GO Biological Processes	GO:0016337	single organismal cell-cell adhesion	-5.78143	-2.19299	19/719	1003,2294,2737,5314,5420,5578,5734,6279,6347,6469,6659,8516,9423,10049,23705,30009,57580,79865,146850	CDH5,FOXF1,GLI3,PKHD1,PODXL,PRKCA,PTGER4,S100A8,CCL2,SHH,SOX4,ITGA8,NTN1,DNAJB6,CADM1,TBX21,PREX1,TREML2,PIK3R6
6_Member	GO Biological Processes	GO:0098602	single organism cell adhesion	-5.33347	-2.0299	19/772	1003,2294,2737,5314,5420,5578,5734,6279,6347,6469,6659,8516,9423,10049,23705,30009,57580,79865,146850	CDH5,FOXF1,GLI3,PKHD1,PODXL,PRKCA,PTGER4,S100A8,CCL2,SHH,SOX4,ITGA8,NTN1,DNAJB6,CADM1,TBX21,PREX1,TREML2,PIK3R6
6_Member	GO Biological Processes	GO:0002521	leukocyte differentiation	-5.09304	-1.88426	14/457	2737,3605,4066,5578,5734,6469,6659,10320,29887,30009,56975,57580,133522,146850	GLI3,IL17A,LYL1,PRKCA,PTGER4,SHH,SOX4,IKZF1,SNX10,TBX21,FAM20C,PREX1,PPARGC1B,PIK3R6
6_Member	GO Biological Processes	GO:0048646	anatomical structure formation involved in morphogenesis	-4.57991	-1.57736	20/953	773,1012,2139,2263,2294,2737,5362,5420,5578,6347,6469,6659,8313,8516,10439,26011,56975,133522,146850,153572	CACNA1A,CDH13,EYA2,FGFR2,FOXF1,GLI3,PLXNA2,PODXL,PRKCA,CCL2,SHH,SOX4,AXIN2,ITGA8,OLFM1,TENM4,FAM20C,PPARGC1B,PIK3R6,IRX2
6_Member	GO Biological Processes	GO:0002684	positive regulation of immune system process	-4.11283	-1.39449	19/947	1240,2294,2737,3055,3605,3937,5578,6347,6469,8454,9547,22976,23180,23705,26065,30009,57118,133522,146850	CMKLR1,FOXF1,GLI3,HCK,IL17A,LCP2,PRKCA,CCL2,SHH,CUL1,CXCL14,PAXIP1,RFTN1,CADM1,LSM14A,TBX21,CAMK1D,PPARGC1B,PIK3R6
6_Member	GO Biological Processes	GO:0045321	leukocyte activation	-3.94268	-1.31974	16/734	2294,2737,3937,4066,5734,6347,6469,6659,10320,10814,22976,23705,30009,57580,79865,146850	FOXF1,GLI3,LCP2,LYL1,PTGER4,CCL2,SHH,SOX4,IKZF1,CPLX2,PAXIP1,CADM1,TBX21,PREX1,TREML2,PIK3R6
6_Member	GO Biological Processes	GO:0001775	cell activation	-3.93907	-1.31974	18/894	2294,2737,3605,3937,4066,5578,5734,6347,6469,6659,10320,10814,22976,23705,30009,57580,79865,146850	FOXF1,GLI3,IL17A,LCP2,LYL1,PRKCA,PTGER4,CCL2,SHH,SOX4,IKZF1,CPLX2,PAXIP1,CADM1,TBX21,PREX1,TREML2,PIK3R6
6_Member	GO Biological Processes	GO:0030097	hemopoiesis	-3.54208	-1.0784	15/716	2263,2737,3605,4066,5578,5734,6469,6659,10320,29887,30009,56975,57580,133522,146850	FGFR2,GLI3,IL17A,LYL1,PRKCA,PTGER4,SHH,SOX4,IKZF1,SNX10,TBX21,FAM20C,PREX1,PPARGC1B,PIK3R6
6_Member	GO Biological Processes	GO:0002520	immune system development	-3.52704	-1.07371	16/799	2263,2737,3605,4066,5578,5734,6469,6659,10320,22976,29887,30009,56975,57580,133522,146850	FGFR2,GLI3,IL17A,LYL1,PRKCA,PTGER4,SHH,SOX4,IKZF1,PAXIP1,SNX10,TBX21,FAM20C,PREX1,PPARGC1B,PIK3R6
6_Member	GO Biological Processes	GO:0030098	lymphocyte differentiation	-3.31783	-0.998102	9/307	2737,4066,5734,6469,6659,10320,30009,57580,146850	GLI3,LYL1,PTGER4,SHH,SOX4,IKZF1,TBX21,PREX1,PIK3R6
6_Member	GO Biological Processes	GO:0048534	hematopoietic or lymphoid organ development	-3.29511	-0.994304	15/756	2263,2737,3605,4066,5578,5734,6469,6659,10320,29887,30009,56975,57580,133522,146850	FGFR2,GLI3,IL17A,LYL1,PRKCA,PTGER4,SHH,SOX4,IKZF1,SNX10,TBX21,FAM20C,PREX1,PPARGC1B,PIK3R6
6_Member	GO Biological Processes	GO:0070486	leukocyte aggregation	-3.26798	-0.989033	11/450	2737,5734,6279,6347,6469,6659,23705,30009,57580,79865,146850	GLI3,PTGER4,S100A8,CCL2,SHH,SOX4,CADM1,TBX21,PREX1,TREML2,PIK3R6
6_Member	GO Biological Processes	GO:0046649	lymphocyte activation	-3.09376	-0.903364	13/627	2737,4066,5734,6347,6469,6659,10320,22976,23705,30009,57580,79865,146850	GLI3,LYL1,PTGER4,CCL2,SHH,SOX4,IKZF1,PAXIP1,CADM1,TBX21,PREX1,TREML2,PIK3R6
6_Member	GO Biological Processes	GO:0007159	leukocyte cell-cell adhesion	-3.02385	-0.863368	11/482	2737,5734,6279,6347,6469,6659,23705,30009,57580,79865,146850	GLI3,PTGER4,S100A8,CCL2,SHH,SOX4,CADM1,TBX21,PREX1,TREML2,PIK3R6
6_Member	GO Biological Processes	GO:0030217	T cell differentiation	-3.02214	-0.863368	7/209	2737,5734,6469,6659,30009,57580,146850	GLI3,PTGER4,SHH,SOX4,TBX21,PREX1,PIK3R6
6_Member	GO Biological Processes	GO:0001568	blood vessel development	-2.91774	-0.791167	12/575	1003,1012,2263,2294,2737,4066,5578,6347,6469,6659,22976,146850	CDH5,CDH13,FGFR2,FOXF1,GLI3,LYL1,PRKCA,CCL2,SHH,SOX4,PAXIP1,PIK3R6
6_Member	GO Biological Processes	GO:0001944	vasculature development	-2.78665	-0.713529	12/596	1003,1012,2263,2294,2737,4066,5578,6347,6469,6659,22976,146850	CDH5,CDH13,FGFR2,FOXF1,GLI3,LYL1,PRKCA,CCL2,SHH,SOX4,PAXIP1,PIK3R6
6_Member	GO Biological Processes	GO:0070489	T cell aggregation	-2.76649	-0.706337	10/442	2737,5734,6347,6469,6659,23705,30009,57580,79865,146850	GLI3,PTGER4,CCL2,SHH,SOX4,CADM1,TBX21,PREX1,TREML2,PIK3R6
6_Member	GO Biological Processes	GO:0042110	T cell activation	-2.76649	-0.706337	10/442	2737,5734,6347,6469,6659,23705,30009,57580,79865,146850	GLI3,PTGER4,CCL2,SHH,SOX4,CADM1,TBX21,PREX1,TREML2,PIK3R6
6_Member	GO Biological Processes	GO:0071593	lymphocyte aggregation	-2.7593	-0.702876	10/443	2737,5734,6347,6469,6659,23705,30009,57580,79865,146850	GLI3,PTGER4,CCL2,SHH,SOX4,CADM1,TBX21,PREX1,TREML2,PIK3R6
6_Member	GO Biological Processes	GO:0072358	cardiovascular system development	-2.73847	-0.689824	12/604	1003,1012,2263,2294,2737,4066,5578,6347,6469,6659,22976,146850	CDH5,CDH13,FGFR2,FOXF1,GLI3,LYL1,PRKCA,CCL2,SHH,SOX4,PAXIP1,PIK3R6
6_Member	GO Biological Processes	GO:0045785	positive regulation of cell adhesion	-2.70274	-0.66829	9/376	1012,2294,2737,5420,5578,6347,6469,57580,146850	CDH13,FOXF1,GLI3,PODXL,PRKCA,CCL2,SHH,PREX1,PIK3R6
6_Member	GO Biological Processes	GO:0072359	circulatory system development	-2.45385	-0.497608	15/921	1003,1012,2263,2294,2737,4066,5578,6347,6469,6659,8313,10439,22976,26011,146850	CDH5,CDH13,FGFR2,FOXF1,GLI3,LYL1,PRKCA,CCL2,SHH,SOX4,AXIN2,OLFM1,PAXIP1,TENM4,PIK3R6
7_Summary	GO Molecular Functions	GO:0000981	RNA polymerase II transcription factor activity, sequence-specific DNA binding	-4.50824	-1.52342	16/657	988,2103,2294,2737,4066,4094,6656,6659,6671,7022,7050,7764,10215,57616,128553,390874,2263,3400,6469,10320,30009,63876	CDC5L,ESRRB,FOXF1,GLI3,LYL1,MAF,SOX1,SOX4,SP4,TFAP2C,TGIF1,ZNF217,OLIG2,TSHZ3,TSHZ2,ONECUT3,FGFR2,ID4,SHH,IKZF1,TBX21,PKNOX2
7_Member	GO Molecular Functions	GO:0000981	RNA polymerase II transcription factor activity, sequence-specific DNA binding	-4.50824	-1.52342	16/657	988,2103,2294,2737,4066,4094,6656,6659,6671,7022,7050,7764,10215,57616,128553,390874	CDC5L,ESRRB,FOXF1,GLI3,LYL1,MAF,SOX1,SOX4,SP4,TFAP2C,TGIF1,ZNF217,OLIG2,TSHZ3,TSHZ2,ONECUT3
7_Member	GO Molecular Functions	GO:0000982	transcription factor activity, RNA polymerase II core promoter proximal region sequence-specific bin	-2.98541	-0.835648	9/342	2737,6656,6659,7022,7050,7764,57616,128553,390874	GLI3,SOX1,SOX4,TFAP2C,TGIF1,ZNF217,TSHZ3,TSHZ2,ONECUT3
7_Member	GO Molecular Functions	GO:0001078	transcriptional repressor activity, RNA polymerase II core promoter proximal region sequence-specifi	-2.88451	-0.778215	5/109	7022,7050,7764,57616,128553	TFAP2C,TGIF1,ZNF217,TSHZ3,TSHZ2
7_Member	GO Biological Processes	GO:0000122	negative regulation of transcription from RNA polymerase II promoter	-2.4558	-0.497608	13/741	2263,2294,2737,3400,4094,6469,7022,7050,7764,10215,10320,57616,128553	FGFR2,FOXF1,GLI3,ID4,MAF,SHH,TFAP2C,TGIF1,ZNF217,OLIG2,IKZF1,TSHZ3,TSHZ2
7_Member	GO Molecular Functions	GO:0044212	transcription regulatory region DNA binding	-2.40005	-0.464456	14/842	988,2103,2294,2737,4066,6656,6659,7022,7050,7764,10320,30009,63876,390874	CDC5L,ESRRB,FOXF1,GLI3,LYL1,SOX1,SOX4,TFAP2C,TGIF1,ZNF217,IKZF1,TBX21,PKNOX2,ONECUT3
7_Member	GO Molecular Functions	GO:0000975	regulatory region DNA binding	-2.39102	-0.462669	14/844	988,2103,2294,2737,4066,6656,6659,7022,7050,7764,10320,30009,63876,390874	CDC5L,ESRRB,FOXF1,GLI3,LYL1,SOX1,SOX4,TFAP2C,TGIF1,ZNF217,IKZF1,TBX21,PKNOX2,ONECUT3
7_Member	GO Molecular Functions	GO:0001067	regulatory region nucleic acid binding	-2.38652	-0.462669	14/845	988,2103,2294,2737,4066,6656,6659,7022,7050,7764,10320,30009,63876,390874	CDC5L,ESRRB,FOXF1,GLI3,LYL1,SOX1,SOX4,TFAP2C,TGIF1,ZNF217,IKZF1,TBX21,PKNOX2,ONECUT3
7_Member	GO Molecular Functions	GO:0001227	transcriptional repressor activity, RNA polymerase II transcription regulatory region sequence-speci	-2.01933	-0.226529	5/174	7022,7050,7764,57616,128553	TFAP2C,TGIF1,ZNF217,TSHZ3,TSHZ2
8_Summary	GO Biological Processes	GO:0048839	inner ear development	-4.32777	-1.45016	8/174	2263,2737,4094,6469,8516,9423,9547,26018,1413,6656,8419,55714	FGFR2,GLI3,MAF,SHH,ITGA8,NTN1,CXCL14,LRIG1,CRYBA4,SOX1,BFSP2,TENM3
8_Member	GO Biological Processes	GO:0048839	inner ear development	-4.32777	-1.45016	8/174	2263,2737,4094,6469,8516,9423,9547,26018	FGFR2,GLI3,MAF,SHH,ITGA8,NTN1,CXCL14,LRIG1
8_Member	GO Biological Processes	GO:0043583	ear development	-3.90484	-1.30742	8/200	2263,2737,4094,6469,8516,9423,9547,26018	FGFR2,GLI3,MAF,SHH,ITGA8,NTN1,CXCL14,LRIG1
8_Member	GO Biological Processes	GO:0007423	sensory organ development	-3.46325	-1.03921	12/498	1413,2263,2737,4094,6469,6656,8419,8516,9423,9547,26018,55714	CRYBA4,FGFR2,GLI3,MAF,SHH,SOX1,BFSP2,ITGA8,NTN1,CXCL14,LRIG1,TENM3
8_Member	GO Biological Processes	GO:0090596	sensory organ morphogenesis	-2.63798	-0.626295	7/244	2263,2737,6656,8516,9423,26018,55714	FGFR2,GLI3,SOX1,ITGA8,NTN1,LRIG1,TENM3
8_Member	GO Biological Processes	GO:0060443	mammary gland morphogenesis	-2.34911	-0.44116	3/45	2263,2737,9423	FGFR2,GLI3,NTN1
8_Member	GO Biological Processes	GO:0042472	inner ear morphogenesis	-2.29772	-0.408636	4/93	2263,8516,9423,26018	FGFR2,ITGA8,NTN1,LRIG1
8_Member	GO Biological Processes	GO:0042471	ear morphogenesis	-2.00342	-0.213953	4/113	2263,8516,9423,26018	FGFR2,ITGA8,NTN1,LRIG1
9_Summary	Oncogenic Signatures	M2786	PTEN DN.V1 DN	-4.17335	-1.39449	8/183	3605,10439,10814,23180,30820,55714,57118,64405	IL17A,OLFM1,CPLX2,RFTN1,KCNIP1,TENM3,CAMK1D,CDH22
9_Member	Oncogenic Signatures	M2786	PTEN DN.V1 DN	-4.17335	-1.39449	8/183	3605,10439,10814,23180,30820,55714,57118,64405	IL17A,OLFM1,CPLX2,RFTN1,KCNIP1,TENM3,CAMK1D,CDH22
10_Summary	GO Biological Processes	GO:0032940	secretion by cell	-4.11886	-1.39449	19/946	773,2162,2294,2740,3055,3605,3937,5047,5578,5734,5799,6355,6659,7074,7425,10814,23705,85409,145741,6279,2737,6469,8313,5314,6346,56261,344905,1644,6431,23180,54716,6347	CACNA1A,F13A1,FOXF1,GLP1R,HCK,IL17A,LCP2,PAEP,PRKCA,PTGER4,PTPRN2,CCL8,SOX4,TIAM1,VGF,CPLX2,CADM1,NKD2,C2CD4A,S100A8,GLI3,SHH,AXIN2,PKHD1,CCL1,GPCPD1,ATP13A5,DDC,SRSF6,RFTN1,SLC6A20,CCL2
10_Member	GO Biological Processes	GO:0032940	secretion by cell	-4.11886	-1.39449	19/946	773,2162,2294,2740,3055,3605,3937,5047,5578,5734,5799,6355,6659,7074,7425,10814,23705,85409,145741	CACNA1A,F13A1,FOXF1,GLP1R,HCK,IL17A,LCP2,PAEP,PRKCA,PTGER4,PTPRN2,CCL8,SOX4,TIAM1,VGF,CPLX2,CADM1,NKD2,C2CD4A
10_Member	GO Biological Processes	GO:0009306	protein secretion	-3.73393	-1.19627	12/465	773,2740,3605,3937,5047,5578,5734,5799,6659,7074,7425,23705	CACNA1A,GLP1R,IL17A,LCP2,PAEP,PRKCA,PTGER4,PTPRN2,SOX4,TIAM1,VGF,CADM1
10_Member	GO Biological Processes	GO:0002790	peptide secretion	-3.33317	-0.998102	8/243	773,2740,5578,5799,6279,6659,7074,7425	CACNA1A,GLP1R,PRKCA,PTPRN2,S100A8,SOX4,TIAM1,VGF
10_Member	GO Biological Processes	GO:0030073	insulin secretion	-3.17268	-0.94346	7/197	773,2740,5578,5799,6659,7074,7425	CACNA1A,GLP1R,PRKCA,PTPRN2,SOX4,TIAM1,VGF
10_Member	GO Biological Processes	GO:0015833	peptide transport	-3.12982	-0.928903	8/261	773,2740,5578,5799,6279,6659,7074,7425	CACNA1A,GLP1R,PRKCA,PTPRN2,S100A8,SOX4,TIAM1,VGF
10_Member	GO Biological Processes	GO:0042886	amide transport	-2.8559	-0.756446	8/288	773,2740,5578,5799,6279,6659,7074,7425	CACNA1A,GLP1R,PRKCA,PTPRN2,S100A8,SOX4,TIAM1,VGF
10_Member	GO Biological Processes	GO:0051046	regulation of secretion	-2.84566	-0.748465	13/668	773,2294,2740,3605,5047,5578,5734,6279,6659,7074,10814,23705,145741	CACNA1A,FOXF1,GLP1R,IL17A,PAEP,PRKCA,PTGER4,S100A8,SOX4,TIAM1,CPLX2,CADM1,C2CD4A
10_Member	GO Biological Processes	GO:0030072	peptide hormone secretion	-2.7194	-0.681039	7/236	773,2740,5578,5799,6659,7074,7425	CACNA1A,GLP1R,PRKCA,PTPRN2,SOX4,TIAM1,VGF
10_Member	GO Biological Processes	GO:0050708	regulation of protein secretion	-2.67945	-0.650805	9/379	773,2740,3605,5047,5578,5734,6659,7074,23705	CACNA1A,GLP1R,IL17A,PAEP,PRKCA,PTGER4,SOX4,TIAM1,CADM1
10_Member	GO Biological Processes	GO:1903530	regulation of secretion by cell	-2.66792	-0.644999	12/616	773,2294,2740,3605,5047,5578,5734,6659,7074,10814,23705,145741	CACNA1A,FOXF1,GLP1R,IL17A,PAEP,PRKCA,PTGER4,SOX4,TIAM1,CPLX2,CADM1,C2CD4A
10_Member	GO Biological Processes	GO:0002791	regulation of peptide secretion	-2.41251	-0.470923	6/201	773,2740,5578,6279,6659,7074	CACNA1A,GLP1R,PRKCA,S100A8,SOX4,TIAM1
10_Member	GO Biological Processes	GO:0090087	regulation of peptide transport	-2.39159	-0.462669	6/203	773,2740,5578,6279,6659,7074	CACNA1A,GLP1R,PRKCA,S100A8,SOX4,TIAM1
10_Member	GO Biological Processes	GO:0023061	signal release	-2.37119	-0.456778	9/422	773,2740,5578,5799,6659,7074,7425,10814,145741	CACNA1A,GLP1R,PRKCA,PTPRN2,SOX4,TIAM1,VGF,CPLX2,C2CD4A
10_Member	GO Biological Processes	GO:0070201	regulation of establishment of protein localization	-2.20379	-0.349953	13/795	773,2737,2740,3605,5047,5578,5734,6469,6659,7074,8313,23705,85409	CACNA1A,GLI3,GLP1R,IL17A,PAEP,PRKCA,PTGER4,SHH,SOX4,TIAM1,AXIN2,CADM1,NKD2
10_Member	GO Biological Processes	GO:0046879	hormone secretion	-2.19703	-0.344477	7/294	773,2740,5578,5799,6659,7074,7425	CACNA1A,GLP1R,PRKCA,PTPRN2,SOX4,TIAM1,VGF
10_Member	GO Biological Processes	GO:0055082	cellular chemical homeostasis	-2.12372	-0.300873	12/722	773,2740,5314,5734,5799,6279,6346,6355,6659,7074,56261,344905	CACNA1A,GLP1R,PKHD1,PTGER4,PTPRN2,S100A8,CCL1,CCL8,SOX4,TIAM1,GPCPD1,ATP13A5
10_Member	GO Biological Processes	GO:0051223	regulation of protein transport	-2.12372	-0.300873	12/722	773,2737,2740,3605,5047,5578,5734,6469,6659,7074,8313,23705	CACNA1A,GLI3,GLP1R,IL17A,PAEP,PRKCA,PTGER4,SHH,SOX4,TIAM1,AXIN2,CADM1
10_Member	GO Biological Processes	GO:0009914	hormone transport	-2.11323	-0.291572	7/305	773,2740,5578,5799,6659,7074,7425	CACNA1A,GLP1R,PRKCA,PTPRN2,SOX4,TIAM1,VGF
10_Member	GO Biological Processes	GO:0050796	regulation of insulin secretion	-2.07072	-0.259676	5/169	773,2740,5578,6659,7074	CACNA1A,GLP1R,PRKCA,SOX4,TIAM1
10_Member	GO Biological Processes	GO:0071705	nitrogen compound transport	-2.03053	-0.233795	12/743	773,1644,2740,5578,5799,6279,6431,6659,7074,7425,23180,54716	CACNA1A,DDC,GLP1R,PRKCA,PTPRN2,S100A8,SRSF6,SOX4,TIAM1,VGF,RFTN1,SLC6A20
10_Member	GO Biological Processes	GO:0019725	cellular homeostasis	-2.02208	-0.227795	13/838	773,2740,5314,5734,5799,6279,6346,6347,6355,6659,7074,56261,344905	CACNA1A,GLP1R,PKHD1,PTGER4,PTPRN2,S100A8,CCL1,CCL2,CCL8,SOX4,TIAM1,GPCPD1,ATP13A5

## Sheet: Table S3
Supplementary Table S3: Enriched GO Biological Process term of AE3-associated genes
GroupID	Category	Term	Description	LogP	Log(q-value)	InTerm_InList	Genes	Symbols
1_Summary	GO Biological Processes	GO:0008038	neuron recognition	-6.80716	-2.55687	5/34	2290,2596,6091,9037,50863,650,3084,4988,7424,22954,26011,57795,2138,5396,1601,56975,81501,57829,1602,5314,5734,4684,389207,1012,3786,11280,2674,1767,124540,51481,83992	FOXG1,GAP43,ROBO1,SEMA5A,NTM,BMP2,NRG1,OPRM1,VEGFC,TRIM32,TENM4,BRINP2,EYA1,PRRX1,DAB2,FAM20C,DCSTAMP,ZP4,DACH1,PKHD1,PTGER4,NCAM1,GRXCR1,CDH13,KCNQ3,SCN11A,GFRA1,DNAH5,MSI2,VCX3A,CTTNBP2
1_Member	GO Biological Processes	GO:0008038	neuron recognition	-6.80716	-2.55687	5/34	2290,2596,6091,9037,50863	FOXG1,GAP43,ROBO1,SEMA5A,NTM
1_Member	GO Biological Processes	GO:0050769	positive regulation of neurogenesis	-5.81684	-2.0006	10/384	650,2290,3084,4988,6091,7424,9037,22954,26011,57795	BMP2,FOXG1,NRG1,OPRM1,ROBO1,VEGFC,SEMA5A,TRIM32,TENM4,BRINP2
1_Member	GO Biological Processes	GO:0016198	axon choice point recognition	-5.77378	-2.0006	3/7	2290,2596,6091	FOXG1,GAP43,ROBO1
1_Member	GO Biological Processes	GO:0010720	positive regulation of cell development	-5.25697	-1.76769	10/444	650,2290,3084,4988,6091,7424,9037,22954,26011,57795	BMP2,FOXG1,NRG1,OPRM1,ROBO1,VEGFC,SEMA5A,TRIM32,TENM4,BRINP2
1_Member	GO Biological Processes	GO:0051962	positive regulation of nervous system development	-5.23984	-1.76769	10/446	650,2290,3084,4988,6091,7424,9037,22954,26011,57795	BMP2,FOXG1,NRG1,OPRM1,ROBO1,VEGFC,SEMA5A,TRIM32,TENM4,BRINP2
1_Member	GO Biological Processes	GO:0050767	regulation of neurogenesis	-5.16121	-1.75601	12/676	650,2138,2290,3084,4988,5396,6091,7424,9037,22954,26011,57795	BMP2,EYA1,FOXG1,NRG1,OPRM1,PRRX1,ROBO1,VEGFC,SEMA5A,TRIM32,TENM4,BRINP2
1_Member	GO Biological Processes	GO:0045597	positive regulation of cell differentiation	-4.97464	-1.62744	13/830	650,1601,2290,3084,4988,6091,7424,9037,22954,26011,56975,57795,81501	BMP2,DAB2,FOXG1,NRG1,OPRM1,ROBO1,VEGFC,SEMA5A,TRIM32,TENM4,FAM20C,BRINP2,DCSTAMP
1_Member	GO Biological Processes	GO:0008037	cell recognition	-4.65415	-1.38733	6/153	2290,2596,6091,9037,50863,57829	FOXG1,GAP43,ROBO1,SEMA5A,NTM,ZP4
1_Member	GO Biological Processes	GO:0051960	regulation of nervous system development	-4.63763	-1.38733	12/763	650,2138,2290,3084,4988,5396,6091,7424,9037,22954,26011,57795	BMP2,EYA1,FOXG1,NRG1,OPRM1,PRRX1,ROBO1,VEGFC,SEMA5A,TRIM32,TENM4,BRINP2
1_Member	GO Biological Processes	GO:0060284	regulation of cell development	-4.51683	-1.34292	12/785	650,2138,2290,3084,4988,5396,6091,7424,9037,22954,26011,57795	BMP2,EYA1,FOXG1,NRG1,OPRM1,PRRX1,ROBO1,VEGFC,SEMA5A,TRIM32,TENM4,BRINP2
1_Member	GO Biological Processes	GO:0045666	positive regulation of neuron differentiation	-3.84722	-0.939345	7/307	650,2290,3084,6091,9037,22954,57795	BMP2,FOXG1,NRG1,ROBO1,SEMA5A,TRIM32,BRINP2
1_Member	GO Biological Processes	GO:0045664	regulation of neuron differentiation	-3.68649	-0.816403	9/554	650,2138,2290,3084,5396,6091,9037,22954,57795	BMP2,EYA1,FOXG1,NRG1,PRRX1,ROBO1,SEMA5A,TRIM32,BRINP2
1_Member	GO Biological Processes	GO:0051271	negative regulation of cellular component movement	-3.44451	-0.671335	6/254	1602,3084,5314,5734,6091,9037	DACH1,NRG1,PKHD1,PTGER4,ROBO1,SEMA5A
1_Member	GO Biological Processes	GO:0050919	negative chemotaxis	-3.36132	-0.616172	3/40	3084,6091,9037	NRG1,ROBO1,SEMA5A
1_Member	GO Biological Processes	GO:0040013	negative regulation of locomotion	-3.32112	-0.59949	6/268	1602,3084,5734,6091,9037,22954	DACH1,NRG1,PTGER4,ROBO1,SEMA5A,TRIM32
1_Member	GO Biological Processes	GO:0048666	neuron development	-3.11065	-0.440132	11/957	2290,2596,3084,4684,5396,6091,9037,22954,26011,50863,389207	FOXG1,GAP43,NRG1,NCAM1,PRRX1,ROBO1,SEMA5A,TRIM32,TENM4,NTM,GRXCR1
1_Member	GO Biological Processes	GO:0006935	chemotaxis	-3.04456	-0.412376	8/544	1012,2290,2596,3084,4684,6091,7424,9037	CDH13,FOXG1,GAP43,NRG1,NCAM1,ROBO1,VEGFC,SEMA5A
1_Member	GO Biological Processes	GO:0042330	taxis	-3.03942	-0.412376	8/545	1012,2290,2596,3084,4684,6091,7424,9037	CDH13,FOXG1,GAP43,NRG1,NCAM1,ROBO1,VEGFC,SEMA5A
1_Member	Reactome Gene Sets	R-HSA-373760	L1CAM interactions	-2.9882	-0.381351	4/120	2596,3786,4684,11280	GAP43,KCNQ3,NCAM1,SCN11A
1_Member	Reactome Gene Sets	R-HSA-422475	Axon guidance	-2.90035	-0.310759	8/573	2596,2674,3084,3786,4684,6091,9037,11280	GAP43,GFRA1,NRG1,KCNQ3,NCAM1,ROBO1,SEMA5A,SCN11A
1_Member	GO Biological Processes	GO:0022029	telencephalon cell migration	-2.88751	-0.310759	3/58	2290,3084,6091	FOXG1,NRG1,ROBO1
1_Member	GO Biological Processes	GO:0007411	axon guidance	-2.87137	-0.310759	5/220	2290,2596,4684,6091,9037	FOXG1,GAP43,NCAM1,ROBO1,SEMA5A
1_Member	GO Biological Processes	GO:0097485	neuron projection guidance	-2.86268	-0.310759	5/221	2290,2596,4684,6091,9037	FOXG1,GAP43,NCAM1,ROBO1,SEMA5A
1_Member	GO Biological Processes	GO:0061564	axon development	-2.84199	-0.306222	7/453	2290,2596,3084,4684,6091,9037,22954	FOXG1,GAP43,NRG1,NCAM1,ROBO1,SEMA5A,TRIM32
1_Member	GO Biological Processes	GO:0021885	forebrain cell migration	-2.82413	-0.306222	3/61	2290,3084,6091	FOXG1,NRG1,ROBO1
1_Member	GO Biological Processes	GO:0021537	telencephalon development	-2.77816	-0.283739	5/231	650,1767,2290,3084,6091	BMP2,DNAH5,FOXG1,NRG1,ROBO1
1_Member	GO Biological Processes	GO:0030900	forebrain development	-2.67449	-0.223536	6/358	650,1767,2290,3084,6091,9037	BMP2,DNAH5,FOXG1,NRG1,ROBO1,SEMA5A
1_Member	GO Biological Processes	GO:0050772	positive regulation of axonogenesis	-2.65236	-0.208246	3/70	3084,6091,9037	NRG1,ROBO1,SEMA5A
1_Member	GO Biological Processes	GO:0048864	stem cell development	-2.58353	-0.185087	3/74	3084,9037,124540	NRG1,SEMA5A,MSI2
1_Member	GO Biological Processes	GO:0007420	brain development	-2.47882	-0.137006	8/670	650,1767,2290,3084,6091,9037,51481,83992	BMP2,DNAH5,FOXG1,NRG1,ROBO1,SEMA5A,VCX3A,CTTNBP2
1_Member	GO Biological Processes	GO:0007409	axonogenesis	-2.34892	-0.0655985	6/417	2290,2596,3084,4684,6091,9037	FOXG1,GAP43,NRG1,NCAM1,ROBO1,SEMA5A
1_Member	GO Biological Processes	GO:0060322	head development	-2.34236	-0.0655985	8/706	650,1767,2290,3084,6091,9037,51481,83992	BMP2,DNAH5,FOXG1,NRG1,ROBO1,SEMA5A,VCX3A,CTTNBP2
1_Member	GO Biological Processes	GO:0048762	mesenchymal cell differentiation	-2.29059	-0.0655985	4/187	650,1601,3084,9037	BMP2,DAB2,NRG1,SEMA5A
1_Member	GO Biological Processes	GO:0007417	central nervous system development	-2.24821	-0.0520784	9/893	650,1767,2290,3084,6091,9037,26011,51481,83992	BMP2,DNAH5,FOXG1,NRG1,ROBO1,SEMA5A,TENM4,VCX3A,CTTNBP2
1_Member	GO Biological Processes	GO:0022603	regulation of anatomical structure morphogenesis	-2.11623	0	9/937	650,1601,2138,3084,6091,7424,9037,26011,81501	BMP2,DAB2,EYA1,NRG1,ROBO1,VEGFC,SEMA5A,TENM4,DCSTAMP
1_Member	GO Biological Processes	GO:0030336	negative regulation of cell migration	-2.10809	0	4/211	1602,3084,5734,6091	DACH1,NRG1,PTGER4,ROBO1
1_Member	GO Biological Processes	GO:2000146	negative regulation of cell motility	-2.02573	0	4/223	1602,3084,5734,6091	DACH1,NRG1,PTGER4,ROBO1
2_Summary	GO Biological Processes	GO:0045165	cell fate commitment	-5.43159	-1.78335	8/247	650,2138,2290,2596,3084,5396,7227,26011,1601,7424,56975,60676,79192,129446,22954,4094,389207	BMP2,EYA1,FOXG1,GAP43,NRG1,PRRX1,TRPS1,TENM4,DAB2,VEGFC,FAM20C,PAPPA2,IRX1,XIRP2,TRIM32,MAF,GRXCR1
2_Member	GO Biological Processes	GO:0045165	cell fate commitment	-5.43159	-1.78335	8/247	650,2138,2290,2596,3084,5396,7227,26011	BMP2,EYA1,FOXG1,GAP43,NRG1,PRRX1,TRPS1,TENM4
2_Member	GO Biological Processes	GO:0009887	animal organ morphogenesis	-3.63803	-0.78567	12/972	650,1601,2138,2290,3084,5396,7227,7424,56975,60676,79192,129446	BMP2,DAB2,EYA1,FOXG1,NRG1,PRRX1,TRPS1,VEGFC,FAM20C,PAPPA2,IRX1,XIRP2
2_Member	GO Biological Processes	GO:0055008	cardiac muscle tissue morphogenesis	-2.80374	-0.300955	3/62	650,3084,129446	BMP2,NRG1,XIRP2
2_Member	GO Biological Processes	GO:0042063	gliogenesis	-2.68218	-0.224272	5/243	650,2290,2596,3084,26011	BMP2,FOXG1,GAP43,NRG1,TENM4
2_Member	GO Biological Processes	GO:0072078	nephron tubule morphogenesis	-2.60036	-0.188908	3/73	650,2138,79192	BMP2,EYA1,IRX1
2_Member	GO Biological Processes	GO:0060415	muscle tissue morphogenesis	-2.60036	-0.188908	3/73	650,3084,129446	BMP2,NRG1,XIRP2
2_Member	GO Biological Processes	GO:0072088	nephron epithelium morphogenesis	-2.56695	-0.179979	3/75	650,2138,79192	BMP2,EYA1,IRX1
2_Member	GO Biological Processes	GO:0072028	nephron morphogenesis	-2.5345	-0.170102	3/77	650,2138,79192	BMP2,EYA1,IRX1
2_Member	GO Biological Processes	GO:0061333	renal tubule morphogenesis	-2.5345	-0.170102	3/77	650,2138,79192	BMP2,EYA1,IRX1
2_Member	GO Biological Processes	GO:0048644	muscle organ morphogenesis	-2.50295	-0.155747	3/79	650,3084,129446	BMP2,NRG1,XIRP2
2_Member	GO Biological Processes	GO:0051153	regulation of striated muscle cell differentiation	-2.35725	-0.0655985	3/89	650,3084,22954	BMP2,NRG1,TRIM32
2_Member	GO Biological Processes	GO:0010001	glial cell differentiation	-2.34898	-0.0655985	4/180	650,2596,3084,26011	BMP2,GAP43,NRG1,TENM4
2_Member	GO Biological Processes	GO:0030855	epithelial cell differentiation	-2.33024	-0.0655985	7/560	650,1601,2138,3084,4094,56975,389207	BMP2,DAB2,EYA1,NRG1,MAF,FAM20C,GRXCR1
2_Member	GO Biological Processes	GO:0072080	nephron tubule development	-2.31702	-0.0655985	3/92	650,2138,79192	BMP2,EYA1,IRX1
2_Member	GO Biological Processes	GO:0048738	cardiac muscle tissue development	-2.3153	-0.0655985	4/184	650,3084,26011,129446	BMP2,NRG1,TENM4,XIRP2
2_Member	GO Biological Processes	GO:0060993	kidney morphogenesis	-2.30392	-0.0655985	3/93	650,2138,79192	BMP2,EYA1,IRX1
2_Member	GO Biological Processes	GO:0061326	renal tubule development	-2.29098	-0.0655985	3/94	650,2138,79192	BMP2,EYA1,IRX1
2_Member	GO Biological Processes	GO:0048729	tissue morphogenesis	-2.11409	0	7/615	650,1601,2138,3084,7424,79192,129446	BMP2,DAB2,EYA1,NRG1,VEGFC,IRX1,XIRP2
2_Member	GO Biological Processes	GO:0072009	nephron epithelium development	-2.10245	0	3/110	650,2138,79192	BMP2,EYA1,IRX1
2_Member	GO Biological Processes	GO:0014706	striated muscle tissue development	-2.07832	0	5/338	650,2138,3084,26011,129446	BMP2,EYA1,NRG1,TENM4,XIRP2
2_Member	GO Biological Processes	GO:0035051	cardiocyte differentiation	-2.01931	0	3/118	650,3084,26011	BMP2,NRG1,TENM4
2_Member	GO Biological Processes	GO:0060537	muscle tissue development	-2.01194	0	5/351	650,2138,3084,26011,129446	BMP2,EYA1,NRG1,TENM4,XIRP2
3_Summary	GO Biological Processes	GO:0072359	circulatory system development	-4.50033	-1.34292	13/921	650,1012,1767,2138,3084,5396,5547,6091,7227,7424,9037,26011,129446,1601,1602,5314,5734,22954,56975,79192,81501,120114,4988	BMP2,CDH13,DNAH5,EYA1,NRG1,PRRX1,PRCP,ROBO1,TRPS1,VEGFC,SEMA5A,TENM4,XIRP2,DAB2,DACH1,PKHD1,PTGER4,TRIM32,FAM20C,IRX1,DCSTAMP,FAT3,OPRM1
3_Member	GO Biological Processes	GO:0072359	circulatory system development	-4.50033	-1.34292	13/921	650,1012,1767,2138,3084,5396,5547,6091,7227,7424,9037,26011,129446	BMP2,CDH13,DNAH5,EYA1,NRG1,PRRX1,PRCP,ROBO1,TRPS1,VEGFC,SEMA5A,TENM4,XIRP2
3_Member	GO Biological Processes	GO:0051270	regulation of cellular component movement	-4.47928	-1.34292	12/792	650,1012,1601,1602,3084,5314,5547,5734,6091,7424,9037,22954	BMP2,CDH13,DAB2,DACH1,NRG1,PKHD1,PRCP,PTGER4,ROBO1,VEGFC,SEMA5A,TRIM32
3_Member	GO Biological Processes	GO:0030334	regulation of cell migration	-4.40009	-1.29592	11/679	650,1012,1601,1602,3084,5547,5734,6091,7424,9037,22954	BMP2,CDH13,DAB2,DACH1,NRG1,PRCP,PTGER4,ROBO1,VEGFC,SEMA5A,TRIM32
3_Member	GO Biological Processes	GO:2000145	regulation of cell motility	-4.12296	-1.07678	11/729	650,1012,1601,1602,3084,5547,5734,6091,7424,9037,22954	BMP2,CDH13,DAB2,DACH1,NRG1,PRCP,PTGER4,ROBO1,VEGFC,SEMA5A,TRIM32
3_Member	GO Biological Processes	GO:0001938	positive regulation of endothelial cell proliferation	-3.92878	-1.0007	4/68	650,1012,7424,9037	BMP2,CDH13,VEGFC,SEMA5A
3_Member	GO Biological Processes	GO:0040012	regulation of locomotion	-3.82513	-0.936556	11/788	650,1012,1601,1602,3084,5547,5734,6091,7424,9037,22954	BMP2,CDH13,DAB2,DACH1,NRG1,PRCP,PTGER4,ROBO1,VEGFC,SEMA5A,TRIM32
3_Member	GO Biological Processes	GO:0043542	endothelial cell migration	-3.58522	-0.749898	5/153	1012,5547,6091,7424,9037	CDH13,PRCP,ROBO1,VEGFC,SEMA5A
3_Member	GO Biological Processes	GO:0050679	positive regulation of epithelial cell proliferation	-3.52073	-0.701793	5/158	650,1012,2138,7424,9037	BMP2,CDH13,EYA1,VEGFC,SEMA5A
3_Member	GO Biological Processes	GO:0001936	regulation of endothelial cell proliferation	-3.31831	-0.59949	4/98	650,1012,7424,9037	BMP2,CDH13,VEGFC,SEMA5A
3_Member	GO Biological Processes	GO:0007507	heart development	-3.28283	-0.5766	8/500	650,1767,2138,3084,6091,7227,26011,129446	BMP2,DNAH5,EYA1,NRG1,ROBO1,TRPS1,TENM4,XIRP2
3_Member	GO Biological Processes	GO:0048646	anatomical structure formation involved in morphogenesis	-3.12557	-0.440132	11/953	1012,2138,5547,6091,7227,7424,9037,26011,56975,79192,81501	CDH13,EYA1,PRCP,ROBO1,TRPS1,VEGFC,SEMA5A,TENM4,FAM20C,IRX1,DCSTAMP
3_Member	GO Biological Processes	GO:0050678	regulation of epithelial cell proliferation	-3.11834	-0.440132	6/293	650,1012,2138,6091,7424,9037	BMP2,CDH13,EYA1,ROBO1,VEGFC,SEMA5A
3_Member	GO Biological Processes	GO:0001935	endothelial cell proliferation	-3.05703	-0.412376	4/115	650,1012,7424,9037	BMP2,CDH13,VEGFC,SEMA5A
3_Member	GO Biological Processes	GO:0050918	positive chemotaxis	-3.00139	-0.384559	3/53	1012,7424,9037	CDH13,VEGFC,SEMA5A
3_Member	GO Biological Processes	GO:0098742	cell-cell adhesion via plasma-membrane adhesion molecules	-2.82835	-0.306222	5/225	650,1012,6091,26011,120114	BMP2,CDH13,ROBO1,TENM4,FAT3
3_Member	GO Biological Processes	GO:0010631	epithelial cell migration	-2.82835	-0.306222	5/225	1012,5547,6091,7424,9037	CDH13,PRCP,ROBO1,VEGFC,SEMA5A
3_Member	GO Biological Processes	GO:0090132	epithelium migration	-2.80307	-0.300955	5/228	1012,5547,6091,7424,9037	CDH13,PRCP,ROBO1,VEGFC,SEMA5A
3_Member	GO Biological Processes	GO:0090130	tissue migration	-2.75363	-0.274186	5/234	1012,5547,6091,7424,9037	CDH13,PRCP,ROBO1,VEGFC,SEMA5A
3_Member	GO Biological Processes	GO:0050673	epithelial cell proliferation	-2.73619	-0.264045	6/348	650,1012,2138,6091,7424,9037	BMP2,CDH13,EYA1,ROBO1,VEGFC,SEMA5A
3_Member	GO Biological Processes	GO:0048514	blood vessel morphogenesis	-2.64414	-0.20676	7/491	1012,2138,5396,5547,6091,7424,9037	CDH13,EYA1,PRRX1,PRCP,ROBO1,VEGFC,SEMA5A
3_Member	GO Biological Processes	GO:0002040	sprouting angiogenesis	-2.61743	-0.188908	3/72	1012,6091,9037	CDH13,ROBO1,SEMA5A
3_Member	GO Biological Processes	GO:0043534	blood vessel endothelial cell migration	-2.60036	-0.188908	3/73	5547,6091,7424	PRCP,ROBO1,VEGFC
3_Member	GO Biological Processes	GO:0032103	positive regulation of response to external stimulus	-2.53391	-0.170102	5/263	1012,4988,5734,7424,9037	CDH13,OPRM1,PTGER4,VEGFC,SEMA5A
3_Member	GO Biological Processes	GO:0030335	positive regulation of cell migration	-2.46864	-0.132155	6/394	650,1012,1601,7424,9037,22954	BMP2,CDH13,DAB2,VEGFC,SEMA5A,TRIM32
3_Member	GO Biological Processes	GO:2000147	positive regulation of cell motility	-2.39476	-0.0738817	6/408	650,1012,1601,7424,9037,22954	BMP2,CDH13,DAB2,VEGFC,SEMA5A,TRIM32
3_Member	GO Biological Processes	GO:0051272	positive regulation of cellular component movement	-2.3439	-0.0655985	6/418	650,1012,1601,7424,9037,22954	BMP2,CDH13,DAB2,VEGFC,SEMA5A,TRIM32
3_Member	GO Biological Processes	GO:0050920	regulation of chemotaxis	-2.33204	-0.0655985	4/182	1012,6091,7424,9037	CDH13,ROBO1,VEGFC,SEMA5A
3_Member	GO Biological Processes	GO:0001568	blood vessel development	-2.26859	-0.0566433	7/575	1012,2138,5396,5547,6091,7424,9037	CDH13,EYA1,PRRX1,PRCP,ROBO1,VEGFC,SEMA5A
3_Member	GO Biological Processes	GO:0040017	positive regulation of locomotion	-2.26562	-0.0566433	6/434	650,1012,1601,7424,9037,22954	BMP2,CDH13,DAB2,VEGFC,SEMA5A,TRIM32
3_Member	GO Biological Processes	GO:0001944	vasculature development	-2.18576	-0.0182428	7/596	1012,2138,5396,5547,6091,7424,9037	CDH13,EYA1,PRRX1,PRCP,ROBO1,VEGFC,SEMA5A
3_Member	GO Biological Processes	GO:0072358	cardiovascular system development	-2.15521	0	7/604	1012,2138,5396,5547,6091,7424,9037	CDH13,EYA1,PRRX1,PRCP,ROBO1,VEGFC,SEMA5A
3_Member	GO Biological Processes	GO:0001667	ameboidal-type cell migration	-2.137	0	5/327	1012,5547,6091,7424,9037	CDH13,PRCP,ROBO1,VEGFC,SEMA5A
3_Member	GO Biological Processes	GO:0010594	regulation of endothelial cell migration	-2.06006	0	3/114	5547,7424,9037	PRCP,VEGFC,SEMA5A
3_Member	GO Biological Processes	GO:0008285	negative regulation of cell proliferation	-2.05958	0	7/630	650,1012,1602,4988,6091,7424,22954	BMP2,CDH13,DACH1,OPRM1,ROBO1,VEGFC,TRIM32
3_Member	GO Biological Processes	GO:0050921	positive regulation of chemotaxis	-2.01931	0	3/118	1012,7424,9037	CDH13,VEGFC,SEMA5A
4_Summary	GO Biological Processes	GO:0048839	inner ear development	-4.34049	-1.26629	6/174	650,2138,2290,4094,5396,389207,3084,1012,5314,7424,9037,57829	BMP2,EYA1,FOXG1,MAF,PRRX1,GRXCR1,NRG1,CDH13,PKHD1,VEGFC,SEMA5A,ZP4
4_Member	GO Biological Processes	GO:0048839	inner ear development	-4.34049	-1.26629	6/174	650,2138,2290,4094,5396,389207	BMP2,EYA1,FOXG1,MAF,PRRX1,GRXCR1
4_Member	GO Biological Processes	GO:0043583	ear development	-4.00573	-1.0007	6/200	650,2138,2290,4094,5396,389207	BMP2,EYA1,FOXG1,MAF,PRRX1,GRXCR1
4_Member	GO Biological Processes	GO:0048663	neuron fate commitment	-3.92878	-1.0007	4/68	2138,2290,3084,5396	EYA1,FOXG1,NRG1,PRRX1
4_Member	GO Biological Processes	GO:0008284	positive regulation of cell proliferation	-3.04744	-0.412376	10/823	650,1012,2138,2290,3084,5314,5396,7424,9037,57829	BMP2,CDH13,EYA1,FOXG1,NRG1,PKHD1,PRRX1,VEGFC,SEMA5A,ZP4
4_Member	GO Biological Processes	GO:0042472	inner ear morphogenesis	-2.30392	-0.0655985	3/93	2138,2290,5396	EYA1,FOXG1,PRRX1
4_Member	GO Biological Processes	GO:0042471	ear morphogenesis	-2.0705	0	3/113	2138,2290,5396	EYA1,FOXG1,PRRX1
5_Summary	GO Biological Processes	GO:0031644	regulation of neurological system process	-3.97941	-1.0007	4/66	3084,4988,11280,26011,8989	NRG1,OPRM1,SCN11A,TENM4,TRPA1
5_Member	GO Biological Processes	GO:0031644	regulation of neurological system process	-3.97941	-1.0007	4/66	3084,4988,11280,26011	NRG1,OPRM1,SCN11A,TENM4
5_Member	GO Biological Processes	GO:0019233	sensory perception of pain	-2.31702	-0.0655985	3/92	4988,8989,11280	OPRM1,TRPA1,SCN11A
6_Summary	GO Biological Processes	GO:0098662	inorganic cation transmembrane transport	-3.94825	-1.0007	10/633	3786,3790,4697,4988,6769,8989,11280,23530,80333,285195	KCNQ3,KCNS3,NDUFA4,OPRM1,STAC,TRPA1,SCN11A,NNT,KCNIP4,SLC9A9
6_Member	GO Biological Processes	GO:0098662	inorganic cation transmembrane transport	-3.94825	-1.0007	10/633	3786,3790,4697,4988,6769,8989,11280,23530,80333,285195	KCNQ3,KCNS3,NDUFA4,OPRM1,STAC,TRPA1,SCN11A,NNT,KCNIP4,SLC9A9
6_Member	GO Biological Processes	GO:0098655	cation transmembrane transport	-3.48369	-0.695792	10/723	3786,3790,4697,4988,6769,8989,11280,23530,80333,285195	KCNQ3,KCNS3,NDUFA4,OPRM1,STAC,TRPA1,SCN11A,NNT,KCNIP4,SLC9A9
6_Member	GO Biological Processes	GO:0098660	inorganic ion transmembrane transport	-3.48369	-0.695792	10/723	3786,3790,4697,4988,6769,8989,11280,23530,80333,285195	KCNQ3,KCNS3,NDUFA4,OPRM1,STAC,TRPA1,SCN11A,NNT,KCNIP4,SLC9A9
6_Member	GO Biological Processes	GO:0015672	monovalent inorganic cation transport	-2.58563	-0.185087	7/503	3786,3790,4697,11280,23530,80333,285195	KCNQ3,KCNS3,NDUFA4,SCN11A,NNT,KCNIP4,SLC9A9
6_Member	GO Biological Processes	GO:0034765	regulation of ion transmembrane transport	-2.50681	-0.155747	6/387	3786,3790,4988,6769,11280,80333	KCNQ3,KCNS3,OPRM1,STAC,SCN11A,KCNIP4
6_Member	GO Biological Processes	GO:0034762	regulation of transmembrane transport	-2.4313	-0.100079	6/401	3786,3790,4988,6769,11280,80333	KCNQ3,KCNS3,OPRM1,STAC,SCN11A,KCNIP4
6_Member	GO Biological Processes	GO:0071804	cellular potassium ion transport	-2.29059	-0.0655985	4/187	3786,3790,80333,285195	KCNQ3,KCNS3,KCNIP4,SLC9A9
6_Member	GO Biological Processes	GO:0071805	potassium ion transmembrane transport	-2.29059	-0.0655985	4/187	3786,3790,80333,285195	KCNQ3,KCNS3,KCNIP4,SLC9A9
6_Member	GO Biological Processes	GO:0006813	potassium ion transport	-2.08004	0	4/215	3786,3790,80333,285195	KCNQ3,KCNS3,KCNIP4,SLC9A9
6_Member	GO Biological Processes	GO:0030001	metal ion transport	-2.02067	0	8/802	3786,3790,4988,6769,8989,11280,80333,285195	KCNQ3,KCNS3,OPRM1,STAC,TRPA1,SCN11A,KCNIP4,SLC9A9
7_Summary	GO Biological Processes	GO:0001501	skeletal system development	-3.39389	-0.634952	8/481	650,2138,4094,5396,5734,7227,56975,60676,5339,10656	BMP2,EYA1,MAF,PRRX1,PTGER4,TRPS1,FAM20C,PAPPA2,PLEC,KHDRBS3
7_Member	GO Biological Processes	GO:0001501	skeletal system development	-3.39389	-0.634952	8/481	650,2138,4094,5396,5734,7227,56975,60676	BMP2,EYA1,MAF,PRRX1,PTGER4,TRPS1,FAM20C,PAPPA2
7_Member	GO Biological Processes	GO:0061035	regulation of cartilage development	-2.764	-0.277132	3/64	650,4094,7227	BMP2,MAF,TRPS1
7_Member	GO Biological Processes	GO:0060348	bone development	-2.37481	-0.0655985	4/177	650,5734,56975,60676	BMP2,PTGER4,FAM20C,PAPPA2
7_Member	GO Biological Processes	GO:0051216	cartilage development	-2.34048	-0.0655985	4/181	650,4094,5396,7227	BMP2,MAF,PRRX1,TRPS1
7_Member	Oncogenic Signatures	M2819	IL15 UP.V1 UP	-2.26633	-0.0566433	4/190	650,4094,5339,10656	BMP2,MAF,PLEC,KHDRBS3
7_Member	GO Biological Processes	GO:0002062	chondrocyte differentiation	-2.26555	-0.0566433	3/96	650,4094,7227	BMP2,MAF,TRPS1
8_Summary	GO Biological Processes	GO:0000226	microtubule cytoskeleton organization	-2.87511	-0.310759	7/447	1767,2138,5314,26973,58526,84643,440145,9037	DNAH5,EYA1,PKHD1,CHORDC1,MID1IP1,KIF2B,MZT1,SEMA5A
8_Member	GO Biological Processes	GO:0000226	microtubule cytoskeleton organization	-2.87511	-0.310759	7/447	1767,2138,5314,26973,58526,84643,440145	DNAH5,EYA1,PKHD1,CHORDC1,MID1IP1,KIF2B,MZT1
8_Member	GO Biological Processes	GO:0031109	microtubule polymerization or depolymerization	-2.50295	-0.155747	3/79	58526,84643,440145	MID1IP1,KIF2B,MZT1
8_Member	GO Biological Processes	GO:0051261	protein depolymerization	-2.34368	-0.0655985	3/90	9037,58526,84643	SEMA5A,MID1IP1,KIF2B
8_Member	GO Biological Processes	GO:0007017	microtubule-based process	-2.06316	0	7/629	1767,2138,5314,26973,58526,84643,440145	DNAH5,EYA1,PKHD1,CHORDC1,MID1IP1,KIF2B,MZT1
8_Member	GO Biological Processes	GO:0070507	regulation of microtubule cytoskeleton organization	-2.00936	0	3/119	5314,26973,58526	PKHD1,CHORDC1,MID1IP1
9_Summary	GO Biological Processes	GO:0051223	regulation of protein transport	-2.86209	-0.310759	9/722	1601,3084,3790,4544,4988,5734,7424,7447,9037,2138	DAB2,NRG1,KCNS3,MTNR1B,OPRM1,PTGER4,VEGFC,VSNL1,SEMA5A,EYA1
9_Member	GO Biological Processes	GO:0051223	regulation of protein transport	-2.86209	-0.310759	9/722	1601,3084,3790,4544,4988,5734,7424,7447,9037	DAB2,NRG1,KCNS3,MTNR1B,OPRM1,PTGER4,VEGFC,VSNL1,SEMA5A
9_Member	GO Biological Processes	GO:0070201	regulation of establishment of protein localization	-2.57805	-0.185087	9/795	1601,3084,3790,4544,4988,5734,7424,7447,9037	DAB2,NRG1,KCNS3,MTNR1B,OPRM1,PTGER4,VEGFC,VSNL1,SEMA5A
9_Member	GO Biological Processes	GO:0050708	regulation of protein secretion	-2.55149	-0.170424	6/379	3790,4544,4988,5734,7424,7447	KCNS3,MTNR1B,OPRM1,PTGER4,VEGFC,VSNL1
9_Member	Oncogenic Signatures	M2640	GCNP SHH UP LATE.V1 DN	-2.34898	-0.0655985	4/180	2138,5734,7424,7447	EYA1,PTGER4,VEGFC,VSNL1
9_Member	GO Biological Processes	GO:0051048	negative regulation of secretion	-2.25834	-0.0533688	4/191	3084,4988,5734,7447	NRG1,OPRM1,PTGER4,VSNL1
9_Member	GO Biological Processes	GO:0051222	positive regulation of protein transport	-2.21389	-0.0427722	6/445	1601,3084,5734,7424,7447,9037	DAB2,NRG1,PTGER4,VEGFC,VSNL1,SEMA5A
9_Member	GO Biological Processes	GO:0050709	negative regulation of protein secretion	-2.16936	-0.0054227	3/104	4988,5734,7447	OPRM1,PTGER4,VSNL1
9_Member	GO Biological Processes	GO:0009306	protein secretion	-2.12389	0	6/465	3790,4544,4988,5734,7424,7447	KCNS3,MTNR1B,OPRM1,PTGER4,VEGFC,VSNL1
9_Member	GO Biological Processes	GO:0032880	regulation of protein localization	-2.10179	0	9/942	1601,3084,3790,4544,4988,5734,7424,7447,9037	DAB2,NRG1,KCNS3,MTNR1B,OPRM1,PTGER4,VEGFC,VSNL1,SEMA5A
10_Summary	Reactome Gene Sets	R-HSA-8848021	Signaling by PTK6	-2.68839	-0.224272	3/68	3084,9844,10656,2674,4684,7424	NRG1,ELMO1,KHDRBS3,GFRA1,NCAM1,VEGFC
10_Member	Reactome Gene Sets	R-HSA-8848021	Signaling by PTK6	-2.68839	-0.224272	3/68	3084,9844,10656	NRG1,ELMO1,KHDRBS3
10_Member	Reactome Gene Sets	R-HSA-194138	Signaling by VEGF	-2.05242	0	5/343	2674,3084,4684,7424,9844	GFRA1,NRG1,NCAM1,VEGFC,ELMO1

## Sheet: Table S4
Supplementary Table S4: Enriched GO Biological Process term of AP1-associated genes
GroupID	Category	Term	Description	LogP	Log(q-value)	InTerm_InList	Genes	Symbols
1_Summary	GO Biological Processes	GO:0006260	DNA replication	-19.0218	-14.8459	58/294	142,672,811,990,995,1854,2735,3980,3981,4171,4174,4175,4176,4998,5001,5111,5422,5426,5557,5888,5982,5984,6117,6118,6419,6749,7014,7019,7150,7884,8914,9126,9134,10036,10533,10535,11073,11153,23649,27000,51147,51659,56652,63922,63967,64061,64785,80169,80198,81620,84275,84464,84893,116028,201254,283899,345643,378708,875,2178,2778,3070,3575,3837,4288,4439,4521,5432,5570,5580,5901,5965,6830,6832,7084,…	PARP1,BRCA1,CALR,CDC6,CDC25C,DUT,GLI1,LIG3,LIG4,MCM2,MCM5,MCM6,MCM7,ORC1,ORC5,PCNA,POLA1,POLE,PRIM1,RAD51,RFC2,RFC4,RPA1,RPA2,SETMAR,SSRP1,TERF2,TFAM,TOP1,SLBP,TIMELESS,SMC3,CCNE2,CHAF1A,ATG7,RNASEH2A,TOPBP1,FICD,POLA2,DNAJC2,ING4,GINS2,TWNK,CHTF18,CLSPN,TSPYL2,GINS3,CTC1,MUS81,CDT1,SLC25A33,SLX4,FBXO18,RMI2,CENPX,INO80E,MCIDAS,CENPS,CBS,FANCE,GNAS,HELLS,IL7R,KPNB1,MKI67,MSH5,NUDT1,POLR2C,PKIB,PR…
1_Member	GO Biological Processes	GO:0006260	DNA replication	-19.0218	-14.8459	58/294	142,672,811,990,995,1854,2735,3980,3981,4171,4174,4175,4176,4998,5001,5111,5422,5426,5557,5888,5982,5984,6117,6118,6419,6749,7014,7019,7150,7884,8914,9126,9134,10036,10533,10535,11073,11153,23649,27000,51147,51659,56652,63922,63967,64061,64785,80169,80198,81620,84275,84464,84893,116028,201254,283899,345643,378708	PARP1,BRCA1,CALR,CDC6,CDC25C,DUT,GLI1,LIG3,LIG4,MCM2,MCM5,MCM6,MCM7,ORC1,ORC5,PCNA,POLA1,POLE,PRIM1,RAD51,RFC2,RFC4,RPA1,RPA2,SETMAR,SSRP1,TERF2,TFAM,TOP1,SLBP,TIMELESS,SMC3,CCNE2,CHAF1A,ATG7,RNASEH2A,TOPBP1,FICD,POLA2,DNAJC2,ING4,GINS2,TWNK,CHTF18,CLSPN,TSPYL2,GINS3,CTC1,MUS81,CDT1,SLC25A33,SLX4,FBXO18,RMI2,CENPX,INO80E,MCIDAS,CENPS
1_Member	GO Biological Processes	GO:0006261	DNA-dependent DNA replication	-18.0774	-14.2026	39/143	142,990,3980,3981,4171,4174,4175,4176,4998,5001,5111,5422,5426,5557,5888,5982,5984,6117,6419,7014,7019,7884,9126,9134,10533,10535,11073,11153,23649,51659,56652,63922,64785,80198,81620,84275,84893,201254,378708	PARP1,CDC6,LIG3,LIG4,MCM2,MCM5,MCM6,MCM7,ORC1,ORC5,PCNA,POLA1,POLE,PRIM1,RAD51,RFC2,RFC4,RPA1,SETMAR,TERF2,TFAM,SLBP,SMC3,CCNE2,ATG7,RNASEH2A,TOPBP1,FICD,POLA2,GINS2,TWNK,CHTF18,GINS3,MUS81,CDT1,SLC25A33,FBXO18,CENPX,CENPS
1_Member	GO Biological Processes	GO:0006259	DNA metabolic process	-13.7126	-10.0138	106/978	142,672,811,875,990,995,1854,2178,2735,2778,3070,3575,3837,3980,3981,4171,4174,4175,4176,4288,4439,4521,4998,5001,5111,5422,5426,5432,5557,5570,5580,5888,5901,5965,5982,5984,6117,6118,6419,6749,6830,6832,7014,7019,7084,7150,7158,7298,7516,7518,7884,8294,8295,8451,8914,9031,9112,9126,9134,9466,9797,10036,10155,10445,10533,10535,10635,11073,11153,23649,26354,27000,27350,29893,51147,51659,51720,5361…	PARP1,BRCA1,CALR,CBS,CDC6,CDC25C,DUT,FANCE,GLI1,GNAS,HELLS,IL7R,KPNB1,LIG3,LIG4,MCM2,MCM5,MCM6,MCM7,MKI67,MSH5,NUDT1,ORC1,ORC5,PCNA,POLA1,POLE,POLR2C,PRIM1,PKIB,PRKCD,RAD51,RAN,RECQL,RFC2,RFC4,RPA1,RPA2,SETMAR,SSRP1,SUPT6H,SUPV3L1,TERF2,TFAM,TK2,TOP1,TP53BP1,TYMS,XRCC2,XRCC4,SLBP,HIST1H4I,TRRAP,CUL4A,TIMELESS,BAZ1B,MTA1,SMC3,CCNE2,IL27RA,TATDN2,CHAF1A,TRIM28,MCRS1,ATG7,RNASEH2A,RAD51AP1,TOPBP1,FI…
1_Member	GO Biological Processes	GO:0006270	DNA replication initiation	-9.70546	-6.30775	15/39	990,4171,4174,4175,4176,4998,5001,5422,5426,5557,9134,11073,23649,51659,81620	CDC6,MCM2,MCM5,MCM6,MCM7,ORC1,ORC5,POLA1,POLE,PRIM1,CCNE2,TOPBP1,POLA2,GINS2,CDT1
1_Member	GO Biological Processes	GO:0006310	DNA recombination	-8.90875	-5.63598	39/266	142,672,3575,3980,3981,4439,5111,5422,5426,5557,5888,5965,5982,5984,6117,6118,6830,6832,7014,7516,7518,9466,10445,10635,23649,29893,51659,63979,64421,79915,80198,84464,84893,116028,118460,126549,201254,283899,378708	PARP1,BRCA1,IL7R,LIG3,LIG4,MSH5,PCNA,POLA1,POLE,PRIM1,RAD51,RECQL,RFC2,RFC4,RPA1,RPA2,SUPT6H,SUPV3L1,TERF2,XRCC2,XRCC4,IL27RA,MCRS1,RAD51AP1,POLA2,PSMC3IP,GINS2,FIGNL1,DCLRE1C,ATAD5,MUS81,SLX4,FBXO18,RMI2,EXOSC6,ANKLE1,CENPX,INO80E,CENPS
1_Member	GO Biological Processes	GO:0006974	cellular response to DNA damage stimulus	-8.3099	-5.08828	78/790	142,572,578,596,672,972,995,1649,1874,2178,3980,3981,4176,4194,4439,4521,5111,5366,5422,5426,5432,5580,5888,5965,5982,5984,6117,6118,6300,6419,6659,6749,7014,7027,7158,7516,7518,8294,8295,8451,8517,8914,9031,9112,9126,10036,10155,10445,10535,10635,11073,26574,51147,51659,51720,55170,55367,63967,63979,64421,79661,79915,79968,80169,80198,80237,80254,80279,84464,84893,84939,116028,126549,201254,2838…	PARP1,BAD,BAK1,BCL2,BRCA1,CD74,CDC25C,DDIT3,E2F4,FANCE,LIG3,LIG4,MCM7,MDM4,MSH5,NUDT1,PCNA,PMAIP1,POLA1,POLE,POLR2C,PRKCD,RAD51,RECQL,RFC2,RFC4,RPA1,RPA2,MAPK12,SETMAR,SOX4,SSRP1,TERF2,TFDP1,TP53BP1,XRCC2,XRCC4,HIST1H4I,TRRAP,CUL4A,IKBKG,TIMELESS,BAZ1B,MTA1,SMC3,CHAF1A,TRIM28,MCRS1,RNASEH2A,RAD51AP1,TOPBP1,AATF,ING4,GINS2,UIMC1,PRMT6,PIDD1,CLSPN,FIGNL1,DCLRE1C,NEIL1,ATAD5,WDR76,CTC1,MUS81,ELL3,CE…
1_Member	GO Biological Processes	GO:0006281	DNA repair	-6.27866	-3.42502	53/519	142,672,2178,3980,3981,4439,4521,5111,5422,5426,5432,5888,5965,5982,5984,6117,6118,6419,6749,7014,7158,7516,7518,8294,8295,8451,8914,9031,9112,9126,10036,10155,10445,10535,10635,11073,51659,51720,55170,63967,63979,64421,79661,80198,84464,84893,84939,116028,126549,201254,283899,378708,102800317	PARP1,BRCA1,FANCE,LIG3,LIG4,MSH5,NUDT1,PCNA,POLA1,POLE,POLR2C,RAD51,RECQL,RFC2,RFC4,RPA1,RPA2,SETMAR,SSRP1,TERF2,TP53BP1,XRCC2,XRCC4,HIST1H4I,TRRAP,CUL4A,TIMELESS,BAZ1B,MTA1,SMC3,CHAF1A,TRIM28,MCRS1,RNASEH2A,RAD51AP1,TOPBP1,GINS2,UIMC1,PRMT6,CLSPN,FIGNL1,DCLRE1C,NEIL1,MUS81,SLX4,FBXO18,MUM1,RMI2,ANKLE1,CENPX,INO80E,CENPS,LOC400927-CSNK1E
2_Summary	GO Biological Processes	GO:0000278	mitotic cell cycle	-12.9267	-9.35289	104/978	440,596,701,984,990,995,1019,1613,1874,2273,2672,3070,3837,4171,4174,4175,4176,4194,4288,4605,4998,5001,5111,5422,5426,5557,5691,5696,5698,5777,5901,6117,6118,6419,6659,7027,7298,7516,8021,8086,8451,8678,8697,8729,8877,8883,8914,9088,9126,9134,9150,9700,9810,10197,10252,10382,10464,10636,10795,10907,11073,11331,22919,23225,23326,23649,25847,26574,27183,51530,51659,54461,54475,55193,55367,55795,56…	ASNS,BCL2,BUB1B,CDK11B,CDC6,CDC25C,CDK4,DAPK3,E2F4,FHL1,GFI1,HELLS,KPNB1,MCM2,MCM5,MCM6,MCM7,MDM4,MKI67,MYBL2,ORC1,ORC5,PCNA,POLA1,POLE,PRIM1,PSMB3,PSMB8,PSMB9,PTPN6,RAN,RPA1,RPA2,SETMAR,SOX4,TFDP1,TYMS,XRCC2,NUP214,AAAS,CUL4A,BECN1,CDC23,GBF1,SPHK1,NAE1,TIMELESS,PKMYT1,SMC3,CCNE2,CTDP1,ESPL1,RNF40,PSME3,SPRY1,TUBB4A,PIBF1,RGS14,ZNF268,TXNL4A,TOPBP1,PHB2,MAPRE1,NUP210,USP22,POLA2,ANAPC13,AATF,VPS…
2_Member	GO Biological Processes	GO:0000278	mitotic cell cycle	-12.9267	-9.35289	104/978	440,596,701,984,990,995,1019,1613,1874,2273,2672,3070,3837,4171,4174,4175,4176,4194,4288,4605,4998,5001,5111,5422,5426,5557,5691,5696,5698,5777,5901,6117,6118,6419,6659,7027,7298,7516,8021,8086,8451,8678,8697,8729,8877,8883,8914,9088,9126,9134,9150,9700,9810,10197,10252,10382,10464,10636,10795,10907,11073,11331,22919,23225,23326,23649,25847,26574,27183,51530,51659,54461,54475,55193,55367,55795,56…	ASNS,BCL2,BUB1B,CDK11B,CDC6,CDC25C,CDK4,DAPK3,E2F4,FHL1,GFI1,HELLS,KPNB1,MCM2,MCM5,MCM6,MCM7,MDM4,MKI67,MYBL2,ORC1,ORC5,PCNA,POLA1,POLE,PRIM1,PSMB3,PSMB8,PSMB9,PTPN6,RAN,RPA1,RPA2,SETMAR,SOX4,TFDP1,TYMS,XRCC2,NUP214,AAAS,CUL4A,BECN1,CDC23,GBF1,SPHK1,NAE1,TIMELESS,PKMYT1,SMC3,CCNE2,CTDP1,ESPL1,RNF40,PSME3,SPRY1,TUBB4A,PIBF1,RGS14,ZNF268,TXNL4A,TOPBP1,PHB2,MAPRE1,NUP210,USP22,POLA2,ANAPC13,AATF,VPS…
2_Member	GO Biological Processes	GO:1903047	mitotic cell cycle process	-10.841	-7.3641	92/888	596,701,984,990,995,1019,1613,1874,2273,2672,3070,3837,4171,4174,4175,4176,4194,4288,4605,4998,5001,5111,5422,5426,5557,5691,5696,5698,5777,5901,6117,6118,6419,6659,7027,7298,8021,8086,8451,8678,8697,8883,8914,9088,9126,9134,9150,9700,10197,10252,10382,10464,10636,10907,11073,11331,22919,23225,23649,25847,27183,51530,51659,54461,55193,55367,55795,56257,63967,79643,79866,79915,80169,80198,80254,80…	BCL2,BUB1B,CDK11B,CDC6,CDC25C,CDK4,DAPK3,E2F4,FHL1,GFI1,HELLS,KPNB1,MCM2,MCM5,MCM6,MCM7,MDM4,MKI67,MYBL2,ORC1,ORC5,PCNA,POLA1,POLE,PRIM1,PSMB3,PSMB8,PSMB9,PTPN6,RAN,RPA1,RPA2,SETMAR,SOX4,TFDP1,TYMS,NUP214,AAAS,CUL4A,BECN1,CDC23,NAE1,TIMELESS,PKMYT1,SMC3,CCNE2,CTDP1,ESPL1,PSME3,SPRY1,TUBB4A,PIBF1,RGS14,TXNL4A,TOPBP1,PHB2,MAPRE1,NUP210,POLA2,ANAPC13,VPS4A,ZC3HC1,GINS2,FBXW5,PBRM1,PIDD1,PCID2,MEPCE,…
2_Member	GO Biological Processes	GO:0051726	regulation of cell cycle	-8.21212	-5.03626	91/983	440,572,578,596,672,701,811,904,984,990,995,1019,1613,1649,1870,1874,2273,2869,3659,4194,4288,4605,5111,5571,5691,5696,5698,5777,5914,5933,6118,6300,6419,6494,6659,6878,7014,7027,7158,8021,8451,8678,8697,8729,8850,8877,8883,9088,9126,9134,9700,9810,10197,10795,11073,11180,11331,23326,23368,26574,27183,51147,51720,54461,54475,55367,55795,56257,63967,63979,64061,79648,79866,79915,79968,80169,80198,…	ASNS,BAD,BAK1,BCL2,BRCA1,BUB1B,CALR,CCNT1,CDK11B,CDC6,CDC25C,CDK4,DAPK3,DDIT3,E2F2,E2F4,FHL1,GRK5,IRF1,MDM4,MKI67,MYBL2,PCNA,PRKAG1,PSMB3,PSMB8,PSMB9,PTPN6,RARA,RBL1,RPA2,MAPK12,SETMAR,SIPA1,SOX4,TAF6,TERF2,TFDP1,TP53BP1,NUP214,CUL4A,BECN1,CDC23,GBF1,KAT2B,SPHK1,NAE1,PKMYT1,SMC3,CCNE2,ESPL1,RNF40,PSME3,ZNF268,TOPBP1,WDR6,PHB2,USP22,PPP1R13B,AATF,VPS4A,ING4,UIMC1,FBXW5,NLE1,PIDD1,PCID2,MEPCE,CLSPN…
2_Member	GO Biological Processes	GO:0044772	mitotic cell cycle phase transition	-8.05411	-4.91964	53/458	596,701,990,995,1019,1874,2273,2672,4171,4174,4175,4176,4194,4998,5001,5111,5422,5426,5557,5777,6117,6118,6659,7027,7298,8451,8697,8883,9088,9134,9150,9700,10197,10382,11073,11331,22919,23649,55367,55795,56257,63967,79866,79915,80169,80198,80254,80279,81620,84687,91607,95681,102800317	BCL2,BUB1B,CDC6,CDC25C,CDK4,E2F4,FHL1,GFI1,MCM2,MCM5,MCM6,MCM7,MDM4,ORC1,ORC5,PCNA,POLA1,POLE,PRIM1,PTPN6,RPA1,RPA2,SOX4,TFDP1,TYMS,CUL4A,CDC23,NAE1,PKMYT1,CCNE2,CTDP1,ESPL1,PSME3,TUBB4A,TOPBP1,PHB2,MAPRE1,POLA2,PIDD1,PCID2,MEPCE,CLSPN,BORA,ATAD5,CTC1,MUS81,CEP63,CDK5RAP3,CDT1,PPP1R9B,SLFN11,CEP41,LOC400927-CSNK1E
2_Member	GO Biological Processes	GO:0044770	cell cycle phase transition	-7.61663	-4.51995	54/485	596,701,990,995,1019,1874,2273,2672,4171,4174,4175,4176,4194,4998,5001,5111,5422,5426,5557,5777,6117,6118,6659,7027,7298,8451,8697,8883,8914,9088,9134,9150,9700,10197,10382,11073,11331,22919,23649,55367,55795,56257,63967,79866,79915,80169,80198,80254,80279,81620,84687,91607,95681,102800317	BCL2,BUB1B,CDC6,CDC25C,CDK4,E2F4,FHL1,GFI1,MCM2,MCM5,MCM6,MCM7,MDM4,ORC1,ORC5,PCNA,POLA1,POLE,PRIM1,PTPN6,RPA1,RPA2,SOX4,TFDP1,TYMS,CUL4A,CDC23,NAE1,TIMELESS,PKMYT1,CCNE2,CTDP1,ESPL1,PSME3,TUBB4A,TOPBP1,PHB2,MAPRE1,POLA2,PIDD1,PCID2,MEPCE,CLSPN,BORA,ATAD5,CTC1,MUS81,CEP63,CDK5RAP3,CDT1,PPP1R9B,SLFN11,CEP41,LOC400927-CSNK1E
2_Member	GO Biological Processes	GO:0000082	G1/S transition of mitotic cell cycle	-7.40823	-4.41129	33/230	596,990,995,1019,1874,2273,2672,4171,4174,4175,4176,4194,4998,5001,5111,5422,5426,5557,5777,6117,6118,6659,7027,7298,8451,9088,9134,10197,23649,55367,56257,81620,91607	BCL2,CDC6,CDC25C,CDK4,E2F4,FHL1,GFI1,MCM2,MCM5,MCM6,MCM7,MDM4,ORC1,ORC5,PCNA,POLA1,POLE,PRIM1,PTPN6,RPA1,RPA2,SOX4,TFDP1,TYMS,CUL4A,PKMYT1,CCNE2,PSME3,POLA2,PIDD1,MEPCE,CDT1,SLFN11
2_Member	GO Biological Processes	GO:0044843	cell cycle G1/S phase transition	-7.38303	-4.41129	34/242	596,990,995,1019,1874,2273,2672,4171,4174,4175,4176,4194,4998,5001,5111,5422,5426,5557,5777,6117,6118,6659,7027,7298,8451,9088,9134,10197,11331,23649,55367,56257,81620,91607	BCL2,CDC6,CDC25C,CDK4,E2F4,FHL1,GFI1,MCM2,MCM5,MCM6,MCM7,MDM4,ORC1,ORC5,PCNA,POLA1,POLE,PRIM1,PTPN6,RPA1,RPA2,SOX4,TFDP1,TYMS,CUL4A,PKMYT1,CCNE2,PSME3,PHB2,POLA2,PIDD1,MEPCE,CDT1,SLFN11
2_Member	GO Biological Processes	GO:0007346	regulation of mitotic cell cycle	-6.47711	-3.58	51/484	440,596,701,990,995,1019,1613,1874,2273,4194,4288,5111,5691,5696,5698,5777,6118,6419,6659,7027,8451,8678,8697,8729,8877,8883,9088,9700,9810,10197,10795,11073,11331,23326,26574,54461,54475,55367,55795,56257,63967,79648,79866,79915,80169,80198,80279,84632,84687,91607,345643	ASNS,BCL2,BUB1B,CDC6,CDC25C,CDK4,DAPK3,E2F4,FHL1,MDM4,MKI67,PCNA,PSMB3,PSMB8,PSMB9,PTPN6,RPA2,SETMAR,SOX4,TFDP1,CUL4A,BECN1,CDC23,GBF1,SPHK1,NAE1,PKMYT1,ESPL1,RNF40,PSME3,ZNF268,TOPBP1,PHB2,USP22,AATF,FBXW5,NLE1,PIDD1,PCID2,MEPCE,CLSPN,MCPH1,BORA,ATAD5,CTC1,MUS81,CDK5RAP3,AFAP1L2,PPP1R9B,SLFN11,MCIDAS
2_Member	GO Biological Processes	GO:0045786	negative regulation of cell cycle	-6.20328	-3.36984	52/508	596,672,701,811,990,995,1019,1649,1874,2273,3659,4194,5111,5571,6118,6300,6419,6494,6659,6878,7014,7027,7158,8451,8850,8883,9126,9134,9700,10795,11073,11180,23368,27183,51147,51720,54475,55367,55795,63967,64061,79648,79968,80198,80254,80279,81620,84275,84687,84936,91607,168451	BCL2,BRCA1,BUB1B,CALR,CDC6,CDC25C,CDK4,DDIT3,E2F4,FHL1,IRF1,MDM4,PCNA,PRKAG1,RPA2,MAPK12,SETMAR,SIPA1,SOX4,TAF6,TERF2,TFDP1,TP53BP1,CUL4A,KAT2B,NAE1,SMC3,CCNE2,ESPL1,ZNF268,TOPBP1,WDR6,PPP1R13B,VPS4A,ING4,UIMC1,NLE1,PIDD1,PCID2,CLSPN,TSPYL2,MCPH1,WDR76,MUS81,CEP63,CDK5RAP3,CDT1,SLC25A33,PPP1R9B,ZFYVE19,SLFN11,THAP5
2_Member	GO Biological Processes	GO:0010948	negative regulation of cell cycle process	-5.45323	-2.72453	28/217	596,672,701,811,995,1019,1874,2273,4194,5111,6118,6419,6659,7014,7027,8883,9126,9700,10795,11073,27183,55367,55795,63967,80198,80279,84936,91607	BCL2,BRCA1,BUB1B,CALR,CDC25C,CDK4,E2F4,FHL1,MDM4,PCNA,RPA2,SETMAR,SOX4,TERF2,TFDP1,NAE1,SMC3,ESPL1,ZNF268,TOPBP1,VPS4A,PIDD1,PCID2,CLSPN,MUS81,CDK5RAP3,ZFYVE19,SLFN11
2_Member	GO Biological Processes	GO:0031570	DNA integrity checkpoint	-4.85701	-2.23745	22/160	672,990,995,1874,4194,5111,6118,6419,6659,7027,7158,8451,8883,11073,51720,55367,63967,79968,80198,80254,80279,81620	BRCA1,CDC6,CDC25C,E2F4,MDM4,PCNA,RPA2,SETMAR,SOX4,TFDP1,TP53BP1,CUL4A,NAE1,TOPBP1,UIMC1,PIDD1,CLSPN,WDR76,MUS81,CEP63,CDK5RAP3,CDT1
2_Member	GO Biological Processes	GO:1901990	regulation of mitotic cell cycle phase transition	-4.76422	-2.15656	33/301	596,701,990,995,1019,1874,2273,4194,5111,5691,5696,5698,5777,6118,6659,7027,8451,8697,8883,9700,10197,11073,11331,55367,55795,56257,63967,79915,80169,80198,80279,84687,91607	BCL2,BUB1B,CDC6,CDC25C,CDK4,E2F4,FHL1,MDM4,PCNA,PSMB3,PSMB8,PSMB9,PTPN6,RPA2,SOX4,TFDP1,CUL4A,CDC23,NAE1,ESPL1,PSME3,TOPBP1,PHB2,PIDD1,PCID2,MEPCE,CLSPN,ATAD5,CTC1,MUS81,CDK5RAP3,PPP1R9B,SLFN11
2_Member	GO Biological Processes	GO:0010564	regulation of cell cycle process	-4.37788	-1.86611	50/559	596,672,701,811,990,995,1019,1613,1874,2273,4194,4288,5111,5691,5696,5698,5777,6118,6419,6659,7014,7027,8451,8678,8697,8883,9088,9126,9700,10197,10795,11073,11331,27183,54461,55367,55795,56257,63967,79866,79915,80169,80198,80279,81620,84275,84687,84936,91607,201161	BCL2,BRCA1,BUB1B,CALR,CDC6,CDC25C,CDK4,DAPK3,E2F4,FHL1,MDM4,MKI67,PCNA,PSMB3,PSMB8,PSMB9,PTPN6,RPA2,SETMAR,SOX4,TERF2,TFDP1,CUL4A,BECN1,CDC23,NAE1,PKMYT1,SMC3,ESPL1,PSME3,ZNF268,TOPBP1,PHB2,VPS4A,FBXW5,PIDD1,PCID2,MEPCE,CLSPN,BORA,ATAD5,CTC1,MUS81,CDK5RAP3,CDT1,SLC25A33,PPP1R9B,ZFYVE19,SLFN11,CENPV
2_Member	GO Biological Processes	GO:1901987	regulation of cell cycle phase transition	-4.17746	-1.74978	33/322	596,701,990,995,1019,1874,2273,4194,5111,5691,5696,5698,5777,6118,6659,7027,8451,8697,8883,9700,10197,11073,11331,55367,55795,56257,63967,79915,80169,80198,80279,84687,91607	BCL2,BUB1B,CDC6,CDC25C,CDK4,E2F4,FHL1,MDM4,PCNA,PSMB3,PSMB8,PSMB9,PTPN6,RPA2,SOX4,TFDP1,CUL4A,CDC23,NAE1,ESPL1,PSME3,TOPBP1,PHB2,PIDD1,PCID2,MEPCE,CLSPN,ATAD5,CTC1,MUS81,CDK5RAP3,PPP1R9B,SLFN11
2_Member	GO Biological Processes	GO:0000075	cell cycle checkpoint	-3.97752	-1.61806	25/221	672,701,990,995,1874,4194,5111,6118,6419,6659,7027,7158,8451,8883,9134,11073,51720,55367,55795,63967,79968,80198,80254,80279,81620	BRCA1,BUB1B,CDC6,CDC25C,E2F4,MDM4,PCNA,RPA2,SETMAR,SOX4,TFDP1,TP53BP1,CUL4A,NAE1,CCNE2,TOPBP1,UIMC1,PIDD1,PCID2,CLSPN,WDR76,MUS81,CEP63,CDK5RAP3,CDT1
2_Member	GO Biological Processes	GO:1901991	negative regulation of mitotic cell cycle phase transition	-3.44507	-1.24693	18/147	596,701,995,1874,2273,4194,5111,6118,6659,7027,8883,11073,55367,55795,63967,80198,80279,91607	BCL2,BUB1B,CDC25C,E2F4,FHL1,MDM4,PCNA,RPA2,SOX4,TFDP1,NAE1,TOPBP1,PIDD1,PCID2,CLSPN,MUS81,CDK5RAP3,SLFN11
2_Member	GO Biological Processes	GO:0000077	DNA damage checkpoint	-3.33775	-1.17917	18/150	672,995,1874,4194,5111,6118,6659,7027,7158,8451,11073,51720,55367,63967,79968,80198,80254,80279	BRCA1,CDC25C,E2F4,MDM4,PCNA,RPA2,SOX4,TFDP1,TP53BP1,CUL4A,TOPBP1,UIMC1,PIDD1,CLSPN,WDR76,MUS81,CEP63,CDK5RAP3
2_Member	GO Biological Processes	GO:0044774	mitotic DNA integrity checkpoint	-3.21617	-1.09076	14/104	995,1874,4194,5111,6118,6419,6659,7027,8883,11073,55367,63967,80198,80279	CDC25C,E2F4,MDM4,PCNA,RPA2,SETMAR,SOX4,TFDP1,NAE1,TOPBP1,PIDD1,CLSPN,MUS81,CDK5RAP3
2_Member	GO Biological Processes	GO:1901988	negative regulation of cell cycle phase transition	-3.16656	-1.0514	18/155	596,701,995,1874,2273,4194,5111,6118,6659,7027,8883,11073,55367,55795,63967,80198,80279,91607	BCL2,BUB1B,CDC25C,E2F4,FHL1,MDM4,PCNA,RPA2,SOX4,TFDP1,NAE1,TOPBP1,PIDD1,PCID2,CLSPN,MUS81,CDK5RAP3,SLFN11
2_Member	GO Biological Processes	GO:1902806	regulation of cell cycle G1/S phase transition	-3.00267	-0.909598	17/147	596,990,995,1874,2273,4194,5111,5777,6118,6659,7027,8451,10197,11331,55367,56257,91607	BCL2,CDC6,CDC25C,E2F4,FHL1,MDM4,PCNA,PTPN6,RPA2,SOX4,TFDP1,CUL4A,PSME3,PHB2,PIDD1,MEPCE,SLFN11
2_Member	GO Biological Processes	GO:2000045	regulation of G1/S transition of mitotic cell cycle	-2.97346	-0.904096	16/135	596,990,995,1874,2273,4194,5111,5777,6118,6659,7027,8451,10197,55367,56257,91607	BCL2,CDC6,CDC25C,E2F4,FHL1,MDM4,PCNA,PTPN6,RPA2,SOX4,TFDP1,CUL4A,PSME3,PIDD1,MEPCE,SLFN11
2_Member	GO Biological Processes	GO:0007050	cell cycle arrest	-2.73204	-0.746753	23/239	672,811,995,1019,1649,1874,3659,4194,5111,5571,6300,6419,6659,7027,8451,8850,10795,11180,51147,55367,79648,84275,84687	BRCA1,CALR,CDC25C,CDK4,DDIT3,E2F4,IRF1,MDM4,PCNA,PRKAG1,MAPK12,SETMAR,SOX4,TFDP1,CUL4A,KAT2B,ZNF268,WDR6,ING4,PIDD1,MCPH1,SLC25A33,PPP1R9B
2_Member	GO Biological Processes	GO:0071156	regulation of cell cycle arrest	-2.65273	-0.737329	13/106	672,811,995,1019,1874,4194,5111,6419,6659,7027,10795,55367,84275	BRCA1,CALR,CDC25C,CDK4,E2F4,MDM4,PCNA,SETMAR,SOX4,TFDP1,ZNF268,PIDD1,SLC25A33
2_Member	GO Biological Processes	GO:0045930	negative regulation of mitotic cell cycle	-2.52589	-0.64421	21/219	596,701,995,1874,2273,4194,5111,6118,6419,6659,7027,8883,11073,54475,55367,55795,63967,79648,80198,80279,91607	BCL2,BUB1B,CDC25C,E2F4,FHL1,MDM4,PCNA,RPA2,SETMAR,SOX4,TFDP1,NAE1,TOPBP1,NLE1,PIDD1,PCID2,CLSPN,MCPH1,MUS81,CDK5RAP3,SLFN11
2_Member	GO Biological Processes	GO:0007093	mitotic cell cycle checkpoint	-2.44134	-0.601941	16/152	701,995,1874,4194,5111,6118,6419,6659,7027,8883,11073,55367,55795,63967,80198,80279	BUB1B,CDC25C,E2F4,MDM4,PCNA,RPA2,SETMAR,SOX4,TFDP1,NAE1,TOPBP1,PIDD1,PCID2,CLSPN,MUS81,CDK5RAP3
2_Member	GO Biological Processes	GO:2000134	negative regulation of G1/S transition of mitotic cell cycle	-2.24295	-0.468492	11/92	596,995,1874,2273,4194,5111,6118,6659,7027,55367,91607	BCL2,CDC25C,E2F4,FHL1,MDM4,PCNA,RPA2,SOX4,TFDP1,PIDD1,SLFN11
2_Member	GO Biological Processes	GO:1902807	negative regulation of cell cycle G1/S phase transition	-2.13876	-0.416217	11/95	596,995,1874,2273,4194,5111,6118,6659,7027,55367,91607	BCL2,CDC25C,E2F4,FHL1,MDM4,PCNA,RPA2,SOX4,TFDP1,PIDD1,SLFN11
2_Member	GO Biological Processes	GO:0044773	mitotic DNA damage checkpoint	-2.07223	-0.378714	11/97	995,1874,4194,5111,6118,6659,7027,11073,55367,80198,80279	CDC25C,E2F4,MDM4,PCNA,RPA2,SOX4,TFDP1,TOPBP1,PIDD1,MUS81,CDK5RAP3
3_Summary	GO Biological Processes	GO:0006271	DNA strand elongation involved in DNA replication	-8.98369	-5.65293	12/26	142,3980,3981,5111,5422,5426,5557,5984,10535,23649,51659,64785,5888,7518	PARP1,LIG3,LIG4,PCNA,POLA1,POLE,PRIM1,RFC4,RNASEH2A,POLA2,GINS2,GINS3,RAD51,XRCC4
3_Member	GO Biological Processes	GO:0006271	DNA strand elongation involved in DNA replication	-8.98369	-5.65293	12/26	142,3980,3981,5111,5422,5426,5557,5984,10535,23649,51659,64785	PARP1,LIG3,LIG4,PCNA,POLA1,POLE,PRIM1,RFC4,RNASEH2A,POLA2,GINS2,GINS3
3_Member	GO Biological Processes	GO:0022616	DNA strand elongation	-7.55868	-4.49677	12/33	142,3980,3981,5111,5422,5426,5557,5984,10535,23649,51659,64785	PARP1,LIG3,LIG4,PCNA,POLA1,POLE,PRIM1,RFC4,RNASEH2A,POLA2,GINS2,GINS3
3_Member	GO Biological Processes	GO:0006273	lagging strand elongation	-3.97438	-1.61806	5/11	142,3980,3981,5422,10535	PARP1,LIG3,LIG4,POLA1,RNASEH2A
3_Member	GO Biological Processes	GO:0006266	DNA ligation	-2.71753	-0.746753	5/19	142,3980,3981,5888,7518	PARP1,LIG3,LIG4,RAD51,XRCC4
3_Member	GO Biological Processes	GO:0051103	DNA ligation involved in DNA repair	-2.66777	-0.746753	4/12	142,3980,3981,7518	PARP1,LIG3,LIG4,XRCC4
4_Summary	GO Biological Processes	GO:0006312	mitotic recombination	-7.44159	-4.41186	14/47	5111,5422,5426,5557,5888,5982,5984,6117,6118,7014,7516,23649,126549,378708,142,5570,8294,9134,26354,55505,55651,64421,80169,84464,3980,3981,672,7084,7298,10635,11153,27000,63922,116028,231,596,1445,2149,2778,3690,8861,9545,11151,27347,79705,120071,133522,261734,6659,8451,3837,6419,9797,10248,10535,22894,23283,27340,51728,57455,79033,79650,79707,80198,81887,84893,5432,79661	PCNA,POLA1,POLE,PRIM1,RAD51,RFC2,RFC4,RPA1,RPA2,TERF2,XRCC2,POLA2,ANKLE1,CENPS,PARP1,PKIB,HIST1H4I,CCNE2,GNL3,NOP10,NHP2,DCLRE1C,CTC1,SLX4,LIG3,LIG4,BRCA1,TK2,TYMS,RAD51AP1,FICD,DNAJC2,CHTF18,RMI2,AKR1B1,BCL2,CSK,F2R,GNAS,ITGB3,LDB1,RAB3D,CORO1A,STK39,LRRK1,LARGE2,PPARGC1B,NPHP4,SOX4,CUL4A,KPNB1,SETMAR,TATDN2,POP7,RNASEH2A,DIS3,CSTF2T,UTP20,POLR3K,REXO1,ERI3,USB1,NOL9,MUS81,LAS1L,FBXO18,POLR2C,NE…
4_Member	GO Biological Processes	GO:0006312	mitotic recombination	-7.44159	-4.41186	14/47	5111,5422,5426,5557,5888,5982,5984,6117,6118,7014,7516,23649,126549,378708	PCNA,POLA1,POLE,PRIM1,RAD51,RFC2,RFC4,RPA1,RPA2,TERF2,XRCC2,POLA2,ANKLE1,CENPS
4_Member	GO Biological Processes	GO:0000722	telomere maintenance via recombination	-6.5296	-3.60902	11/33	5111,5422,5426,5557,5888,5982,5984,6117,6118,7014,23649	PCNA,POLA1,POLE,PRIM1,RAD51,RFC2,RFC4,RPA1,RPA2,TERF2,POLA2
4_Member	GO Biological Processes	GO:0000723	telomere maintenance	-5.35971	-2.64625	21/138	142,5111,5422,5426,5557,5570,5888,5982,5984,6117,6118,7014,8294,9134,23649,26354,55505,55651,64421,80169,84464	PARP1,PCNA,POLA1,POLE,PRIM1,PKIB,RAD51,RFC2,RFC4,RPA1,RPA2,TERF2,HIST1H4I,CCNE2,POLA2,GNL3,NOP10,NHP2,DCLRE1C,CTC1,SLX4
4_Member	GO Biological Processes	GO:0006297	nucleotide-excision repair, DNA gap filling	-4.89518	-2.26339	8/24	3980,3981,5111,5426,5982,5984,6117,6118	LIG3,LIG4,PCNA,POLE,RFC2,RFC4,RPA1,RPA2
4_Member	GO Biological Processes	GO:0032200	telomere organization	-4.74105	-2.15625	21/151	142,5111,5422,5426,5557,5570,5888,5982,5984,6117,6118,7014,8294,9134,23649,26354,55505,55651,64421,80169,84464	PARP1,PCNA,POLA1,POLE,PRIM1,PKIB,RAD51,RFC2,RFC4,RPA1,RPA2,TERF2,HIST1H4I,CCNE2,POLA2,GNL3,NOP10,NHP2,DCLRE1C,CTC1,SLX4
4_Member	GO Biological Processes	GO:0071897	DNA biosynthetic process	-4.66153	-2.09845	25/201	672,3980,3981,5111,5422,5426,5570,5888,5982,5984,6117,6118,7014,7084,7298,7516,10635,11153,23649,27000,55505,55651,63922,80169,116028	BRCA1,LIG3,LIG4,PCNA,POLA1,POLE,PKIB,RAD51,RFC2,RFC4,RPA1,RPA2,TERF2,TK2,TYMS,XRCC2,RAD51AP1,FICD,POLA2,DNAJC2,NOP10,NHP2,CHTF18,CTC1,RMI2
4_Member	GO Biological Processes	GO:0060249	anatomical structure homeostasis	-3.93114	-1.58136	35/360	142,231,596,1445,2149,2778,3690,5111,5422,5426,5557,5570,5888,5982,5984,6117,6118,7014,8294,8861,9134,9545,11151,23649,26354,27347,55505,55651,64421,79705,80169,84464,120071,133522,261734	PARP1,AKR1B1,BCL2,CSK,F2R,GNAS,ITGB3,PCNA,POLA1,POLE,PRIM1,PKIB,RAD51,RFC2,RFC4,RPA1,RPA2,TERF2,HIST1H4I,LDB1,CCNE2,RAB3D,CORO1A,POLA2,GNL3,STK39,NOP10,NHP2,DCLRE1C,LRRK1,CTC1,SLX4,LARGE2,PPARGC1B,NPHP4
4_Member	GO Biological Processes	GO:0000731	DNA synthesis involved in DNA repair	-3.63909	-1.36085	12/73	672,5111,5422,5426,5888,5982,5984,6117,6118,7516,10635,116028	BRCA1,PCNA,POLA1,POLE,RAD51,RFC2,RFC4,RPA1,RPA2,XRCC2,RAD51AP1,RMI2
4_Member	GO Biological Processes	GO:0042769	DNA damage response, detection of DNA damage	-3.51086	-1.28013	8/36	142,5111,5982,5984,6117,6118,6659,8451	PARP1,PCNA,RFC2,RFC4,RPA1,RPA2,SOX4,CUL4A
4_Member	GO Biological Processes	GO:0090305	nucleic acid phosphodiester bond hydrolysis	-3.38892	-1.19983	28/283	142,3837,5111,5422,5426,5982,5984,6117,6118,6419,8451,9797,10248,10535,22894,23283,27340,51728,55651,57455,64421,79033,79650,79707,80198,81887,84893,126549	PARP1,KPNB1,PCNA,POLA1,POLE,RFC2,RFC4,RPA1,RPA2,SETMAR,CUL4A,TATDN2,POP7,RNASEH2A,DIS3,CSTF2T,UTP20,POLR3K,NHP2,REXO1,DCLRE1C,ERI3,USB1,NOL9,MUS81,LAS1L,FBXO18,ANKLE1
4_Member	GO Biological Processes	GO:0042276	error-prone translesion synthesis	-2.71753	-0.746753	5/19	5111,5982,5984,6117,6118	PCNA,RFC2,RFC4,RPA1,RPA2
4_Member	GO Biological Processes	GO:0070987	error-free translesion synthesis	-2.71753	-0.746753	5/19	5111,5982,5984,6117,6118	PCNA,RFC2,RFC4,RPA1,RPA2
4_Member	GO Biological Processes	GO:0006296	nucleotide-excision repair, DNA incision, 5'-to lesion	-2.69933	-0.746753	7/37	142,5111,5982,5984,6117,6118,8451	PARP1,PCNA,RFC2,RFC4,RPA1,RPA2,CUL4A
4_Member	GO Biological Processes	GO:0033683	nucleotide-excision repair, DNA incision	-2.49741	-0.635364	7/40	142,5111,5982,5984,6117,6118,8451	PARP1,PCNA,RFC2,RFC4,RPA1,RPA2,CUL4A
4_Member	GO Biological Processes	GO:0006289	nucleotide-excision repair	-2.31023	-0.508753	13/116	142,3980,3981,5111,5426,5432,5982,5984,6117,6118,8451,79661,84464	PARP1,LIG3,LIG4,PCNA,POLE,POLR2C,RFC2,RFC4,RPA1,RPA2,CUL4A,NEIL1,SLX4
5_Summary	GO Biological Processes	GO:0051276	chromosome organization	-7.16907	-4.22366	64/638	142,672,701,990,3070,3837,3981,4171,4174,4175,4176,4439,5111,5422,5426,5557,5570,5888,5965,5982,5984,6117,6118,6419,6832,7014,7150,8294,8451,8678,8697,8861,9126,9134,9700,10036,10464,10541,11331,22893,22919,22985,23649,26354,27183,51659,55505,55651,55795,56652,64061,64421,64946,79643,79682,80169,84464,84893,126549,201161,201254,221496,283489,378708,811,984,995,1613,3955,4288,4605,5901,7516,8914,9…	PARP1,BRCA1,BUB1B,CDC6,HELLS,KPNB1,LIG4,MCM2,MCM5,MCM6,MCM7,MSH5,PCNA,POLA1,POLE,PRIM1,PKIB,RAD51,RECQL,RFC2,RFC4,RPA1,RPA2,SETMAR,SUPV3L1,TERF2,TOP1,HIST1H4I,CUL4A,BECN1,CDC23,LDB1,SMC3,CCNE2,ESPL1,CHAF1A,PIBF1,ANP32B,PHB2,BAHD1,MAPRE1,ACIN1,POLA2,GNL3,VPS4A,GINS2,NOP10,NHP2,PCID2,TWNK,TSPYL2,DCLRE1C,CENPH,CHMP6,CENPU,CTC1,SLX4,FBXO18,ANKLE1,CENPV,CENPX,LEMD2,CHAMP1,CENPS,CALR,CDK11B,CDC25C,DAPK…
5_Member	GO Biological Processes	GO:0051276	chromosome organization	-7.16907	-4.22366	64/638	142,672,701,990,3070,3837,3981,4171,4174,4175,4176,4439,5111,5422,5426,5557,5570,5888,5965,5982,5984,6117,6118,6419,6832,7014,7150,8294,8451,8678,8697,8861,9126,9134,9700,10036,10464,10541,11331,22893,22919,22985,23649,26354,27183,51659,55505,55651,55795,56652,64061,64421,64946,79643,79682,80169,84464,84893,126549,201161,201254,221496,283489,378708	PARP1,BRCA1,BUB1B,CDC6,HELLS,KPNB1,LIG4,MCM2,MCM5,MCM6,MCM7,MSH5,PCNA,POLA1,POLE,PRIM1,PKIB,RAD51,RECQL,RFC2,RFC4,RPA1,RPA2,SETMAR,SUPV3L1,TERF2,TOP1,HIST1H4I,CUL4A,BECN1,CDC23,LDB1,SMC3,CCNE2,ESPL1,CHAF1A,PIBF1,ANP32B,PHB2,BAHD1,MAPRE1,ACIN1,POLA2,GNL3,VPS4A,GINS2,NOP10,NHP2,PCID2,TWNK,TSPYL2,DCLRE1C,CENPH,CHMP6,CENPU,CTC1,SLX4,FBXO18,ANKLE1,CENPV,CENPX,LEMD2,CHAMP1,CENPS
5_Member	GO Biological Processes	GO:0000280	nuclear division	-4.33868	-1.86549	51/576	701,811,984,990,995,1613,3070,3837,3955,4288,4439,4605,5888,5901,7516,8678,8697,8914,9088,9126,9134,9150,9700,10464,10636,10907,11331,22919,25847,27183,51530,54461,55193,55795,79643,79866,80198,80254,84445,84464,84687,91272,114791,126549,201161,201254,221496,283489,378708,440145,728642	BUB1B,CALR,CDK11B,CDC6,CDC25C,DAPK3,HELLS,KPNB1,LFNG,MKI67,MSH5,MYBL2,RAD51,RAN,XRCC2,BECN1,CDC23,TIMELESS,PKMYT1,SMC3,CCNE2,CTDP1,ESPL1,PIBF1,RGS14,TXNL4A,PHB2,MAPRE1,ANAPC13,VPS4A,ZC3HC1,FBXW5,PBRM1,PCID2,CHMP6,BORA,MUS81,CEP63,LZTS2,SLX4,PPP1R9B,BOD1,TUBGCP5,ANKLE1,CENPV,CENPX,LEMD2,CHAMP1,CENPS,MZT1,CDK11A
5_Member	GO Biological Processes	GO:0007067	mitotic nuclear division	-4.19316	-1.75766	41/435	701,984,990,995,1613,3070,3837,4288,4605,5901,8678,8697,8914,9088,9126,9150,9700,10464,10636,10907,11331,22919,25847,27183,51530,54461,55193,55795,79643,79866,80254,84445,84687,91272,114791,201161,201254,283489,378708,440145,728642	BUB1B,CDK11B,CDC6,CDC25C,DAPK3,HELLS,KPNB1,MKI67,MYBL2,RAN,BECN1,CDC23,TIMELESS,PKMYT1,SMC3,CTDP1,ESPL1,PIBF1,RGS14,TXNL4A,PHB2,MAPRE1,ANAPC13,VPS4A,ZC3HC1,FBXW5,PBRM1,PCID2,CHMP6,BORA,CEP63,LZTS2,PPP1R9B,BOD1,TUBGCP5,CENPV,CENPX,CHAMP1,CENPS,MZT1,CDK11A
5_Member	GO Biological Processes	GO:0048285	organelle fission	-4.08397	-1.7005	53/620	701,811,984,990,995,1613,1759,3070,3837,3955,4288,4439,4605,5888,5901,7516,8678,8697,8914,9088,9126,9134,9150,9700,10464,10636,10907,11331,22919,25847,27183,51024,51530,54461,55193,55795,79643,79866,80198,80254,84445,84464,84687,91272,114791,126549,201161,201254,221496,283489,378708,440145,728642	BUB1B,CALR,CDK11B,CDC6,CDC25C,DAPK3,DNM1,HELLS,KPNB1,LFNG,MKI67,MSH5,MYBL2,RAD51,RAN,XRCC2,BECN1,CDC23,TIMELESS,PKMYT1,SMC3,CCNE2,CTDP1,ESPL1,PIBF1,RGS14,TXNL4A,PHB2,MAPRE1,ANAPC13,VPS4A,FIS1,ZC3HC1,FBXW5,PBRM1,PCID2,CHMP6,BORA,MUS81,CEP63,LZTS2,SLX4,PPP1R9B,BOD1,TUBGCP5,ANKLE1,CENPV,CENPX,LEMD2,CHAMP1,CENPS,MZT1,CDK11A
5_Member	GO Biological Processes	GO:0007059	chromosome segregation	-2.97961	-0.904096	30/330	292,672,701,990,3837,4288,4439,7150,8678,8697,9126,9134,9700,10464,10636,11331,22919,27183,51647,55795,64946,79643,79682,80198,84464,126549,201254,221496,283489,378708	SLC25A5,BRCA1,BUB1B,CDC6,KPNB1,MKI67,MSH5,TOP1,BECN1,CDC23,SMC3,CCNE2,ESPL1,PIBF1,RGS14,PHB2,MAPRE1,VPS4A,FAM96B,PCID2,CENPH,CHMP6,CENPU,MUS81,SLX4,ANKLE1,CENPX,LEMD2,CHAMP1,CENPS
5_Member	GO Biological Processes	GO:0007080	mitotic metaphase plate congression	-2.37415	-0.5524	7/42	3837,8678,8697,10464,27183,79643,283489	KPNB1,BECN1,CDC23,PIBF1,VPS4A,CHMP6,CHAMP1
5_Member	GO Biological Processes	GO:0098813	nuclear chromosome segregation	-2.12745	-0.410804	24/283	701,990,3837,4439,8678,8697,9126,9134,9700,10464,11331,22919,27183,55795,64946,79643,79682,80198,84464,126549,201254,221496,283489,378708	BUB1B,CDC6,KPNB1,MSH5,BECN1,CDC23,SMC3,CCNE2,ESPL1,PIBF1,PHB2,MAPRE1,VPS4A,PCID2,CENPH,CHMP6,CENPU,MUS81,SLX4,ANKLE1,CENPX,LEMD2,CHAMP1,CENPS
5_Member	GO Biological Processes	GO:0051303	establishment of chromosome localization	-2.08753	-0.388795	9/71	3837,8678,8697,10464,27183,79643,126549,221496,283489	KPNB1,BECN1,CDC23,PIBF1,VPS4A,CHMP6,ANKLE1,LEMD2,CHAMP1
5_Member	GO Biological Processes	GO:0050000	chromosome localization	-2.04851	-0.362667	9/72	3837,8678,8697,10464,27183,79643,126549,221496,283489	KPNB1,BECN1,CDC23,PIBF1,VPS4A,CHMP6,ANKLE1,LEMD2,CHAMP1
6_Summary	GO Biological Processes	GO:0042254	ribosome biogenesis	-6.43034	-3.55551	39/327	4839,5901,6187,6229,9188,10360,10436,10607,22884,22894,22984,26164,26354,26574,27340,29960,51013,51096,51491,54475,55011,55341,55505,55651,55695,55813,56342,79033,79050,79707,79863,79922,81887,84916,90121,114049,118460,317781,102800317,16,904,4141,4677,5432,6617,6878,6895,7453,8270,10248,10352,23395,23536,26512,51593,56257,79650,80237,83707,113000,115708,124454,389421,1153,6635,10421,10907,54496,…	NOP2,RAN,RPS2,RPS24,DDX21,NPM3,EMG1,TBL3,WDR37,DIS3,PDCD11,MTG2,GNL3,AATF,UTP20,MRM2,EXOSC1,UTP18,NOP16,NLE1,PIH1D1,LSG1,NOP10,NHP2,NSUN5,UTP6,PPAN,ERI3,NOC4L,NOL9,RBFA,MRM1,LAS1L,UTP4,TSR2,WBSCR22,EXOSC6,DDX51,LOC400927-CSNK1E,AARS,CCNT1,MARS,NARS,POLR2C,SNAPC1,TAF6,TARBP2,WARS,LAGE3,POP7,WARS2,LARS2,ADAT1,INTS6,SRRT,MEPCE,USB1,ELL3,TRPT1,RPUSD1,TRMT61A,EARS2,LIN28B,CIRBP,SNRPE,CD2BP2,TXNL4A,PRM…
6_Member	GO Biological Processes	GO:0042254	ribosome biogenesis	-6.43034	-3.55551	39/327	4839,5901,6187,6229,9188,10360,10436,10607,22884,22894,22984,26164,26354,26574,27340,29960,51013,51096,51491,54475,55011,55341,55505,55651,55695,55813,56342,79033,79050,79707,79863,79922,81887,84916,90121,114049,118460,317781,102800317	NOP2,RAN,RPS2,RPS24,DDX21,NPM3,EMG1,TBL3,WDR37,DIS3,PDCD11,MTG2,GNL3,AATF,UTP20,MRM2,EXOSC1,UTP18,NOP16,NLE1,PIH1D1,LSG1,NOP10,NHP2,NSUN5,UTP6,PPAN,ERI3,NOC4L,NOL9,RBFA,MRM1,LAS1L,UTP4,TSR2,WBSCR22,EXOSC6,DDX51,LOC400927-CSNK1E
6_Member	GO Biological Processes	GO:0034660	ncRNA metabolic process	-5.79076	-2.99511	55/567	16,904,4141,4677,4839,5432,6187,6229,6617,6878,6895,7453,8270,9188,10248,10352,10360,10436,10607,22884,22894,22984,23395,23536,26512,27340,29960,51013,51096,51593,55011,55505,55651,55695,55813,56257,79033,79050,79650,79707,79863,79922,80237,81887,83707,84916,90121,113000,114049,115708,118460,124454,317781,389421,102800317	AARS,CCNT1,MARS,NARS,NOP2,POLR2C,RPS2,RPS24,SNAPC1,TAF6,TARBP2,WARS,LAGE3,DDX21,POP7,WARS2,NPM3,EMG1,TBL3,WDR37,DIS3,PDCD11,LARS2,ADAT1,INTS6,UTP20,MRM2,EXOSC1,UTP18,SRRT,PIH1D1,NOP10,NHP2,NSUN5,UTP6,MEPCE,ERI3,NOC4L,USB1,NOL9,RBFA,MRM1,ELL3,LAS1L,TRPT1,UTP4,TSR2,RPUSD1,WBSCR22,TRMT61A,EXOSC6,EARS2,DDX51,LIN28B,LOC400927-CSNK1E
6_Member	GO Biological Processes	GO:0034470	ncRNA processing	-5.67361	-2.92912	43/404	16,4839,6187,6229,6895,8270,9188,10248,10360,10436,10607,22884,22894,22984,23536,26512,27340,29960,51013,51096,51593,55011,55505,55651,55695,55813,79033,79050,79650,79707,79863,79922,81887,83707,84916,90121,113000,114049,115708,118460,317781,389421,102800317	AARS,NOP2,RPS2,RPS24,TARBP2,LAGE3,DDX21,POP7,NPM3,EMG1,TBL3,WDR37,DIS3,PDCD11,ADAT1,INTS6,UTP20,MRM2,EXOSC1,UTP18,SRRT,PIH1D1,NOP10,NHP2,NSUN5,UTP6,ERI3,NOC4L,USB1,NOL9,RBFA,MRM1,LAS1L,TRPT1,UTP4,TSR2,RPUSD1,WBSCR22,TRMT61A,EXOSC6,DDX51,LIN28B,LOC400927-CSNK1E
6_Member	GO Biological Processes	GO:0006364	rRNA processing	-5.13996	-2.45546	31/263	4839,6187,6229,9188,10360,10436,10607,22884,22894,22984,27340,29960,51013,51096,55011,55505,55651,55695,55813,79033,79050,79707,79863,79922,81887,84916,90121,114049,118460,317781,102800317	NOP2,RPS2,RPS24,DDX21,NPM3,EMG1,TBL3,WDR37,DIS3,PDCD11,UTP20,MRM2,EXOSC1,UTP18,PIH1D1,NOP10,NHP2,NSUN5,UTP6,ERI3,NOC4L,NOL9,RBFA,MRM1,LAS1L,UTP4,TSR2,WBSCR22,EXOSC6,DDX51,LOC400927-CSNK1E
6_Member	GO Biological Processes	GO:0022613	ribonucleoprotein complex biogenesis	-5.06432	-2.40698	45/455	1153,4839,5901,6187,6229,6635,6895,9188,10360,10421,10436,10607,10907,22884,22894,22984,26164,26354,26574,27340,29960,51013,51096,51491,54475,54496,55011,55341,55505,55651,55695,55813,56342,79033,79050,79707,79863,79922,81887,84916,90121,114049,118460,317781,102800317	CIRBP,NOP2,RAN,RPS2,RPS24,SNRPE,TARBP2,DDX21,NPM3,CD2BP2,EMG1,TBL3,TXNL4A,WDR37,DIS3,PDCD11,MTG2,GNL3,AATF,UTP20,MRM2,EXOSC1,UTP18,NOP16,NLE1,PRMT7,PIH1D1,LSG1,NOP10,NHP2,NSUN5,UTP6,PPAN,ERI3,NOC4L,NOL9,RBFA,MRM1,LAS1L,UTP4,TSR2,WBSCR22,EXOSC6,DDX51,LOC400927-CSNK1E
6_Member	GO Biological Processes	GO:0016072	rRNA metabolic process	-4.90914	-2.26476	31/270	4839,6187,6229,9188,10360,10436,10607,22884,22894,22984,27340,29960,51013,51096,55011,55505,55651,55695,55813,79033,79050,79707,79863,79922,81887,84916,90121,114049,118460,317781,102800317	NOP2,RPS2,RPS24,DDX21,NPM3,EMG1,TBL3,WDR37,DIS3,PDCD11,UTP20,MRM2,EXOSC1,UTP18,PIH1D1,NOP10,NHP2,NSUN5,UTP6,ERI3,NOC4L,NOL9,RBFA,MRM1,LAS1L,UTP4,TSR2,WBSCR22,EXOSC6,DDX51,LOC400927-CSNK1E
6_Member	GO Biological Processes	GO:0006396	RNA processing	-4.00087	-1.62944	71/909	16,904,984,4839,5432,6187,6229,6635,6830,6832,6895,7884,8270,9188,9704,9810,10147,10248,10285,10360,10421,10436,10607,10907,22884,22894,22984,22985,23283,23450,23536,25766,26512,27340,29960,51013,51096,51593,51690,54496,55011,55505,55544,55651,55695,55749,55813,58509,64062,79033,79050,79622,79650,79707,79863,79922,81887,83707,84687,84844,84916,84950,90121,113000,114049,115708,118460,317781,389421…	AARS,CCNT1,CDK11B,NOP2,POLR2C,RPS2,RPS24,SNRPE,SUPT6H,SUPV3L1,TARBP2,SLBP,LAGE3,DDX21,DHX34,RNF40,SUGP2,POP7,SMNDC1,NPM3,CD2BP2,EMG1,TBL3,TXNL4A,WDR37,DIS3,PDCD11,ACIN1,CSTF2T,SF3B3,ADAT1,PRPF40B,INTS6,UTP20,MRM2,EXOSC1,UTP18,SRRT,LSM7,PRMT7,PIH1D1,NOP10,RBM38,NHP2,NSUN5,CCAR1,UTP6,CACTIN,RBM26,ERI3,NOC4L,SNRNP25,USB1,NOL9,RBFA,MRM1,LAS1L,TRPT1,PPP1R9B,PHF5A,UTP4,PRPF38A,TSR2,RPUSD1,WBSCR22,TRMT6…
6_Member	GO Biological Processes	GO:0000462	maturation of SSU-rRNA from tricistronic rRNA transcript (SSU-rRNA, 5.8S rRNA, LSU-rRNA)	-3.51086	-1.28013	8/36	6229,10436,10607,27340,51096,55813,79050,90121	RPS24,EMG1,TBL3,UTP20,UTP18,UTP6,NOC4L,TSR2
6_Member	GO Biological Processes	GO:0030490	maturation of SSU-rRNA	-3.29521	-1.14929	9/48	6229,10436,10607,27340,51096,55813,79050,84916,90121	RPS24,EMG1,TBL3,UTP20,UTP18,UTP6,NOC4L,UTP4,TSR2
6_Member	GO Biological Processes	GO:0042274	ribosomal small subunit biogenesis	-2.29614	-0.500495	9/66	6229,10436,10607,27340,51096,55813,79050,84916,90121	RPS24,EMG1,TBL3,UTP20,UTP18,UTP6,NOC4L,UTP4,TSR2
7_Summary	GO Biological Processes	GO:0018205	peptidyl-lysine modification	-6.11864	-3.30451	44/402	142,672,1387,1958,2672,4286,5111,5187,6117,6419,6659,6830,6879,7150,7158,7518,7703,8021,8086,8295,8850,8861,9063,9112,9126,10014,10155,10445,23225,23326,23551,26354,28999,51147,53615,54880,54934,55011,55257,79829,79969,83475,84733,100101267,596,701,4194,5691,5696,5698,7174,7187,7188,8405,8451,8697,8877,8883,9148,9810,10197,10533,10956,11060,23077,23321,23512,23640,25847,27342,28952,51438,51530,51…	PARP1,BRCA1,CREBBP,EGR1,GFI1,MITF,PCNA,PER1,RPA1,SETMAR,SOX4,SUPT6H,TAF7,TOP1,TP53BP1,XRCC4,PCGF2,NUP214,AAAS,TRRAP,KAT2B,LDB1,PIAS2,MTA1,SMC3,HDAC5,TRIM28,MCRS1,NUP210,USP22,RASD2,GNL3,KLF15,ING4,MBD3,BCOR,KANSL2,PIH1D1,MRGBP,NAA40,ATAT1,DOHH,CBX2,POM121C,BCL2,BUB1B,MDM4,PSMB3,PSMB8,PSMB9,TPP2,TRAF3,TRAF5,SPOP,CUL4A,CDC23,SPHK1,NAE1,NEURL1,RNF40,PSME3,ATG7,OS9,WWP2,MYCBP2,TRIM2,SUZ12,HSPBP1,ANAP…
7_Member	GO Biological Processes	GO:0018205	peptidyl-lysine modification	-6.11864	-3.30451	44/402	142,672,1387,1958,2672,4286,5111,5187,6117,6419,6659,6830,6879,7150,7158,7518,7703,8021,8086,8295,8850,8861,9063,9112,9126,10014,10155,10445,23225,23326,23551,26354,28999,51147,53615,54880,54934,55011,55257,79829,79969,83475,84733,100101267	PARP1,BRCA1,CREBBP,EGR1,GFI1,MITF,PCNA,PER1,RPA1,SETMAR,SOX4,SUPT6H,TAF7,TOP1,TP53BP1,XRCC4,PCGF2,NUP214,AAAS,TRRAP,KAT2B,LDB1,PIAS2,MTA1,SMC3,HDAC5,TRIM28,MCRS1,NUP210,USP22,RASD2,GNL3,KLF15,ING4,MBD3,BCOR,KANSL2,PIH1D1,MRGBP,NAA40,ATAT1,DOHH,CBX2,POM121C
7_Member	GO Biological Processes	GO:0016925	protein sumoylation	-5.67599	-2.92912	21/132	142,672,1958,4286,5111,6117,7150,7158,7518,7703,8021,8086,9063,9112,9126,10155,23225,23551,26354,84733,100101267	PARP1,BRCA1,EGR1,MITF,PCNA,RPA1,TOP1,TP53BP1,XRCC4,PCGF2,NUP214,AAAS,PIAS2,MTA1,SMC3,TRIM28,NUP210,RASD2,GNL3,CBX2,POM121C
7_Member	GO Biological Processes	GO:0032446	protein modification by small protein conjugation	-4.36073	-1.86611	71/885	142,596,672,701,1958,4194,4286,5111,5691,5696,5698,6117,6659,7150,7158,7174,7187,7188,7518,7703,8021,8086,8405,8451,8697,8877,8883,9063,9112,9126,9148,9810,10155,10197,10533,10956,11060,23077,23225,23321,23326,23512,23551,23640,25847,26354,27342,28952,51438,51530,51667,54461,54880,54894,55208,55336,55709,57761,65264,80279,80325,84541,84733,84893,91694,114792,144699,201254,286827,378708,100101267	PARP1,BCL2,BRCA1,BUB1B,EGR1,MDM4,MITF,PCNA,PSMB3,PSMB8,PSMB9,RPA1,SOX4,TOP1,TP53BP1,TPP2,TRAF3,TRAF5,XRCC4,PCGF2,NUP214,AAAS,SPOP,CUL4A,CDC23,SPHK1,NAE1,PIAS2,MTA1,SMC3,NEURL1,RNF40,TRIM28,PSME3,ATG7,OS9,WWP2,MYCBP2,NUP210,TRIM2,USP22,SUZ12,RASD2,HSPBP1,ANAPC13,GNL3,RABGEF1,CCDC22,MAGEC2,ZC3HC1,NUB1,FBXW5,BCOR,RNF43,DCUN1D2,FBXL8,KBTBD4,TRIB3,UBE2Z,CDK5RAP3,ABTB1,KBTBD8,CBX2,FBXO18,LONRF1,KLHL32,…
8_Summary	GO Biological Processes	GO:0007005	mitochondrion organization	-5.73162	-2.9537	60/642	142,292,572,578,596,1759,2101,3980,4711,4722,5326,5366,6341,6648,6832,7019,7027,8678,8878,9141,10105,10469,10533,10935,11128,11152,11331,23277,23368,23395,23400,26164,26517,26519,27113,28976,29078,29090,51024,54927,55245,55572,56652,56945,57129,63910,79135,84275,84545,90427,92259,116541,122704,124454,127700,133522,282991,374291,400916,728489	PARP1,SLC25A5,BAD,BAK1,BCL2,DNM1,ESRRA,LIG3,NDUFB5,NDUFS3,PLAGL2,PMAIP1,SCO1,SOD2,SUPV3L1,TFAM,TFDP1,BECN1,SQSTM1,PDCD5,PPIF,TIMM44,ATG7,PRDX3,POLR3A,WDR45,PHB2,CLUH,PPP1R13B,LARS2,ATP13A2,MTG2,TIMM13,TIMM10,BBC3,ACAD9,NDUFAF4,TIMM21,FIS1,CHCHD3,UQCC1,FOXRED1,TWNK,MRPS22,MRPL47,SLC17A9,APOO,SLC25A33,MRPL43,BMF,MRPS36,MRPL54,MRPL52,EARS2,OSCP1,PPARGC1B,BLOC1S2,NDUFS7,CHCHD10,DNLZ
8_Member	GO Biological Processes	GO:0007005	mitochondrion organization	-5.73162	-2.9537	60/642	142,292,572,578,596,1759,2101,3980,4711,4722,5326,5366,6341,6648,6832,7019,7027,8678,8878,9141,10105,10469,10533,10935,11128,11152,11331,23277,23368,23395,23400,26164,26517,26519,27113,28976,29078,29090,51024,54927,55245,55572,56652,56945,57129,63910,79135,84275,84545,90427,92259,116541,122704,124454,127700,133522,282991,374291,400916,728489	PARP1,SLC25A5,BAD,BAK1,BCL2,DNM1,ESRRA,LIG3,NDUFB5,NDUFS3,PLAGL2,PMAIP1,SCO1,SOD2,SUPV3L1,TFAM,TFDP1,BECN1,SQSTM1,PDCD5,PPIF,TIMM44,ATG7,PRDX3,POLR3A,WDR45,PHB2,CLUH,PPP1R13B,LARS2,ATP13A2,MTG2,TIMM13,TIMM10,BBC3,ACAD9,NDUFAF4,TIMM21,FIS1,CHCHD3,UQCC1,FOXRED1,TWNK,MRPS22,MRPL47,SLC17A9,APOO,SLC25A33,MRPL43,BMF,MRPS36,MRPL54,MRPL52,EARS2,OSCP1,PPARGC1B,BLOC1S2,NDUFS7,CHCHD10,DNLZ
9_Summary	GO Biological Processes	GO:0051052	regulation of DNA metabolic process	-5.24528	-2.54654	39/365	142,672,811,990,2735,3575,3980,5111,5570,5580,5888,5982,5984,6118,6419,6830,7014,8451,8914,9126,9466,10155,10533,10635,26354,27000,51720,53615,63922,63979,64061,79915,80169,81620,84464,84893,118460,126549,345643,972,5366,79968,80237,578,1387,1649,2288,2889,5187,5831,6117,6449,6648,7074,8021,8086,8405,8841,10131,10956,23225,51060,91319,221472,100101267	PARP1,BRCA1,CALR,CDC6,GLI1,IL7R,LIG3,PCNA,PKIB,PRKCD,RAD51,RFC2,RFC4,RPA2,SETMAR,SUPT6H,TERF2,CUL4A,TIMELESS,SMC3,IL27RA,TRIM28,ATG7,RAD51AP1,GNL3,DNAJC2,UIMC1,MBD3,CHTF18,FIGNL1,TSPYL2,ATAD5,CTC1,CDT1,SLX4,FBXO18,EXOSC6,ANKLE1,MCIDAS,CD74,PMAIP1,WDR76,ELL3,BAK1,CREBBP,DDIT3,FKBP4,RAPGEF1,PER1,PYCR1,RPA1,SGTA,SOD2,TIAM1,NUP214,AAAS,SPOP,HDAC3,TRAP1,OS9,NUP210,TXNDC12,DERL3,FGD2,POM121C
9_Member	GO Biological Processes	GO:0051052	regulation of DNA metabolic process	-5.24528	-2.54654	39/365	142,672,811,990,2735,3575,3980,5111,5570,5580,5888,5982,5984,6118,6419,6830,7014,8451,8914,9126,9466,10155,10533,10635,26354,27000,51720,53615,63922,63979,64061,79915,80169,81620,84464,84893,118460,126549,345643	PARP1,BRCA1,CALR,CDC6,GLI1,IL7R,LIG3,PCNA,PKIB,PRKCD,RAD51,RFC2,RFC4,RPA2,SETMAR,SUPT6H,TERF2,CUL4A,TIMELESS,SMC3,IL27RA,TRIM28,ATG7,RAD51AP1,GNL3,DNAJC2,UIMC1,MBD3,CHTF18,FIGNL1,TSPYL2,ATAD5,CTC1,CDT1,SLX4,FBXO18,EXOSC6,ANKLE1,MCIDAS
9_Member	GO Biological Processes	GO:0006282	regulation of DNA repair	-3.73082	-1.41941	13/82	672,5111,5888,6118,6419,7014,8451,8914,10155,10635,51720,63979,84893	BRCA1,PCNA,RAD51,RPA2,SETMAR,TERF2,CUL4A,TIMELESS,TRIM28,RAD51AP1,UIMC1,FIGNL1,FBXO18
9_Member	GO Biological Processes	GO:2001020	regulation of response to DNA damage stimulus	-3.50182	-1.28013	19/158	672,972,5111,5366,5580,5888,6118,6419,7014,8451,8914,10155,10635,51720,63979,79968,80237,84893,126549	BRCA1,CD74,PCNA,PMAIP1,PRKCD,RAD51,RPA2,SETMAR,TERF2,CUL4A,TIMELESS,TRIM28,RAD51AP1,UIMC1,FIGNL1,WDR76,ELL3,FBXO18,ANKLE1
9_Member	GO Biological Processes	GO:0051054	positive regulation of DNA metabolic process	-2.64274	-0.736398	20/200	672,811,2735,5111,5570,5580,5888,5982,5984,6419,7014,8914,10155,26354,51720,63922,79915,80169,84464,118460	BRCA1,CALR,GLI1,PCNA,PKIB,PRKCD,RAD51,RFC2,RFC4,SETMAR,TERF2,TIMELESS,TRIM28,GNL3,UIMC1,CHTF18,ATAD5,CTC1,SLX4,EXOSC6
9_Member	GO Biological Processes	GO:2001022	positive regulation of response to DNA damage stimulus	-2.55373	-0.656623	10/72	672,5111,5366,5580,6419,8914,10155,51720,84893,126549	BRCA1,PCNA,PMAIP1,PRKCD,SETMAR,TIMELESS,TRIM28,UIMC1,FBXO18,ANKLE1
9_Member	GO Biological Processes	GO:0080135	regulation of cellular response to stress	-2.34431	-0.530182	44/589	142,578,672,972,1387,1649,2288,2889,5111,5187,5366,5580,5831,5888,6117,6118,6419,6449,6648,7014,7074,8021,8086,8405,8451,8841,8914,10131,10155,10533,10635,10956,23225,27000,51060,51720,63979,79968,80237,84893,91319,126549,221472,100101267	PARP1,BAK1,BRCA1,CD74,CREBBP,DDIT3,FKBP4,RAPGEF1,PCNA,PER1,PMAIP1,PRKCD,PYCR1,RAD51,RPA1,RPA2,SETMAR,SGTA,SOD2,TERF2,TIAM1,NUP214,AAAS,SPOP,CUL4A,HDAC3,TIMELESS,TRAP1,TRIM28,ATG7,RAD51AP1,OS9,NUP210,DNAJC2,TXNDC12,UIMC1,FIGNL1,WDR76,ELL3,FBXO18,DERL3,ANKLE1,FGD2,POM121C
10_Summary	GO Biological Processes	GO:2001233	regulation of apoptotic signaling pathway	-5.1056	-2.43489	39/370	135,142,292,572,578,596,672,972,1613,1649,1687,4722,5326,5366,5580,6648,7027,7185,7703,8405,8717,8829,9141,10105,10131,10197,23368,27113,51024,51060,51530,54475,55011,55367,63979,79156,80237,84893,90427,1870,2272,8451,23567,57761,79094,309,3570,4803,8764,282991,26517,26519,54927,79135,513,516,7263,9551,10469,11128,29090,63910,84275,90550,127700,728489,3980,8678,8878,10533,23400,26164,55245,1445,2…	ADORA2A,PARP1,SLC25A5,BAD,BAK1,BCL2,BRCA1,CD74,DAPK3,DDIT3,DFNA5,NDUFS3,PLAGL2,PMAIP1,PRKCD,SOD2,TFDP1,TRAF1,PCGF2,SPOP,TRADD,NRP1,PDCD5,PPIF,TRAP1,PSME3,PPP1R13B,BBC3,FIS1,TXNDC12,ZC3HC1,NLE1,PIH1D1,PIDD1,FIGNL1,PLEKHF1,ELL3,FBXO18,BMF,E2F2,FHIT,CUL4A,ZNF346,TRIB3,CHAC1,ANXA6,IL6R,NGF,TNFRSF14,BLOC1S2,TIMM13,TIMM10,CHCHD3,APOO,ATP5D,ATP5G1,TST,ATP5J2,TIMM44,POLR3A,TIMM21,SLC17A9,SLC25A33,MCU,OSC…
10_Member	GO Biological Processes	GO:2001233	regulation of apoptotic signaling pathway	-5.1056	-2.43489	39/370	135,142,292,572,578,596,672,972,1613,1649,1687,4722,5326,5366,5580,6648,7027,7185,7703,8405,8717,8829,9141,10105,10131,10197,23368,27113,51024,51060,51530,54475,55011,55367,63979,79156,80237,84893,90427	ADORA2A,PARP1,SLC25A5,BAD,BAK1,BCL2,BRCA1,CD74,DAPK3,DDIT3,DFNA5,NDUFS3,PLAGL2,PMAIP1,PRKCD,SOD2,TFDP1,TRAF1,PCGF2,SPOP,TRADD,NRP1,PDCD5,PPIF,TRAP1,PSME3,PPP1R13B,BBC3,FIS1,TXNDC12,ZC3HC1,NLE1,PIH1D1,PIDD1,FIGNL1,PLEKHF1,ELL3,FBXO18,BMF
10_Member	GO Biological Processes	GO:0097193	intrinsic apoptotic signaling pathway	-4.75049	-2.15625	31/275	142,572,578,596,672,972,1649,1687,1870,2272,4722,5326,5366,5580,6648,8405,8451,10105,10131,23368,23567,27113,51024,51060,57761,63979,79094,79156,80237,84893,90427	PARP1,BAD,BAK1,BCL2,BRCA1,CD74,DDIT3,DFNA5,E2F2,FHIT,NDUFS3,PLAGL2,PMAIP1,PRKCD,SOD2,SPOP,CUL4A,PPIF,TRAP1,PPP1R13B,ZNF346,BBC3,FIS1,TXNDC12,TRIB3,FIGNL1,CHAC1,PLEKHF1,ELL3,FBXO18,BMF
10_Member	GO Biological Processes	GO:2001242	regulation of intrinsic apoptotic signaling pathway	-4.36311	-1.86611	20/148	142,572,596,972,1649,1687,4722,5326,5366,6648,8405,10105,10131,51024,51060,63979,79156,80237,84893,90427	PARP1,BAD,BCL2,CD74,DDIT3,DFNA5,NDUFS3,PLAGL2,PMAIP1,SOD2,SPOP,PPIF,TRAP1,FIS1,TXNDC12,FIGNL1,PLEKHF1,ELL3,FBXO18,BMF
10_Member	GO Biological Processes	GO:2001244	positive regulation of intrinsic apoptotic signaling pathway	-4.32973	-1.86549	11/53	572,596,1649,1687,5326,5366,8405,51024,79156,84893,90427	BAD,BCL2,DDIT3,DFNA5,PLAGL2,PMAIP1,SPOP,FIS1,PLEKHF1,FBXO18,BMF
10_Member	GO Biological Processes	GO:2001235	positive regulation of apoptotic signaling pathway	-4.28608	-1.83449	22/174	135,572,578,596,1613,1649,1687,5326,5366,5580,7027,8405,8717,9141,10105,23368,27113,51024,55367,79156,84893,90427	ADORA2A,BAD,BAK1,BCL2,DAPK3,DDIT3,DFNA5,PLAGL2,PMAIP1,PRKCD,TFDP1,SPOP,TRADD,PDCD5,PPIF,PPP1R13B,BBC3,FIS1,PIDD1,PLEKHF1,FBXO18,BMF
10_Member	GO Biological Processes	GO:0097190	apoptotic signaling pathway	-4.12549	-1.72778	50/572	135,142,292,309,572,578,596,672,972,1613,1649,1687,1870,2272,3570,4722,4803,5326,5366,5580,6648,7027,7185,7703,8405,8451,8717,8764,8829,9141,10105,10131,10197,23368,23567,27113,51024,51060,51530,54475,55011,55367,57761,63979,79094,79156,80237,84893,90427,282991	ADORA2A,PARP1,SLC25A5,ANXA6,BAD,BAK1,BCL2,BRCA1,CD74,DAPK3,DDIT3,DFNA5,E2F2,FHIT,IL6R,NDUFS3,NGF,PLAGL2,PMAIP1,PRKCD,SOD2,TFDP1,TRAF1,PCGF2,SPOP,CUL4A,TRADD,TNFRSF14,NRP1,PDCD5,PPIF,TRAP1,PSME3,PPP1R13B,ZNF346,BBC3,FIS1,TXNDC12,ZC3HC1,NLE1,PIH1D1,PIDD1,TRIB3,FIGNL1,CHAC1,PLEKHF1,ELL3,FBXO18,BMF,BLOC1S2
10_Member	GO Biological Processes	GO:0007006	mitochondrial membrane organization	-4.0866	-1.7005	15/97	292,572,578,596,5366,7027,9141,10105,23368,26517,26519,54927,79135,90427,282991	SLC25A5,BAD,BAK1,BCL2,PMAIP1,TFDP1,PDCD5,PPIF,PPP1R13B,TIMM13,TIMM10,CHCHD3,APOO,BMF,BLOC1S2
10_Member	GO Biological Processes	GO:0090200	positive regulation of release of cytochrome c from mitochondria	-3.36867	-1.18404	7/29	572,578,5366,9141,10105,27113,90427	BAD,BAK1,PMAIP1,PDCD5,PPIF,BBC3,BMF
10_Member	GO Biological Processes	GO:0001836	release of cytochrome c from mitochondria	-3.23336	-1.10283	10/59	572,578,596,5366,6648,9141,10105,27113,51024,90427	BAD,BAK1,BCL2,PMAIP1,SOD2,PDCD5,PPIF,BBC3,FIS1,BMF
10_Member	GO Biological Processes	GO:0006839	mitochondrial transport	-3.21354	-1.09076	27/276	292,513,516,572,578,596,5326,5366,7027,7263,9141,9551,10105,10469,11128,23368,26517,26519,29090,51024,63910,84275,90427,90550,127700,282991,728489	SLC25A5,ATP5D,ATP5G1,BAD,BAK1,BCL2,PLAGL2,PMAIP1,TFDP1,TST,PDCD5,ATP5J2,PPIF,TIMM44,POLR3A,PPP1R13B,TIMM13,TIMM10,TIMM21,FIS1,SLC17A9,SLC25A33,BMF,MCU,OSCP1,BLOC1S2,DNLZ
10_Member	GO Biological Processes	GO:0097345	mitochondrial outer membrane permeabilization	-3.03098	-0.934303	9/52	292,572,578,596,5366,7027,23368,90427,282991	SLC25A5,BAD,BAK1,BCL2,PMAIP1,TFDP1,PPP1R13B,BMF,BLOC1S2
10_Member	GO Biological Processes	GO:0010821	regulation of mitochondrion organization	-2.97768	-0.904096	23/229	292,572,578,596,3980,5326,5366,7027,8678,8878,9141,10105,10533,11128,23368,23400,26164,27113,51024,55245,63910,90427,127700	SLC25A5,BAD,BAK1,BCL2,LIG3,PLAGL2,PMAIP1,TFDP1,BECN1,SQSTM1,PDCD5,PPIF,ATG7,POLR3A,PPP1R13B,ATP13A2,MTG2,BBC3,FIS1,UQCC1,SLC17A9,BMF,OSCP1
10_Member	GO Biological Processes	GO:1902686	mitochondrial outer membrane permeabilization involved in programmed cell death	-2.96937	-0.904096	9/53	292,572,578,596,5366,7027,23368,90427,282991	SLC25A5,BAD,BAK1,BCL2,PMAIP1,TFDP1,PPP1R13B,BMF,BLOC1S2
10_Member	GO Biological Processes	GO:1902110	positive regulation of mitochondrial membrane permeability involved in apoptotic process	-2.96937	-0.904096	9/53	292,572,578,596,5366,7027,23368,90427,282991	SLC25A5,BAD,BAK1,BCL2,PMAIP1,TFDP1,PPP1R13B,BMF,BLOC1S2
10_Member	GO Biological Processes	GO:1905475	regulation of protein localization to membrane	-2.93907	-0.893544	16/136	572,596,1445,2664,5366,5764,7027,9141,11079,22841,23368,27183,29098,51024,54585,90427	BAD,BCL2,CSK,GDI1,PMAIP1,PTN,TFDP1,PDCD5,RER1,RAB11FIP2,PPP1R13B,VPS4A,RANGRF,FIS1,LZTFL1,BMF
10_Member	GO Biological Processes	GO:1901028	regulation of mitochondrial outer membrane permeabilization involved in apoptotic signaling pathway	-2.89548	-0.856338	8/44	292,572,578,596,5366,7027,23368,90427	SLC25A5,BAD,BAK1,BCL2,PMAIP1,TFDP1,PPP1R13B,BMF
10_Member	GO Biological Processes	GO:0035794	positive regulation of mitochondrial membrane permeability	-2.85096	-0.822765	9/55	292,572,578,596,5366,7027,23368,90427,282991	SLC25A5,BAD,BAK1,BCL2,PMAIP1,TFDP1,PPP1R13B,BMF,BLOC1S2
10_Member	GO Biological Processes	GO:0046902	regulation of mitochondrial membrane permeability	-2.84295	-0.822424	10/66	292,572,578,596,5366,7027,10105,23368,90427,282991	SLC25A5,BAD,BAK1,BCL2,PMAIP1,TFDP1,PPIF,PPP1R13B,BMF,BLOC1S2
10_Member	GO Biological Processes	GO:1905710	positive regulation of membrane permeability	-2.79404	-0.780581	9/56	292,572,578,596,5366,7027,23368,90427,282991	SLC25A5,BAD,BAK1,BCL2,PMAIP1,TFDP1,PPP1R13B,BMF,BLOC1S2
10_Member	GO Biological Processes	GO:1901030	positive regulation of mitochondrial outer membrane permeabilization involved in apoptotic signaling	-2.77172	-0.763181	7/36	572,578,596,5366,7027,23368,90427	BAD,BAK1,BCL2,PMAIP1,TFDP1,PPP1R13B,BMF
10_Member	GO Biological Processes	GO:1902108	regulation of mitochondrial membrane permeability involved in apoptotic process	-2.68448	-0.746753	9/58	292,572,578,596,5366,7027,23368,90427,282991	SLC25A5,BAD,BAK1,BCL2,PMAIP1,TFDP1,PPP1R13B,BMF,BLOC1S2
10_Member	GO Biological Processes	GO:0008637	apoptotic mitochondrial changes	-2.67656	-0.746753	14/118	292,572,578,596,5366,6648,7027,9141,10105,23368,27113,51024,90427,282991	SLC25A5,BAD,BAK1,BCL2,PMAIP1,SOD2,TFDP1,PDCD5,PPIF,PPP1R13B,BBC3,FIS1,BMF,BLOC1S2
10_Member	GO Biological Processes	GO:1900739	regulation of protein insertion into mitochondrial membrane involved in apoptotic signaling pathway	-2.66918	-0.746753	6/28	572,596,5366,7027,23368,90427	BAD,BCL2,PMAIP1,TFDP1,PPP1R13B,BMF
10_Member	GO Biological Processes	GO:1900740	positive regulation of protein insertion into mitochondrial membrane involved in apoptotic signaling	-2.66918	-0.746753	6/28	572,596,5366,7027,23368,90427	BAD,BCL2,PMAIP1,TFDP1,PPP1R13B,BMF
10_Member	GO Biological Processes	GO:0090559	regulation of membrane permeability	-2.64602	-0.737329	10/70	292,572,578,596,5366,7027,10105,23368,90427,282991	SLC25A5,BAD,BAK1,BCL2,PMAIP1,TFDP1,PPIF,PPP1R13B,BMF,BLOC1S2
10_Member	GO Biological Processes	GO:0051881	regulation of mitochondrial membrane potential	-2.53006	-0.64421	9/61	135,142,572,578,596,5366,5831,10935,84275	ADORA2A,PARP1,BAD,BAK1,BCL2,PMAIP1,PYCR1,PRDX3,SLC25A33
10_Member	GO Biological Processes	GO:0043065	positive regulation of apoptotic process	-2.52993	-0.64421	43/559	135,393,572,578,596,1019,1613,1649,1687,2149,4605,4803,4851,5326,5366,5580,5764,6659,7027,7074,7409,8405,8717,8878,9141,9148,9263,10105,10276,10533,10541,10795,23368,23567,27113,51024,51147,55367,57118,79156,84893,90427,221472	ADORA2A,ARHGAP4,BAD,BAK1,BCL2,CDK4,DAPK3,DDIT3,DFNA5,F2R,MYBL2,NGF,NOTCH1,PLAGL2,PMAIP1,PRKCD,PTN,SOX4,TFDP1,TIAM1,VAV1,SPOP,TRADD,SQSTM1,PDCD5,NEURL1,STK17A,PPIF,NET1,ATG7,ANP32B,ZNF268,PPP1R13B,ZNF346,BBC3,FIS1,ING4,PIDD1,CAMK1D,PLEKHF1,FBXO18,BMF,FGD2
10_Member	GO Biological Processes	GO:1905477	positive regulation of protein localization to membrane	-2.52186	-0.64421	12/97	572,596,5366,5764,7027,9141,11079,22841,23368,29098,51024,90427	BAD,BCL2,PMAIP1,PTN,TFDP1,PDCD5,RER1,RAB11FIP2,PPP1R13B,RANGRF,FIS1,BMF
10_Member	GO Biological Processes	GO:0001844	protein insertion into mitochondrial membrane involved in apoptotic signaling pathway	-2.50824	-0.64201	6/30	572,596,5366,7027,23368,90427	BAD,BCL2,PMAIP1,TFDP1,PPP1R13B,BMF
10_Member	GO Biological Processes	GO:0010942	positive regulation of cell death	-2.48295	-0.627236	45/595	135,142,393,572,578,596,1019,1613,1649,1687,2149,4605,4803,4851,5326,5366,5580,5764,6659,7027,7074,7409,8405,8717,8878,9141,9148,9263,10105,10276,10533,10541,10795,23368,23567,27113,51024,51147,55367,57118,79156,84893,90427,155061,221472	ADORA2A,PARP1,ARHGAP4,BAD,BAK1,BCL2,CDK4,DAPK3,DDIT3,DFNA5,F2R,MYBL2,NGF,NOTCH1,PLAGL2,PMAIP1,PRKCD,PTN,SOX4,TFDP1,TIAM1,VAV1,SPOP,TRADD,SQSTM1,PDCD5,NEURL1,STK17A,PPIF,NET1,ATG7,ANP32B,ZNF268,PPP1R13B,ZNF346,BBC3,FIS1,ING4,PIDD1,CAMK1D,PLEKHF1,FBXO18,BMF,ZNF746,FGD2
10_Member	GO Biological Processes	GO:0043068	positive regulation of programmed cell death	-2.4601	-0.614654	43/564	135,393,572,578,596,1019,1613,1649,1687,2149,4605,4803,4851,5326,5366,5580,5764,6659,7027,7074,7409,8405,8717,8878,9141,9148,9263,10105,10276,10533,10541,10795,23368,23567,27113,51024,51147,55367,57118,79156,84893,90427,221472	ADORA2A,ARHGAP4,BAD,BAK1,BCL2,CDK4,DAPK3,DDIT3,DFNA5,F2R,MYBL2,NGF,NOTCH1,PLAGL2,PMAIP1,PRKCD,PTN,SOX4,TFDP1,TIAM1,VAV1,SPOP,TRADD,SQSTM1,PDCD5,NEURL1,STK17A,PPIF,NET1,ATG7,ANP32B,ZNF268,PPP1R13B,ZNF346,BBC3,FIS1,ING4,PIDD1,CAMK1D,PLEKHF1,FBXO18,BMF,FGD2
10_Member	GO Biological Processes	GO:0051204	protein insertion into mitochondrial membrane	-2.3612	-0.543275	6/32	572,596,5366,7027,23368,90427	BAD,BCL2,PMAIP1,TFDP1,PPP1R13B,BMF
10_Member	GO Biological Processes	GO:0010822	positive regulation of mitochondrion organization	-2.25439	-0.472343	17/173	572,578,596,5326,5366,7027,8678,9141,10105,11128,23368,27113,51024,55245,63910,90427,127700	BAD,BAK1,BCL2,PLAGL2,PMAIP1,TFDP1,BECN1,PDCD5,PPIF,POLR3A,PPP1R13B,BBC3,FIS1,UQCC1,SLC17A9,BMF,OSCP1
10_Member	GO Biological Processes	GO:0072655	establishment of protein localization to mitochondrion	-2.23785	-0.465108	18/188	572,596,1649,5326,5366,7027,9141,10469,11128,23368,26517,26519,29090,51024,63910,90427,127700,728489	BAD,BCL2,DDIT3,PLAGL2,PMAIP1,TFDP1,PDCD5,TIMM44,POLR3A,PPP1R13B,TIMM13,TIMM10,TIMM21,FIS1,SLC17A9,BMF,OSCP1,DNLZ
10_Member	GO Biological Processes	GO:0090199	regulation of release of cytochrome c from mitochondria	-2.20401	-0.44799	7/45	572,578,5366,9141,10105,27113,90427	BAD,BAK1,PMAIP1,PDCD5,PPIF,BBC3,BMF
10_Member	GO Biological Processes	GO:0070585	protein localization to mitochondrion	-2.19103	-0.438822	18/190	572,596,1649,5326,5366,7027,9141,10469,11128,23368,26517,26519,29090,51024,63910,90427,127700,728489	BAD,BCL2,DDIT3,PLAGL2,PMAIP1,TFDP1,PDCD5,TIMM44,POLR3A,PPP1R13B,TIMM13,TIMM10,TIMM21,FIS1,SLC17A9,BMF,OSCP1,DNLZ

## Sheet: Table S5
Supplementary Table S5: Enriched GO Biological Process term of RE1-associated genes
GroupID	Category	Term	Description	LogP	Log(q-value)	InTerm_InList	Genes	Symbols
1_Summary	GO Biological Processes	GO:0048646	anatomical structure formation involved in morphogenesis	-34.44	-30.2642	256/953	87,100,182,220,285,290,302,306,356,358,388,401,652,659,688,694,793,844,845,861,869,1282,1284,1289,1295,1303,1464,1512,1536,1545,1605,1846,1848,1893,1906,1948,1950,2004,2013,2022,2034,2048,2049,2114,2139,2152,2191,2246,2260,2274,2296,2297,2308,2335,2348,2535,2623,2624,2625,2627,2668,2683,2702,2736,2817,2821,2885,2909,2932,2969,3091,3267,3280,3339,3516,3624,3655,3676,3688,3693,3725,3791,3848,3880,3…	ACTN1,ADA,JAG1,ALDH1A3,ANGPT2,ANPEP,ANXA2,ANXA3,FASLG,AQP1,RHOB,PHOX2A,BMP4,BMPR2,KLF5,BTG1,CALB1,CASQ1,CASQ2,RUNX1,CBLN1,COL4A1,COL4A2,COL5A1,COL8A1,COL12A1,CSPG4,CTSH,CYBB,CYP1B1,DAG1,DUSP4,DUSP6,ECM1,EDN1,EFNB2,EGF,ELK3,EMP2,ENG,EPAS1,EPHB2,EPHB3,ETS2,EYA2,F3,FAP,FGF1,FGFR1,FHL2,FOXC1,FOXD1,FOXO1,FN1,FOLR1,FZD2,GATA1,GATA2,GATA3,GATA6,GDNF,B4GALT1,GJA5,GLI2,GPC1,GPI,GRB2,ARHGAP35,GSK3B,GTF2I,H…
1_Member	GO Biological Processes	GO:0048646	anatomical structure formation involved in morphogenesis	-34.44	-30.2642	256/953	87,100,182,220,285,290,302,306,356,358,388,401,652,659,688,694,793,844,845,861,869,1282,1284,1289,1295,1303,1464,1512,1536,1545,1605,1846,1848,1893,1906,1948,1950,2004,2013,2022,2034,2048,2049,2114,2139,2152,2191,2246,2260,2274,2296,2297,2308,2335,2348,2535,2623,2624,2625,2627,2668,2683,2702,2736,2817,2821,2885,2909,2932,2969,3091,3267,3280,3339,3516,3624,3655,3676,3688,3693,3725,3791,3848,3880,3…	ACTN1,ADA,JAG1,ALDH1A3,ANGPT2,ANPEP,ANXA2,ANXA3,FASLG,AQP1,RHOB,PHOX2A,BMP4,BMPR2,KLF5,BTG1,CALB1,CASQ1,CASQ2,RUNX1,CBLN1,COL4A1,COL4A2,COL5A1,COL8A1,COL12A1,CSPG4,CTSH,CYBB,CYP1B1,DAG1,DUSP4,DUSP6,ECM1,EDN1,EFNB2,EGF,ELK3,EMP2,ENG,EPAS1,EPHB2,EPHB3,ETS2,EYA2,F3,FAP,FGF1,FGFR1,FHL2,FOXC1,FOXD1,FOXO1,FN1,FOLR1,FZD2,GATA1,GATA2,GATA3,GATA6,GDNF,B4GALT1,GJA5,GLI2,GPC1,GPI,GRB2,ARHGAP35,GSK3B,GTF2I,H…
1_Member	GO Biological Processes	GO:0072359	circulatory system development	-33.9674	-30.0925	249/921	182,196,285,290,302,306,356,358,388,639,652,659,677,688,694,817,861,1003,1282,1284,1289,1295,1385,1399,1464,1491,1512,1536,1545,1767,1832,1848,1893,1906,1948,1950,1956,2004,2013,2022,2034,2048,2049,2066,2152,2191,2200,2246,2260,2274,2296,2300,2308,2335,2348,2535,2549,2623,2624,2625,2627,2683,2702,2736,2776,2821,2932,2969,3037,3091,3280,3339,3357,3398,3458,3479,3516,3688,3696,3725,3791,3848,3952,3…	JAG1,AHR,ANGPT2,ANPEP,ANXA2,ANXA3,FASLG,AQP1,RHOB,PRDM1,BMP4,BMPR2,ZFP36L1,KLF5,BTG1,CAMK2D,RUNX1,CDH5,COL4A1,COL4A2,COL5A1,COL8A1,CREB1,CRKL,CSPG4,CTH,CTSH,CYBB,CYP1B1,DNAH5,DSP,DUSP6,ECM1,EDN1,EFNB2,EGF,EGFR,ELK3,EMP2,ENG,EPAS1,EPHB2,EPHB3,ERBB4,F3,FAP,FBN1,FGF1,FGFR1,FHL2,FOXC1,FOXL1,FOXO1,FN1,FOLR1,FZD2,GAB1,GATA1,GATA2,GATA3,GATA6,B4GALT1,GJA5,GLI2,GNAQ,GPI,GSK3B,GTF2I,HAS2,HIF1A,HES1,HSPG2,…
1_Member	GO Biological Processes	GO:0072358	cardiovascular system development	-26.1921	-22.6183	172/604	182,196,285,290,302,306,356,358,388,639,652,659,677,688,694,861,1003,1282,1284,1289,1295,1399,1464,1491,1512,1536,1545,1893,1906,1948,1950,2004,2013,2022,2034,2048,2049,2152,2191,2246,2260,2296,2308,2335,2348,2624,2627,2683,2702,2821,2969,3037,3091,3280,3339,3458,3516,3688,3696,3725,3791,3848,3952,3953,4016,4041,4052,4091,4092,4215,4638,4643,4734,4780,4881,5080,5308,5316,5333,5335,5740,5743,5747,…	JAG1,AHR,ANGPT2,ANPEP,ANXA2,ANXA3,FASLG,AQP1,RHOB,PRDM1,BMP4,BMPR2,ZFP36L1,KLF5,BTG1,RUNX1,CDH5,COL4A1,COL4A2,COL5A1,COL8A1,CRKL,CSPG4,CTH,CTSH,CYBB,CYP1B1,ECM1,EDN1,EFNB2,EGF,ELK3,EMP2,ENG,EPAS1,EPHB2,EPHB3,F3,FAP,FGF1,FGFR1,FOXC1,FOXO1,FN1,FOLR1,GATA2,GATA6,B4GALT1,GJA5,GPI,GTF2I,HAS2,HIF1A,HES1,HSPG2,IFNG,RBPJ,ITGB1,ITGB8,JUN,KDR,KRT1,LEP,LEPR,LOXL1,LRP5,LTBP1,SMAD6,SMAD7,MAP3K3,MYLK,MYO1E,NED…
1_Member	GO Biological Processes	GO:0001944	vasculature development	-25.978	-22.5803	170/596	182,196,285,290,302,306,356,358,388,639,652,659,677,688,694,861,1003,1282,1284,1289,1295,1399,1464,1491,1512,1536,1545,1893,1906,1948,1950,2004,2013,2022,2034,2048,2049,2152,2191,2246,2260,2296,2308,2335,2348,2624,2627,2683,2702,2821,2969,3037,3091,3280,3339,3458,3516,3688,3696,3725,3791,3848,3952,3953,4016,4041,4052,4091,4092,4215,4638,4643,4734,4780,4881,5080,5308,5316,5333,5335,5740,5743,5747,…	JAG1,AHR,ANGPT2,ANPEP,ANXA2,ANXA3,FASLG,AQP1,RHOB,PRDM1,BMP4,BMPR2,ZFP36L1,KLF5,BTG1,RUNX1,CDH5,COL4A1,COL4A2,COL5A1,COL8A1,CRKL,CSPG4,CTH,CTSH,CYBB,CYP1B1,ECM1,EDN1,EFNB2,EGF,ELK3,EMP2,ENG,EPAS1,EPHB2,EPHB3,F3,FAP,FGF1,FGFR1,FOXC1,FOXO1,FN1,FOLR1,GATA2,GATA6,B4GALT1,GJA5,GPI,GTF2I,HAS2,HIF1A,HES1,HSPG2,IFNG,RBPJ,ITGB1,ITGB8,JUN,KDR,KRT1,LEP,LEPR,LOXL1,LRP5,LTBP1,SMAD6,SMAD7,MAP3K3,MYLK,MYO1E,NED…
1_Member	GO Biological Processes	GO:0048514	blood vessel morphogenesis	-25.3135	-21.9827	148/491	182,285,290,302,306,356,358,388,639,652,659,677,688,694,861,1282,1284,1295,1464,1512,1536,1545,1893,1906,1948,1950,2004,2013,2022,2034,2048,2049,2152,2191,2246,2260,2296,2335,2348,2624,2627,2683,2702,2821,2969,3037,3091,3280,3339,3516,3688,3725,3791,3848,3952,3953,4041,4092,4638,4643,4734,4780,4881,5308,5316,5333,5335,5740,5743,5747,5764,5797,5906,5921,6278,6347,6422,6423,6461,6469,6659,6733,6772…	JAG1,ANGPT2,ANPEP,ANXA2,ANXA3,FASLG,AQP1,RHOB,PRDM1,BMP4,BMPR2,ZFP36L1,KLF5,BTG1,RUNX1,COL4A1,COL4A2,COL8A1,CSPG4,CTSH,CYBB,CYP1B1,ECM1,EDN1,EFNB2,EGF,ELK3,EMP2,ENG,EPAS1,EPHB2,EPHB3,F3,FAP,FGF1,FGFR1,FOXC1,FN1,FOLR1,GATA2,GATA6,B4GALT1,GJA5,GPI,GTF2I,HAS2,HIF1A,HES1,HSPG2,RBPJ,ITGB1,JUN,KDR,KRT1,LEP,LEPR,LRP5,SMAD7,MYLK,MYO1E,NEDD4,NFE2L2,NPR1,PITX2,PKNOX1,PLCD1,PLCG1,PTGIS,PTGS2,PTK2,PTN,PTPRM,…
1_Member	GO Biological Processes	GO:0022603	regulation of anatomical structure morphogenesis	-22.2418	-19.242	223/937	100,161,285,306,335,356,358,388,613,627,652,659,694,816,832,861,1175,1284,1289,1399,1471,1512,1523,1536,1545,1601,1605,1808,1848,1893,1906,1946,1948,2011,2013,2017,2022,2043,2048,2049,2059,2152,2192,2246,2260,2296,2335,2534,2535,2624,2625,2627,2668,2683,2909,2932,2969,3037,3091,3172,3280,3458,3516,3791,3848,3952,4076,4352,4609,4654,4734,4780,4881,4919,4976,4982,5335,5361,5362,5530,5700,5740,5743,…	ADA,AP2A2,ANGPT2,ANXA3,APOA1,FASLG,AQP1,RHOB,BCR,BDNF,BMP4,BMPR2,BTG1,CAMK2B,CAPZB,RUNX1,AP2S1,COL4A2,COL5A1,CRKL,CST3,CTSH,CUX1,CYBB,CYP1B1,DAB2,DAG1,DPYSL2,DUSP6,ECM1,EDN1,EFNA5,EFNB2,MARK2,EMP2,CTTN,ENG,EPHA4,EPHB2,EPHB3,EPS8,F3,FBLN1,FGF1,FGFR1,FOXC1,FN1,FYN,FZD2,GATA2,GATA3,GATA6,GDNF,B4GALT1,ARHGAP35,GSK3B,GTF2I,HAS2,HIF1A,HNF4A,HES1,IFNG,RBPJ,KDR,KRT1,LEP,CAPRIN1,MPL,MYC,MYOD1,NEDD4,NFE2L2…
1_Member	GO Biological Processes	GO:0001525	angiogenesis	-18.5826	-15.8692	118/409	182,285,290,302,306,356,358,388,652,688,694,861,1282,1284,1295,1464,1512,1536,1545,1893,1906,1948,1950,2004,2013,2022,2034,2048,2049,2152,2191,2246,2260,2296,2335,2624,2627,2683,2702,2821,2969,3091,3339,3516,3688,3725,3791,3848,3952,3953,4780,4881,5308,5316,5333,5335,5740,5743,5747,5764,5797,6278,6347,6422,6423,6461,6469,6733,6772,6789,6997,7042,7046,7048,7057,7058,7070,7127,7128,7291,7410,7453,7…	JAG1,ANGPT2,ANPEP,ANXA2,ANXA3,FASLG,AQP1,RHOB,BMP4,KLF5,BTG1,RUNX1,COL4A1,COL4A2,COL8A1,CSPG4,CTSH,CYBB,CYP1B1,ECM1,EDN1,EFNB2,EGF,ELK3,EMP2,ENG,EPAS1,EPHB2,EPHB3,F3,FAP,FGF1,FGFR1,FOXC1,FN1,GATA2,GATA6,B4GALT1,GJA5,GPI,GTF2I,HIF1A,HSPG2,RBPJ,ITGB1,JUN,KDR,KRT1,LEP,LEPR,NFE2L2,NPR1,PITX2,PKNOX1,PLCD1,PLCG1,PTGIS,PTGS2,PTK2,PTN,PTPRM,S100A7,CCL2,SFRP1,SFRP2,SHB,SHH,SRPK2,STAT1,STK4,TDGF1,TGFB2,TGF…
1_Member	GO Biological Processes	GO:0045765	regulation of angiogenesis	-7.66136	-5.9038	56/212	285,306,356,358,388,694,861,1284,1512,1536,1545,1893,2013,2022,2152,2246,2296,2624,2627,2969,3091,3791,3848,3952,4780,4881,5335,5740,5743,5764,5797,6422,6423,6772,7048,7057,7058,7128,7291,7453,7474,8817,9037,9270,9475,10016,11005,23129,26051,26585,28514,28996,54583,90627,153090,154796	ANGPT2,ANXA3,FASLG,AQP1,RHOB,BTG1,RUNX1,COL4A2,CTSH,CYBB,CYP1B1,ECM1,EMP2,ENG,F3,FGF1,FOXC1,GATA2,GATA6,GTF2I,HIF1A,KDR,KRT1,LEP,NFE2L2,NPR1,PLCG1,PTGIS,PTGS2,PTN,PTPRM,SFRP1,SFRP2,STAT1,TGFBR2,THBS1,THBS2,TNFAIP3,TWIST1,WARS,WNT5A,FGF18,SEMA5A,ITGB1BP1,ROCK2,PDCD6,SPINK5,PLXND1,PPP1R16B,GREM1,DLL1,HIPK2,EGLN1,STARD13,DAB2IP,AMOT
1_Member	GO Biological Processes	GO:1904018	positive regulation of vasculature development	-5.5423	-4.02636	37/137	285,306,358,388,694,861,1491,1512,1536,1545,1893,1948,2022,2152,2246,2624,2627,3091,3791,4780,5335,5740,5743,5906,6423,7048,7057,7291,7474,8837,9037,9693,10016,26051,26585,28514,28996	ANGPT2,ANXA3,AQP1,RHOB,BTG1,RUNX1,CTH,CTSH,CYBB,CYP1B1,ECM1,EFNB2,ENG,F3,FGF1,GATA2,GATA6,HIF1A,KDR,NFE2L2,PLCG1,PTGIS,PTGS2,RAP1A,SFRP2,TGFBR2,THBS1,TWIST1,WNT5A,CFLAR,SEMA5A,RAPGEF2,PDCD6,PPP1R16B,GREM1,DLL1,HIPK2
1_Member	GO Biological Processes	GO:0045766	positive regulation of angiogenesis	-4.7614	-3.34141	32/120	285,306,358,388,694,861,1512,1536,1545,1893,2022,2152,2246,2624,2627,3091,3791,4780,5335,5740,5743,6423,7048,7057,7291,7474,9037,10016,26051,26585,28514,28996	ANGPT2,ANXA3,AQP1,RHOB,BTG1,RUNX1,CTSH,CYBB,CYP1B1,ECM1,ENG,F3,FGF1,GATA2,GATA6,HIF1A,KDR,NFE2L2,PLCG1,PTGIS,PTGS2,SFRP2,TGFBR2,THBS1,TWIST1,WNT5A,SEMA5A,PDCD6,PPP1R16B,GREM1,DLL1,HIPK2
2_Summary	GO Biological Processes	GO:0009790	embryo development	-28.9391	-25.2404	242/947	100,102,220,335,525,613,639,652,659,677,841,1028,1050,1284,1289,1295,1303,1605,1746,1846,1848,1906,1956,2016,2022,2034,2048,2066,2114,2131,2139,2200,2202,2260,2296,2335,2348,2487,2494,2530,2535,2549,2623,2624,2625,2627,2668,2702,2736,2776,2821,2885,2909,3091,3172,3280,3357,3398,3479,3516,3624,3633,3638,3676,3688,3693,3714,3791,3880,3909,3910,3912,4041,4087,4088,4091,4124,4245,4254,4488,4643,4760,…	ADA,ADAM10,ALDH1A3,APOA1,ATP6V1B1,BCR,PRDM1,BMP4,BMPR2,ZFP36L1,CASP8,CDKN1C,CEBPA,COL4A2,COL5A1,COL8A1,COL12A1,DAG1,DLX2,DUSP4,DUSP6,EDN1,EGFR,EMX1,ENG,EPAS1,EPHB2,ERBB4,ETS2,EXT1,EYA2,FBN1,EFEMP1,FGFR1,FOXC1,FN1,FOLR1,FRZB,NR5A2,FUT8,FZD2,GAB1,GATA1,GATA2,GATA3,GATA6,GDNF,GJA5,GLI2,GNAQ,GPI,GRB2,ARHGAP35,HIF1A,HNF4A,HES1,HTR2B,ID2,IGF1,RBPJ,INHBA,INPP5B,INSIG1,ITGA4,ITGB1,ITGB5,JAG2,KDR,KRT19,LA…
2_Member	GO Biological Processes	GO:0009790	embryo development	-28.9391	-25.2404	242/947	100,102,220,335,525,613,639,652,659,677,841,1028,1050,1284,1289,1295,1303,1605,1746,1846,1848,1906,1956,2016,2022,2034,2048,2066,2114,2131,2139,2200,2202,2260,2296,2335,2348,2487,2494,2530,2535,2549,2623,2624,2625,2627,2668,2702,2736,2776,2821,2885,2909,3091,3172,3280,3357,3398,3479,3516,3624,3633,3638,3676,3688,3693,3714,3791,3880,3909,3910,3912,4041,4087,4088,4091,4124,4245,4254,4488,4643,4760,…	ADA,ADAM10,ALDH1A3,APOA1,ATP6V1B1,BCR,PRDM1,BMP4,BMPR2,ZFP36L1,CASP8,CDKN1C,CEBPA,COL4A2,COL5A1,COL8A1,COL12A1,DAG1,DLX2,DUSP4,DUSP6,EDN1,EGFR,EMX1,ENG,EPAS1,EPHB2,ERBB4,ETS2,EXT1,EYA2,FBN1,EFEMP1,FGFR1,FOXC1,FN1,FOLR1,FRZB,NR5A2,FUT8,FZD2,GAB1,GATA1,GATA2,GATA3,GATA6,GDNF,GJA5,GLI2,GNAQ,GPI,GRB2,ARHGAP35,HIF1A,HNF4A,HES1,HTR2B,ID2,IGF1,RBPJ,INHBA,INPP5B,INSIG1,ITGA4,ITGB1,ITGB5,JAG2,KDR,KRT19,LA…
2_Member	GO Biological Processes	GO:0048598	embryonic morphogenesis	-23.0868	-19.9901	158/566	220,335,525,613,652,659,677,1028,1284,1289,1295,1303,1605,1746,1846,1848,1906,2022,2048,2114,2131,2139,2200,2202,2260,2296,2335,2348,2487,2535,2624,2625,2627,2668,2702,2736,2776,2821,2885,2909,3091,3172,3280,3357,3398,3624,3638,3676,3688,3693,3714,3909,3912,4041,4087,4088,4488,4760,5079,5080,5087,5308,5460,5754,5898,6045,6422,6423,6469,6615,6659,6662,6670,6768,6788,6789,6909,6911,6928,6935,7020,7…	ALDH1A3,APOA1,ATP6V1B1,BCR,BMP4,BMPR2,ZFP36L1,CDKN1C,COL4A2,COL5A1,COL8A1,COL12A1,DAG1,DLX2,DUSP4,DUSP6,EDN1,ENG,EPHB2,ETS2,EXT1,EYA2,FBN1,EFEMP1,FGFR1,FOXC1,FN1,FOLR1,FRZB,FZD2,GATA2,GATA3,GATA6,GDNF,GJA5,GLI2,GNAQ,GPI,GRB2,ARHGAP35,HIF1A,HNF4A,HES1,HTR2B,ID2,INHBA,INSIG1,ITGA4,ITGB1,ITGB5,JAG2,LAMA3,LAMB1,LRP5,SMAD2,SMAD3,MSX2,NEUROD1,PAX5,PAX6,PBX1,PITX2,POU5F1,PTK7,RALA,RNF2,SFRP1,SFRP2,SHH,S…
2_Member	GO Biological Processes	GO:0009887	animal organ morphogenesis	-22.956	-19.9208	231/972	161,182,220,356,358,525,613,639,652,654,659,780,793,1175,1289,1295,1297,1311,1399,1512,1601,1605,1735,1746,1832,1906,1948,1956,2016,2022,2048,2200,2202,2246,2260,2274,2296,2297,2300,2308,2348,2487,2494,2535,2623,2624,2625,2627,2668,2683,2702,2736,2932,3037,3091,3280,3357,3398,3458,3516,3624,3638,3655,3714,3725,3860,3912,4041,4087,4088,4091,4092,4124,4146,4256,4322,4488,4609,4638,4664,4734,4760,48…	AP2A2,JAG1,ALDH1A3,FASLG,AQP1,ATP6V1B1,BCR,PRDM1,BMP4,BMP6,BMPR2,DDR1,CALB1,AP2S1,COL5A1,COL8A1,COL9A1,COMP,CRKL,CTSH,DAB2,DAG1,DIO3,DLX2,DSP,EDN1,EFNB2,EGFR,EMX1,ENG,EPHB2,FBN1,EFEMP1,FGF1,FGFR1,FHL2,FOXC1,FOXD1,FOXL1,FOXO1,FOLR1,FRZB,NR5A2,FZD2,GATA1,GATA2,GATA3,GATA6,GDNF,B4GALT1,GJA5,GLI2,GSK3B,HAS2,HIF1A,HES1,HTR2B,ID2,IFNG,RBPJ,INHBA,INSIG1,ITGA6,JAG2,JUN,KRT13,LAMB1,LRP5,SMAD2,SMAD3,SMAD6,…
2_Member	GO Biological Processes	GO:0048729	tissue morphogenesis	-21.6617	-18.6899	164/615	161,182,220,388,652,659,780,1175,1282,1289,1512,1515,1601,1605,1832,1906,1948,1950,1956,2022,2043,2139,2246,2260,2296,2297,2300,2348,2487,2535,2625,2668,2683,2736,2821,2885,2909,3091,3280,3516,3624,3688,3714,4041,4087,4088,4092,4146,4488,4609,4638,4919,5087,5268,5308,5318,5361,5700,5754,5898,6239,6256,6422,6423,6469,6591,6615,6659,6662,6714,6768,6772,6781,6788,6789,6868,6909,6911,6928,7020,7042,7…	AP2A2,JAG1,ALDH1A3,RHOB,BMP4,BMPR2,DDR1,AP2S1,COL4A1,COL5A1,CTSH,CTSV,DAB2,DAG1,DSP,EDN1,EFNB2,EGF,EGFR,ENG,EPHA4,EYA2,FGF1,FGFR1,FOXC1,FOXD1,FOXL1,FOLR1,FRZB,FZD2,GATA3,GDNF,B4GALT1,GLI2,GPI,GRB2,ARHGAP35,HIF1A,HES1,RBPJ,INHBA,ITGB1,JAG2,LRP5,SMAD2,SMAD3,SMAD7,MATN1,MSX2,MYC,MYLK,ROR1,PBX1,SERPINB5,PITX2,PKP2,PLXNA1,PSMC1,PTK7,RALA,RREB1,RXRA,SFRP1,SFRP2,SHH,SNAI2,SNAI1,SOX4,SOX9,SRC,ST14,STAT1,…
2_Member	GO Biological Processes	GO:0043009	chordate embryonic development	-18.9555	-16.1775	148/563	100,102,639,652,659,677,841,1028,1050,1746,1906,1956,2016,2034,2131,2260,2296,2348,2530,2535,2549,2623,2624,2625,2627,2736,2821,2885,2909,3091,3280,3479,3516,3633,3688,3714,3880,4087,4088,4124,4245,4643,5077,5079,5080,5087,5308,5333,5335,5362,5460,5754,5890,5898,5930,5932,5954,6256,6422,6423,6469,6498,6615,6659,6670,6768,6788,6789,6911,6928,6935,7020,7026,7042,7046,7048,7168,7249,7262,7291,7403,7…	ADA,ADAM10,PRDM1,BMP4,BMPR2,ZFP36L1,CASP8,CDKN1C,CEBPA,DLX2,EDN1,EGFR,EMX1,EPAS1,EXT1,FGFR1,FOXC1,FOLR1,FUT8,FZD2,GAB1,GATA1,GATA2,GATA3,GATA6,GLI2,GPI,GRB2,ARHGAP35,HIF1A,HES1,IGF1,RBPJ,INPP5B,ITGB1,JAG2,KRT19,SMAD2,SMAD3,MAN2A1,MGAT1,MYO1E,PAX3,PAX5,PAX6,PBX1,PITX2,PLCD1,PLCG1,PLXNA2,POU5F1,PTK7,RAD51B,RALA,RBBP6,RBBP8,RCN1,RXRA,SFRP1,SFRP2,SHH,SKIL,SNAI1,SOX4,SP3,ST14,STK3,STK4,TBX6,HNF1B,ZEB1…
2_Member	GO Biological Processes	GO:0009792	embryo development ending in birth or egg hatching	-18.6487	-15.92	148/567	100,102,639,652,659,677,841,1028,1050,1746,1906,1956,2016,2034,2131,2260,2296,2348,2530,2535,2549,2623,2624,2625,2627,2736,2821,2885,2909,3091,3280,3479,3516,3633,3688,3714,3880,4087,4088,4124,4245,4643,5077,5079,5080,5087,5308,5333,5335,5362,5460,5754,5890,5898,5930,5932,5954,6256,6422,6423,6469,6498,6615,6659,6670,6768,6788,6789,6911,6928,6935,7020,7026,7042,7046,7048,7168,7249,7262,7291,7403,7…	ADA,ADAM10,PRDM1,BMP4,BMPR2,ZFP36L1,CASP8,CDKN1C,CEBPA,DLX2,EDN1,EGFR,EMX1,EPAS1,EXT1,FGFR1,FOXC1,FOLR1,FUT8,FZD2,GAB1,GATA1,GATA2,GATA3,GATA6,GLI2,GPI,GRB2,ARHGAP35,HIF1A,HES1,IGF1,RBPJ,INPP5B,ITGB1,JAG2,KRT19,SMAD2,SMAD3,MAN2A1,MGAT1,MYO1E,PAX3,PAX5,PAX6,PBX1,PITX2,PLCD1,PLCG1,PLXNA2,POU5F1,PTK7,RAD51B,RALA,RBBP6,RBBP8,RCN1,RXRA,SFRP1,SFRP2,SHH,SKIL,SNAI1,SOX4,SP3,ST14,STK3,STK4,TBX6,HNF1B,ZEB1…
2_Member	GO Biological Processes	GO:0007507	heart development	-18.4038	-15.7051	135/500	182,639,652,659,677,817,1289,1385,1399,1767,1832,1848,1906,1948,1956,2022,2066,2200,2260,2274,2296,2300,2348,2535,2549,2623,2624,2625,2627,2702,2736,2776,2932,3037,3091,3280,3357,3398,3479,3516,3688,3725,4052,4087,4088,4091,4092,4205,4488,4729,4734,4889,5019,5020,5021,5308,5318,5467,5747,5754,5764,6196,6256,6423,6469,6546,6591,6615,6659,6662,6788,6789,6909,6997,7042,7046,7048,7049,7054,7139,7168,…	JAG1,PRDM1,BMP4,BMPR2,ZFP36L1,CAMK2D,COL5A1,CREB1,CRKL,DNAH5,DSP,DUSP6,EDN1,EFNB2,EGFR,ENG,ERBB4,FBN1,FGFR1,FHL2,FOXC1,FOXL1,FOLR1,FZD2,GAB1,GATA1,GATA2,GATA3,GATA6,GJA5,GLI2,GNAQ,GSK3B,HAS2,HIF1A,HES1,HTR2B,ID2,IGF1,RBPJ,ITGB1,JUN,LTBP1,SMAD2,SMAD3,SMAD6,SMAD7,MEF2A,MSX2,NDUFV2,NEDD4,NPY5R,OXCT1,OXT,OXTR,PITX2,PKP2,PPARD,PTK2,PTK7,PTN,RPS6KA2,RXRA,SFRP2,SHH,SLC8A1,SNAI2,SNAI1,SOX4,SOX9,STK3,STK4…
2_Member	GO Biological Processes	GO:0035239	tube morphogenesis	-16.5606	-13.9975	101/344	388,652,780,1282,1512,1605,1906,1948,1950,1956,2022,2043,2049,2246,2297,2348,2535,2625,2627,2668,2683,2736,2909,3091,3280,3398,3516,4041,4087,4088,4488,4609,5087,5308,5754,5898,6422,6423,6469,6659,6662,6714,6768,6788,6789,6909,6928,6935,7042,7048,7249,7291,7403,7421,7474,7481,7490,8289,8323,8543,8626,9241,9270,9355,9585,9620,9645,9839,10018,10253,10395,10413,10427,10672,10736,23129,23242,23654,25…	RHOB,BMP4,DDR1,COL4A1,CTSH,DAG1,EDN1,EFNB2,EGF,EGFR,ENG,EPHA4,EPHB3,FGF1,FOXD1,FOLR1,FZD2,GATA3,GATA6,GDNF,B4GALT1,GLI2,ARHGAP35,HIF1A,HES1,ID2,RBPJ,LRP5,SMAD2,SMAD3,MSX2,MYC,PBX1,PITX2,PTK7,RALA,SFRP1,SFRP2,SHH,SOX4,SOX9,SRC,ST14,STK3,STK4,TBX2,HNF1B,ZEB1,TGFB2,TGFBR2,TSC2,TWIST1,KDM6A,VDR,WNT5A,WNT11,WT1,ARID1A,FZD6,LMO4,TP63,NOG,ITGB1BP1,LHX2,KIF20B,CELSR1,MICAL2,ZEB2,BCL2L11,SPRY2,DLC1,YAP1,S…
2_Member	GO Biological Processes	GO:0048568	embryonic organ development	-15.8887	-13.4763	114/419	100,220,525,613,639,652,677,841,1028,1050,1746,1906,1956,2022,2034,2048,2200,2202,2260,2296,2348,2487,2535,2549,2623,2624,2625,2702,2736,2885,3091,3280,3398,3516,3638,3791,3880,4087,4088,4254,4760,5079,5080,5087,5308,5333,5754,5930,6469,6615,6662,6670,6768,6788,6789,6909,6928,6935,7003,7020,7026,7042,7046,7048,7054,7262,7291,7403,7474,7477,7481,8289,8312,8323,8932,9021,9241,9394,9620,9645,9775,99…	ADA,ALDH1A3,ATP6V1B1,BCR,PRDM1,BMP4,ZFP36L1,CASP8,CDKN1C,CEBPA,DLX2,EDN1,EGFR,ENG,EPAS1,EPHB2,FBN1,EFEMP1,FGFR1,FOXC1,FOLR1,FRZB,FZD2,GAB1,GATA1,GATA2,GATA3,GJA5,GLI2,GRB2,HIF1A,HES1,ID2,RBPJ,INSIG1,KDR,KRT19,SMAD2,SMAD3,KITLG,NEUROD1,PAX5,PAX6,PBX1,PITX2,PLCD1,PTK7,RBBP6,SHH,SNAI1,SOX9,SP3,ST14,STK3,STK4,TBX2,HNF1B,ZEB1,TEAD1,TFAP2A,NR2F2,TGFB2,TGFBR1,TGFBR2,TH,PHLDA2,TWIST1,KDM6A,WNT5A,WNT7B,WN…
2_Member	GO Biological Processes	GO:0002009	morphogenesis of an epithelium	-15.0515	-12.6935	130/517	161,182,220,388,652,780,1175,1282,1289,1512,1515,1601,1605,1906,1948,1950,1956,2022,2043,2246,2260,2297,2348,2487,2535,2625,2668,2683,2736,2885,2909,3091,3280,3516,3714,4041,4088,4488,4609,4919,5087,5268,5308,5361,5700,5754,5898,6239,6256,6422,6423,6469,6591,6615,6659,6662,6714,6768,6772,6788,6789,6868,6909,6928,7020,7042,7048,7053,7249,7291,7403,7421,7430,7474,7476,7477,7481,7490,8289,8323,8324,…	AP2A2,JAG1,ALDH1A3,RHOB,BMP4,DDR1,AP2S1,COL4A1,COL5A1,CTSH,CTSV,DAB2,DAG1,EDN1,EFNB2,EGF,EGFR,ENG,EPHA4,FGF1,FGFR1,FOXD1,FOLR1,FRZB,FZD2,GATA3,GDNF,B4GALT1,GLI2,GRB2,ARHGAP35,HIF1A,HES1,RBPJ,JAG2,LRP5,SMAD3,MSX2,MYC,ROR1,PBX1,SERPINB5,PITX2,PLXNA1,PSMC1,PTK7,RALA,RREB1,RXRA,SFRP1,SFRP2,SHH,SNAI2,SNAI1,SOX4,SOX9,SRC,ST14,STAT1,STK3,STK4,ADAM17,TBX2,HNF1B,TFAP2A,TGFB2,TGFBR2,TGM3,TSC2,TWIST1,KDM6A,…
2_Member	GO Biological Processes	GO:0060562	epithelial tube morphogenesis	-13.9261	-11.664	88/306	388,652,780,1282,1512,1605,1906,1948,1950,2022,2043,2246,2297,2348,2535,2625,2668,2683,2736,2909,3091,3280,3516,4041,4088,4488,4609,5087,5308,5754,5898,6422,6423,6469,6659,6662,6714,6768,6788,6789,6909,6928,7042,7048,7249,7291,7403,7421,7474,7481,7490,8289,8323,8543,9241,9355,9585,9620,9645,9839,10253,10395,10413,10427,10672,10736,23129,23242,23654,25902,26585,27086,28514,54910,57057,57167,57619,…	RHOB,BMP4,DDR1,COL4A1,CTSH,DAG1,EDN1,EFNB2,EGF,ENG,EPHA4,FGF1,FOXD1,FOLR1,FZD2,GATA3,GDNF,B4GALT1,GLI2,ARHGAP35,HIF1A,HES1,RBPJ,LRP5,SMAD3,MSX2,MYC,PBX1,PITX2,PTK7,RALA,SFRP1,SFRP2,SHH,SOX4,SOX9,SRC,ST14,STK3,STK4,TBX2,HNF1B,TGFB2,TGFBR2,TSC2,TWIST1,KDM6A,VDR,WNT5A,WNT11,WT1,ARID1A,FZD6,LMO4,NOG,LHX2,KIF20B,CELSR1,MICAL2,ZEB2,SPRY2,DLC1,YAP1,SEC24B,GNA13,SIX2,PLXND1,COBL,PLXNB2,MTHFD1L,GREM1,FOXP…
2_Member	GO Biological Processes	GO:0016331	morphogenesis of embryonic epithelium	-13.4914	-11.2698	54/147	220,652,2348,2535,2625,2668,2736,2909,3091,3714,5754,5898,6422,6423,6469,6659,6662,6768,6788,6789,6928,7020,7042,7249,7291,7403,7474,7477,8289,8323,8543,8626,9241,9355,9585,9620,9839,10395,10427,23242,23654,25902,26585,51384,54910,57167,57619,58495,79191,79977,115908,130497,157506,388585	ALDH1A3,BMP4,FOLR1,FZD2,GATA3,GDNF,GLI2,ARHGAP35,HIF1A,JAG2,PTK7,RALA,SFRP1,SFRP2,SHH,SOX4,SOX9,ST14,STK3,STK4,HNF1B,TFAP2A,TGFB2,TSC2,TWIST1,KDM6A,WNT5A,WNT7B,ARID1A,FZD6,LMO4,TP63,NOG,LHX2,KIF20B,CELSR1,ZEB2,DLC1,SEC24B,COBL,PLXNB2,MTHFD1L,GREM1,WNT16,SEMA4C,SALL4,SHROOM3,OVOL2,IRX3,GRHL2,CTHRC1,OSR1,RDH10,HES5
2_Member	GO Biological Processes	GO:0003007	heart morphogenesis	-12.7207	-10.5742	70/228	182,652,659,1289,1832,2022,2274,2296,2348,2535,2625,2627,2702,3037,3091,3280,3357,3398,3516,3725,4088,4091,4092,4488,4734,4889,5308,5318,5747,6256,6423,6469,6591,6615,6659,6662,6909,7042,7046,7048,7049,7054,7139,7168,7273,7291,7403,7468,7474,7481,9241,9249,9645,10087,10395,10413,10427,23129,25836,28514,51384,54583,55636,57057,57142,57178,58495,79633,79810,79977	JAG1,BMP4,BMPR2,COL5A1,DSP,ENG,FHL2,FOXC1,FOLR1,FZD2,GATA3,GATA6,GJA5,HAS2,HIF1A,HES1,HTR2B,ID2,RBPJ,JUN,SMAD3,SMAD6,SMAD7,MSX2,NEDD4,NPY5R,PITX2,PKP2,PTK2,RXRA,SFRP2,SHH,SNAI2,SNAI1,SOX4,SOX9,TBX2,TGFB2,TGFBR1,TGFBR2,TGFBR3,TH,TNNT2,TPM1,TTN,TWIST1,KDM6A,NSD2,WNT5A,WNT11,NOG,DHRS3,MICAL2,COL4A3BP,DLC1,YAP1,SEC24B,PLXND1,NIPBL,DLL1,WNT16,EGLN1,CHD7,TBX20,RTN4,ZMIZ1,OVOL2,FAT4,PTCD2,GRHL2
2_Member	GO Biological Processes	GO:0035148	tube formation	-11.8057	-9.74709	49/137	652,2348,2535,2625,2668,2909,3091,5754,5898,6422,6423,6469,6659,6662,6768,6788,6789,6928,7042,7249,7291,7403,7474,8289,8323,8543,9241,9270,9355,9585,9620,9839,10018,10395,10427,23242,23654,25902,26585,54910,57167,57619,58495,79191,79977,115908,130497,153090,388585	BMP4,FOLR1,FZD2,GATA3,GDNF,ARHGAP35,HIF1A,PTK7,RALA,SFRP1,SFRP2,SHH,SOX4,SOX9,ST14,STK3,STK4,HNF1B,TGFB2,TSC2,TWIST1,KDM6A,WNT5A,ARID1A,FZD6,LMO4,NOG,ITGB1BP1,LHX2,KIF20B,CELSR1,ZEB2,BCL2L11,DLC1,SEC24B,COBL,PLXNB2,MTHFD1L,GREM1,SEMA4C,SALL4,SHROOM3,OVOL2,IRX3,GRHL2,CTHRC1,OSR1,DAB2IP,HES5
2_Member	GO Biological Processes	GO:0001838	embryonic epithelial tube formation	-11.5793	-9.53059	45/121	652,2348,2535,2625,2668,2909,3091,5754,5898,6422,6423,6659,6662,6768,6788,6789,6928,7042,7249,7291,7403,7474,8289,8323,8543,9241,9355,9585,9620,9839,10395,10427,23242,23654,25902,26585,54910,57167,57619,58495,79191,79977,115908,130497,388585	BMP4,FOLR1,FZD2,GATA3,GDNF,ARHGAP35,HIF1A,PTK7,RALA,SFRP1,SFRP2,SOX4,SOX9,ST14,STK3,STK4,HNF1B,TGFB2,TSC2,TWIST1,KDM6A,WNT5A,ARID1A,FZD6,LMO4,NOG,LHX2,KIF20B,CELSR1,ZEB2,DLC1,SEC24B,COBL,PLXNB2,MTHFD1L,GREM1,SEMA4C,SALL4,SHROOM3,OVOL2,IRX3,GRHL2,CTHRC1,OSR1,HES5
2_Member	GO Biological Processes	GO:0072175	epithelial tube formation	-11.4346	-9.40797	45/122	652,2348,2535,2625,2668,2909,3091,5754,5898,6422,6423,6659,6662,6768,6788,6789,6928,7042,7249,7291,7403,7474,8289,8323,8543,9241,9355,9585,9620,9839,10395,10427,23242,23654,25902,26585,54910,57167,57619,58495,79191,79977,115908,130497,388585	BMP4,FOLR1,FZD2,GATA3,GDNF,ARHGAP35,HIF1A,PTK7,RALA,SFRP1,SFRP2,SOX4,SOX9,ST14,STK3,STK4,HNF1B,TGFB2,TSC2,TWIST1,KDM6A,WNT5A,ARID1A,FZD6,LMO4,NOG,LHX2,KIF20B,CELSR1,ZEB2,DLC1,SEC24B,COBL,PLXNB2,MTHFD1L,GREM1,SEMA4C,SALL4,SHROOM3,OVOL2,IRX3,GRHL2,CTHRC1,OSR1,HES5
2_Member	GO Biological Processes	GO:0048562	embryonic organ morphogenesis	-9.7522	-7.81938	74/282	220,525,613,652,1746,1906,2022,2048,2200,2202,2260,2348,2487,2535,2624,2625,2736,3091,3280,3398,3638,4087,4088,4760,5079,5080,5308,5754,6469,6662,6670,6909,6928,6935,7020,7046,7048,7054,7291,7403,7474,7481,8289,8312,8323,9241,9620,9645,9775,9935,10253,10413,10427,10736,10804,25836,25902,28514,28996,50515,51384,53405,55084,55636,57053,57057,57453,58495,79977,115908,121227,130497,157506,286204	ALDH1A3,ATP6V1B1,BCR,BMP4,DLX2,EDN1,ENG,EPHB2,FBN1,EFEMP1,FGFR1,FOLR1,FRZB,FZD2,GATA2,GATA3,GLI2,HIF1A,HES1,ID2,INSIG1,SMAD2,SMAD3,NEUROD1,PAX5,PAX6,PITX2,PTK7,SHH,SOX9,SP3,TBX2,HNF1B,ZEB1,TFAP2A,TGFBR1,TGFBR2,TH,TWIST1,KDM6A,WNT5A,WNT11,ARID1A,AXIN1,FZD6,NOG,CELSR1,MICAL2,EIF4A3,MAFB,SPRY2,YAP1,SEC24B,SIX2,GJB6,NIPBL,MTHFD1L,DLL1,HIPK2,CHST11,WNT16,CLIC5,SOBP,CHD7,CHRNA10,TBX20,DSCAML1,OVOL2,GRH…
2_Member	GO Biological Processes	GO:0001841	neural tube formation	-9.42999	-7.52386	37/101	652,2348,2535,2909,3091,5754,5898,6422,6423,6659,6768,6788,6789,7042,7249,7291,7403,7474,8289,8323,8543,9241,9355,9585,9620,9839,10395,10427,23242,23654,25902,54910,57167,57619,58495,79977,115908	BMP4,FOLR1,FZD2,ARHGAP35,HIF1A,PTK7,RALA,SFRP1,SFRP2,SOX4,ST14,STK3,STK4,TGFB2,TSC2,TWIST1,KDM6A,WNT5A,ARID1A,FZD6,LMO4,NOG,LHX2,KIF20B,CELSR1,ZEB2,DLC1,SEC24B,COBL,PLXNB2,MTHFD1L,SEMA4C,SALL4,SHROOM3,OVOL2,GRHL2,CTHRC1
2_Member	GO Biological Processes	GO:0021915	neural tube development	-9.28744	-7.39033	49/158	652,677,2348,2535,2736,2909,3091,3280,5080,5362,5754,5898,6422,6423,6469,6659,6768,6788,6789,7042,7249,7291,7403,7474,8289,8323,8543,8646,9241,9355,9585,9620,9839,10395,10427,23242,23654,25902,26227,27023,51339,54910,57167,57619,58495,79977,92344,115908,388585	BMP4,ZFP36L1,FOLR1,FZD2,GLI2,ARHGAP35,HIF1A,HES1,PAX6,PLXNA2,PTK7,RALA,SFRP1,SFRP2,SHH,SOX4,ST14,STK3,STK4,TGFB2,TSC2,TWIST1,KDM6A,WNT5A,ARID1A,FZD6,LMO4,CHRD,NOG,LHX2,KIF20B,CELSR1,ZEB2,DLC1,SEC24B,COBL,PLXNB2,MTHFD1L,PHGDH,FOXB1,DACT1,SEMA4C,SALL4,SHROOM3,OVOL2,GRHL2,GORAB,CTHRC1,HES5
2_Member	GO Biological Processes	GO:0014020	primary neural tube formation	-8.83818	-6.96981	34/92	652,2348,2535,2909,3091,5754,5898,6422,6423,6768,7042,7249,7291,7403,7474,8289,8323,8543,9241,9355,9585,9620,9839,10395,10427,23242,23654,25902,54910,57167,57619,58495,79977,115908	BMP4,FOLR1,FZD2,ARHGAP35,HIF1A,PTK7,RALA,SFRP1,SFRP2,ST14,TGFB2,TSC2,TWIST1,KDM6A,WNT5A,ARID1A,FZD6,LMO4,NOG,LHX2,KIF20B,CELSR1,ZEB2,DLC1,SEC24B,COBL,PLXNB2,MTHFD1L,SEMA4C,SALL4,SHROOM3,OVOL2,GRHL2,CTHRC1
2_Member	GO Biological Processes	GO:0001843	neural tube closure	-8.44433	-6.61089	32/86	652,2348,2535,2909,5754,5898,6422,6423,6768,7042,7249,7291,7403,7474,8289,8323,8543,9241,9355,9585,9620,9839,10395,10427,23242,23654,25902,54910,57167,57619,79977,115908	BMP4,FOLR1,FZD2,ARHGAP35,PTK7,RALA,SFRP1,SFRP2,ST14,TGFB2,TSC2,TWIST1,KDM6A,WNT5A,ARID1A,FZD6,LMO4,NOG,LHX2,KIF20B,CELSR1,ZEB2,DLC1,SEC24B,COBL,PLXNB2,MTHFD1L,SEMA4C,SALL4,SHROOM3,GRHL2,CTHRC1
2_Member	GO Biological Processes	GO:0060606	tube closure	-8.29984	-6.48001	32/87	652,2348,2535,2909,5754,5898,6422,6423,6768,7042,7249,7291,7403,7474,8289,8323,8543,9241,9355,9585,9620,9839,10395,10427,23242,23654,25902,54910,57167,57619,79977,115908	BMP4,FOLR1,FZD2,ARHGAP35,PTK7,RALA,SFRP1,SFRP2,ST14,TGFB2,TSC2,TWIST1,KDM6A,WNT5A,ARID1A,FZD6,LMO4,NOG,LHX2,KIF20B,CELSR1,ZEB2,DLC1,SEC24B,COBL,PLXNB2,MTHFD1L,SEMA4C,SALL4,SHROOM3,GRHL2,CTHRC1
2_Member	GO Biological Processes	GO:0061138	morphogenesis of a branching epithelium	-8.04029	-6.23734	51/181	652,780,1282,1512,1605,1906,1950,2022,2246,2260,2297,2668,2683,2736,2885,4041,4488,4609,5087,5308,5361,6256,6422,6423,6469,6591,6662,6714,6768,6789,6928,7048,7421,7474,7490,8626,9021,9241,9620,10116,10253,10413,10672,10736,23129,26585,57057,79633,79977,157506,170690	BMP4,DDR1,COL4A1,CTSH,DAG1,EDN1,EGF,ENG,FGF1,FGFR1,FOXD1,GDNF,B4GALT1,GLI2,GRB2,LRP5,MSX2,MYC,PBX1,PITX2,PLXNA1,RXRA,SFRP1,SFRP2,SHH,SNAI2,SOX9,SRC,ST14,STK4,HNF1B,TGFBR2,VDR,WNT5A,WT1,TP63,SOCS3,NOG,CELSR1,FEM1B,SPRY2,YAP1,GNA13,SIX2,PLXND1,GREM1,TBX20,FAT4,GRHL2,RDH10,ADAMTS16
2_Member	GO Biological Processes	GO:0048754	branching morphogenesis of an epithelial tube	-5.94519	-4.38947	40/148	652,780,1282,1512,1605,1906,1950,2022,2246,2297,2668,2683,2736,4041,4488,4609,5087,5308,6423,6469,6662,6714,6789,6928,7048,7421,7474,7490,9241,9620,10253,10413,10672,10736,23129,26585,57057,79633,157506,170690	BMP4,DDR1,COL4A1,CTSH,DAG1,EDN1,EGF,ENG,FGF1,FOXD1,GDNF,B4GALT1,GLI2,LRP5,MSX2,MYC,PBX1,PITX2,SFRP2,SHH,SOX9,SRC,STK4,HNF1B,TGFBR2,VDR,WNT5A,WT1,NOG,CELSR1,SPRY2,YAP1,GNA13,SIX2,PLXND1,GREM1,TBX20,FAT4,RDH10,ADAMTS16
3_Summary	GO Biological Processes	GO:0040012	regulation of locomotion	-24.7151	-21.465	203/788	100,102,104,135,182,285,306,388,613,623,652,659,817,949,1081,1132,1512,1545,1601,1605,1809,1812,1893,1906,1907,1948,1950,1956,2013,2022,2066,2152,2192,2246,2260,2335,2549,2625,2651,3036,3037,3091,3418,3458,3479,3480,3486,3592,3642,3655,3676,3714,3725,3791,3909,3910,3912,3929,3958,3965,4072,4088,4092,4254,4638,4780,4921,4986,5031,5080,5217,5270,5295,5308,5318,5335,5361,5362,5467,5581,5586,5734,574…	ADA,ADAM10,ADARB1,ADORA2A,JAG1,ANGPT2,ANXA3,RHOB,BCR,BDKRB1,BMP4,BMPR2,CAMK2D,SCARB1,CGA,CHRM4,CTSH,CYP1B1,DAB2,DAG1,DPYSL3,DRD1,ECM1,EDN1,EDN2,EFNB2,EGF,EGFR,EMP2,ENG,ERBB4,F3,FBLN1,FGF1,FGFR1,FN1,GAB1,GATA3,GCNT2,HAS1,HAS2,HIF1A,IDH2,IFNG,IGF1,IGF1R,IGFBP3,IL12A,INSM1,ITGA6,ITGA4,JAG2,JUN,KDR,LAMA3,LAMA4,LAMB1,LBP,LGALS3,LGALS9,EPCAM,SMAD3,SMAD7,KITLG,MYLK,NFE2L2,DDR2,OPRK1,P2RY6,PAX6,PFN2,SERP…
3_Member	GO Biological Processes	GO:0040012	regulation of locomotion	-24.7151	-21.465	203/788	100,102,104,135,182,285,306,388,613,623,652,659,817,949,1081,1132,1512,1545,1601,1605,1809,1812,1893,1906,1907,1948,1950,1956,2013,2022,2066,2152,2192,2246,2260,2335,2549,2625,2651,3036,3037,3091,3418,3458,3479,3480,3486,3592,3642,3655,3676,3714,3725,3791,3909,3910,3912,3929,3958,3965,4072,4088,4092,4254,4638,4780,4921,4986,5031,5080,5217,5270,5295,5308,5318,5335,5361,5362,5467,5581,5586,5734,574…	ADA,ADAM10,ADARB1,ADORA2A,JAG1,ANGPT2,ANXA3,RHOB,BCR,BDKRB1,BMP4,BMPR2,CAMK2D,SCARB1,CGA,CHRM4,CTSH,CYP1B1,DAB2,DAG1,DPYSL3,DRD1,ECM1,EDN1,EDN2,EFNB2,EGF,EGFR,EMP2,ENG,ERBB4,F3,FBLN1,FGF1,FGFR1,FN1,GAB1,GATA3,GCNT2,HAS1,HAS2,HIF1A,IDH2,IFNG,IGF1,IGF1R,IGFBP3,IL12A,INSM1,ITGA6,ITGA4,JAG2,JUN,KDR,LAMA3,LAMA4,LAMB1,LBP,LGALS3,LGALS9,EPCAM,SMAD3,SMAD7,KITLG,MYLK,NFE2L2,DDR2,OPRK1,P2RY6,PAX6,PFN2,SERP…
3_Member	GO Biological Processes	GO:0030334	regulation of cell migration	-23.4361	-20.2603	180/679	100,102,104,182,285,306,388,613,623,652,659,817,949,1081,1512,1545,1601,1605,1809,1812,1893,1906,1907,1956,2013,2022,2066,2152,2246,2260,2335,2549,2625,2651,3036,3037,3091,3418,3458,3479,3480,3486,3592,3642,3655,3676,3714,3725,3791,3909,3910,3912,3929,3958,3965,4088,4092,4254,4638,4780,4921,5031,5080,5217,5270,5295,5308,5318,5335,5361,5362,5467,5581,5734,5743,5747,5764,5788,5795,5797,5912,5962,62…	ADA,ADAM10,ADARB1,JAG1,ANGPT2,ANXA3,RHOB,BCR,BDKRB1,BMP4,BMPR2,CAMK2D,SCARB1,CGA,CTSH,CYP1B1,DAB2,DAG1,DPYSL3,DRD1,ECM1,EDN1,EDN2,EGFR,EMP2,ENG,ERBB4,F3,FGF1,FGFR1,FN1,GAB1,GATA3,GCNT2,HAS1,HAS2,HIF1A,IDH2,IFNG,IGF1,IGF1R,IGFBP3,IL12A,INSM1,ITGA6,ITGA4,JAG2,JUN,KDR,LAMA3,LAMA4,LAMB1,LBP,LGALS3,LGALS9,SMAD3,SMAD7,KITLG,MYLK,NFE2L2,DDR2,P2RY6,PAX6,PFN2,SERPINE2,PIK3R1,PITX2,PKP2,PLCG1,PLXNA1,PLXNA2…
3_Member	GO Biological Processes	GO:2000145	regulation of cell motility	-22.9505	-19.9208	188/729	100,102,104,182,285,306,388,613,623,652,659,817,949,1081,1512,1545,1601,1605,1809,1812,1893,1906,1907,1950,1956,2013,2022,2066,2152,2192,2246,2260,2335,2549,2625,2651,3036,3037,3091,3418,3458,3479,3480,3486,3592,3642,3655,3676,3714,3725,3791,3909,3910,3912,3929,3958,3965,4072,4088,4092,4254,4638,4780,4921,5031,5080,5217,5270,5295,5308,5318,5335,5361,5362,5467,5581,5586,5734,5743,5747,5764,5788,57…	ADA,ADAM10,ADARB1,JAG1,ANGPT2,ANXA3,RHOB,BCR,BDKRB1,BMP4,BMPR2,CAMK2D,SCARB1,CGA,CTSH,CYP1B1,DAB2,DAG1,DPYSL3,DRD1,ECM1,EDN1,EDN2,EGF,EGFR,EMP2,ENG,ERBB4,F3,FBLN1,FGF1,FGFR1,FN1,GAB1,GATA3,GCNT2,HAS1,HAS2,HIF1A,IDH2,IFNG,IGF1,IGF1R,IGFBP3,IL12A,INSM1,ITGA6,ITGA4,JAG2,JUN,KDR,LAMA3,LAMA4,LAMB1,LBP,LGALS3,LGALS9,EPCAM,SMAD3,SMAD7,KITLG,MYLK,NFE2L2,DDR2,P2RY6,PAX6,PFN2,SERPINE2,PIK3R1,PITX2,PKP2,PLC…
3_Member	GO Biological Processes	GO:0001667	ameboidal-type cell migration	-20.3678	-17.493	105/327	285,306,335,388,652,659,949,1512,1545,1906,1910,1948,2013,2022,2066,2191,2196,2246,2260,2348,2625,2668,3036,3037,3091,3357,3458,3676,3688,3725,3791,4041,4254,4780,4921,5217,5308,5335,5467,5581,5586,5646,5743,5747,5797,6239,6273,6286,6469,6546,6662,6714,6772,6781,6869,6997,7026,7042,7046,7048,7057,7145,7291,7474,7476,7481,7857,8766,8817,8828,8929,9037,9270,9475,9647,9839,10013,10016,10487,10505,10…	ANGPT2,ANXA3,APOA1,RHOB,BMP4,BMPR2,SCARB1,CTSH,CYP1B1,EDN1,EDNRB,EFNB2,EMP2,ENG,ERBB4,FAP,FAT2,FGF1,FGFR1,FOLR1,GATA3,GDNF,HAS1,HAS2,HIF1A,HTR2B,IFNG,ITGA4,ITGB1,JUN,KDR,LRP5,KITLG,NFE2L2,DDR2,PFN2,PITX2,PLCG1,PPARD,PRKCE,PKN2,PRSS3,PTGS2,PTK2,PTPRM,RREB1,S100A2,S100P,SHH,SLC8A1,SOX9,SRC,STAT1,STC1,TACR1,TDGF1,NR2F2,TGFB2,TGFBR1,TGFBR2,THBS1,TNS1,TWIST1,WNT5A,WNT7A,WNT11,SCG2,RAB11A,FGF18,NRP2,PH…
3_Member	GO Biological Processes	GO:0090132	epithelium migration	-17.0716	-14.4639	78/228	285,306,335,388,652,659,949,1512,1545,1906,1948,2013,2191,2196,2246,2260,2625,3037,3091,3458,3688,3725,3791,4780,5217,5335,5467,5581,5586,5646,5743,5747,5797,6239,6273,6286,6662,6714,6772,6781,6869,6997,7026,7042,7046,7048,7057,7474,7476,7857,8766,8817,8828,9037,9270,9475,9647,9839,10013,10016,22976,23129,23473,23499,23603,26585,27086,51466,54566,79977,83442,90627,152007,153090,154796,154810,1686…	ANGPT2,ANXA3,APOA1,RHOB,BMP4,BMPR2,SCARB1,CTSH,CYP1B1,EDN1,EFNB2,EMP2,FAP,FAT2,FGF1,FGFR1,GATA3,HAS2,HIF1A,IFNG,ITGB1,JUN,KDR,NFE2L2,PFN2,PLCG1,PPARD,PRKCE,PKN2,PRSS3,PTGS2,PTK2,PTPRM,RREB1,S100A2,S100P,SOX9,SRC,STAT1,STC1,TACR1,TDGF1,NR2F2,TGFB2,TGFBR1,TGFBR2,THBS1,WNT5A,WNT7A,SCG2,RAB11A,FGF18,NRP2,SEMA5A,ITGB1BP1,ROCK2,PPM1F,ZEB2,HDAC6,PDCD6,PAXIP1,PLXND1,CAPN7,MACF1,CORO1C,GREM1,FOXP1,EVL,EPB…
3_Member	GO Biological Processes	GO:0090130	tissue migration	-16.333	-13.8199	78/234	285,306,335,388,652,659,949,1512,1545,1906,1948,2013,2191,2196,2246,2260,2625,3037,3091,3458,3688,3725,3791,4780,5217,5335,5467,5581,5586,5646,5743,5747,5797,6239,6273,6286,6662,6714,6772,6781,6869,6997,7026,7042,7046,7048,7057,7474,7476,7857,8766,8817,8828,9037,9270,9475,9647,9839,10013,10016,22976,23129,23473,23499,23603,26585,27086,51466,54566,79977,83442,90627,152007,153090,154796,154810,1686…	ANGPT2,ANXA3,APOA1,RHOB,BMP4,BMPR2,SCARB1,CTSH,CYP1B1,EDN1,EFNB2,EMP2,FAP,FAT2,FGF1,FGFR1,GATA3,HAS2,HIF1A,IFNG,ITGB1,JUN,KDR,NFE2L2,PFN2,PLCG1,PPARD,PRKCE,PKN2,PRSS3,PTGS2,PTK2,PTPRM,RREB1,S100A2,S100P,SOX9,SRC,STAT1,STC1,TACR1,TDGF1,NR2F2,TGFB2,TGFBR1,TGFBR2,THBS1,WNT5A,WNT7A,SCG2,RAB11A,FGF18,NRP2,SEMA5A,ITGB1BP1,ROCK2,PPM1F,ZEB2,HDAC6,PDCD6,PAXIP1,PLXND1,CAPN7,MACF1,CORO1C,GREM1,FOXP1,EVL,EPB…
3_Member	GO Biological Processes	GO:0040017	positive regulation of locomotion	-15.5375	-13.154	116/434	102,306,388,623,652,659,817,949,1081,1512,1601,1812,1906,1907,1956,2152,2246,2260,2335,2625,2651,3037,3091,3458,3479,3480,3592,3642,3655,3676,3725,3791,3912,3929,3958,3965,4072,4088,4254,4638,4780,4921,4986,5031,5295,5335,5581,5743,5747,5788,5962,6239,6278,6317,6352,6546,6591,6615,6662,6714,6868,6869,6997,7042,7046,7048,7057,7291,7474,7476,7481,7857,8766,8772,8817,8826,8828,8995,9037,9048,9270,94…	ADAM10,ANXA3,RHOB,BDKRB1,BMP4,BMPR2,CAMK2D,SCARB1,CGA,CTSH,DAB2,DRD1,EDN1,EDN2,EGFR,F3,FGF1,FGFR1,FN1,GATA3,GCNT2,HAS2,HIF1A,IFNG,IGF1,IGF1R,IL12A,INSM1,ITGA6,ITGA4,JUN,KDR,LAMB1,LBP,LGALS3,LGALS9,EPCAM,SMAD3,KITLG,MYLK,NFE2L2,DDR2,OPRK1,P2RY6,PIK3R1,PLCG1,PRKCE,PTGS2,PTK2,PTPRC,RDX,RREB1,S100A7,SERPINB3,CCL5,SLC8A1,SNAI2,SNAI1,SOX9,SRC,ADAM17,TACR1,TDGF1,TGFB2,TGFBR1,TGFBR2,THBS1,TWIST1,WNT5A,WN…
3_Member	GO Biological Processes	GO:2000147	positive regulation of cell motility	-15.0498	-12.6935	110/408	102,306,388,623,652,659,817,949,1081,1512,1601,1812,1906,1907,1956,2152,2246,2260,2335,2625,2651,3037,3091,3458,3479,3480,3592,3642,3655,3676,3725,3791,3912,3929,3958,3965,4072,4088,4254,4638,4780,4921,5031,5295,5335,5581,5743,5747,5788,5962,6239,6278,6317,6352,6546,6591,6615,6662,6714,6868,6869,6997,7042,7046,7048,7057,7291,7474,7476,7481,8766,8772,8817,8826,8828,8995,9037,9270,9475,9585,9647,96…	ADAM10,ANXA3,RHOB,BDKRB1,BMP4,BMPR2,CAMK2D,SCARB1,CGA,CTSH,DAB2,DRD1,EDN1,EDN2,EGFR,F3,FGF1,FGFR1,FN1,GATA3,GCNT2,HAS2,HIF1A,IFNG,IGF1,IGF1R,IL12A,INSM1,ITGA6,ITGA4,JUN,KDR,LAMB1,LBP,LGALS3,LGALS9,EPCAM,SMAD3,KITLG,MYLK,NFE2L2,DDR2,P2RY6,PIK3R1,PLCG1,PRKCE,PTGS2,PTK2,PTPRC,RDX,RREB1,S100A7,SERPINB3,CCL5,SLC8A1,SNAI2,SNAI1,SOX9,SRC,ADAM17,TACR1,TDGF1,TGFB2,TGFBR1,TGFBR2,THBS1,TWIST1,WNT5A,WNT7A,WN…
3_Member	GO Biological Processes	GO:0030335	positive regulation of cell migration	-14.8902	-12.5532	107/394	102,306,388,623,652,659,817,949,1081,1512,1601,1812,1906,1907,1956,2152,2246,2260,2335,2625,2651,3037,3091,3458,3479,3480,3592,3642,3655,3676,3725,3791,3912,3929,3958,3965,4088,4254,4638,4780,4921,5031,5295,5335,5581,5743,5747,5788,5962,6239,6278,6317,6352,6546,6591,6615,6662,6714,6868,6869,6997,7042,7046,7048,7057,7474,7476,7481,8766,8772,8817,8826,8828,8995,9037,9270,9475,9585,9647,9693,9759,10…	ADAM10,ANXA3,RHOB,BDKRB1,BMP4,BMPR2,CAMK2D,SCARB1,CGA,CTSH,DAB2,DRD1,EDN1,EDN2,EGFR,F3,FGF1,FGFR1,FN1,GATA3,GCNT2,HAS2,HIF1A,IFNG,IGF1,IGF1R,IL12A,INSM1,ITGA6,ITGA4,JUN,KDR,LAMB1,LBP,LGALS3,LGALS9,SMAD3,KITLG,MYLK,NFE2L2,DDR2,P2RY6,PIK3R1,PLCG1,PRKCE,PTGS2,PTK2,PTPRC,RDX,RREB1,S100A7,SERPINB3,CCL5,SLC8A1,SNAI2,SNAI1,SOX9,SRC,ADAM17,TACR1,TDGF1,TGFB2,TGFBR1,TGFBR2,THBS1,WNT5A,WNT7A,WNT11,RAB11A,FA…
3_Member	GO Biological Processes	GO:0051272	positive regulation of cellular component movement	-14.6795	-12.3549	111/418	102,306,388,623,652,659,817,949,1081,1512,1601,1812,1906,1907,1956,2152,2246,2260,2335,2625,2651,3037,3091,3458,3479,3480,3592,3642,3655,3676,3725,3791,3912,3929,3958,3965,4072,4088,4254,4638,4780,4921,5031,5295,5335,5581,5743,5747,5788,5962,6239,6278,6317,6352,6546,6591,6615,6662,6714,6868,6869,6997,7042,7046,7048,7057,7291,7474,7476,7481,8766,8772,8817,8826,8828,8995,9037,9270,9475,9585,9647,96…	ADAM10,ANXA3,RHOB,BDKRB1,BMP4,BMPR2,CAMK2D,SCARB1,CGA,CTSH,DAB2,DRD1,EDN1,EDN2,EGFR,F3,FGF1,FGFR1,FN1,GATA3,GCNT2,HAS2,HIF1A,IFNG,IGF1,IGF1R,IL12A,INSM1,ITGA6,ITGA4,JUN,KDR,LAMB1,LBP,LGALS3,LGALS9,EPCAM,SMAD3,KITLG,MYLK,NFE2L2,DDR2,P2RY6,PIK3R1,PLCG1,PRKCE,PTGS2,PTK2,PTPRC,RDX,RREB1,S100A7,SERPINB3,CCL5,SLC8A1,SNAI2,SNAI1,SOX9,SRC,ADAM17,TACR1,TDGF1,TGFB2,TGFBR1,TGFBR2,THBS1,TWIST1,WNT5A,WNT7A,WN…
3_Member	GO Biological Processes	GO:0043542	endothelial cell migration	-10.3721	-8.40846	50/153	285,306,335,388,652,659,949,1545,1906,1948,2013,2191,2246,2260,2625,3688,3791,4780,5335,5646,5743,5747,5797,6273,6286,6772,6781,6997,7026,7046,7057,7474,7476,7857,8817,8828,9037,9270,9475,10016,22976,23129,26585,27086,83442,90627,153090,154796,154810,168667	ANGPT2,ANXA3,APOA1,RHOB,BMP4,BMPR2,SCARB1,CYP1B1,EDN1,EFNB2,EMP2,FAP,FGF1,FGFR1,GATA3,ITGB1,KDR,NFE2L2,PLCG1,PRSS3,PTGS2,PTK2,PTPRM,S100A2,S100P,STAT1,STC1,TDGF1,NR2F2,TGFBR1,THBS1,WNT5A,WNT7A,SCG2,FGF18,NRP2,SEMA5A,ITGB1BP1,ROCK2,PDCD6,PAXIP1,PLXND1,GREM1,FOXP1,SH3BGRL3,STARD13,DAB2IP,AMOT,AMOTL1,BMPER
3_Member	GO Biological Processes	GO:0010595	positive regulation of endothelial cell migration	-6.77142	-5.1219	25/67	306,388,652,659,949,1906,2246,2260,2625,3791,4780,5335,5743,6997,7057,7474,7476,8817,8828,9037,9270,9475,10016,27086,154810	ANXA3,RHOB,BMP4,BMPR2,SCARB1,EDN1,FGF1,FGFR1,GATA3,KDR,NFE2L2,PLCG1,PTGS2,TDGF1,THBS1,WNT5A,WNT7A,FGF18,NRP2,SEMA5A,ITGB1BP1,ROCK2,PDCD6,FOXP1,AMOTL1
4_Summary	GO Biological Processes	GO:0051241	negative regulation of multicellular organismal process	-20.785	-17.8396	228/990	100,116,182,285,302,335,351,356,382,493,567,613,652,659,671,677,796,1113,1149,1284,1289,1392,1471,1493,1540,1746,1809,1831,1893,1906,1910,1956,2043,2048,2066,2191,2200,2202,2260,2296,2335,2487,2615,2623,2624,2625,2627,2693,2702,2736,2932,2969,3091,3135,3156,3280,3398,3418,3458,3479,3516,3592,3624,3635,3720,3848,3929,3952,3965,4041,4088,4091,4092,4157,4212,4261,4488,4609,4780,4790,4792,4881,4982,4…	ADA,ADCYAP1,JAG1,ANGPT2,ANXA2,APOA1,APP,FASLG,ARF6,ATP2B4,B2M,BCR,BMP4,BMPR2,BPI,ZFP36L1,CALCA,CHGA,CIDEA,COL4A2,COL5A1,CRH,CST3,CTLA4,CYLD,DLX2,DPYSL3,TSC22D3,ECM1,EDN1,EDNRB,EGFR,EPHA4,EPHB2,ERBB4,FAP,FBN1,EFEMP1,FGFR1,FOXC1,FN1,FRZB,LRRC32,GATA1,GATA2,GATA3,GATA6,GHSR,GJA5,GLI2,GSK3B,GTF2I,HIF1A,HLA-G,HMGCR,HES1,ID2,IDH2,IFNG,IGF1,RBPJ,IL12A,INHBA,INPP5D,JARID2,KRT1,LBP,LEP,LGALS9,LRP5,SMAD3,S…
4_Member	GO Biological Processes	GO:0051241	negative regulation of multicellular organismal process	-20.785	-17.8396	228/990	100,116,182,285,302,335,351,356,382,493,567,613,652,659,671,677,796,1113,1149,1284,1289,1392,1471,1493,1540,1746,1809,1831,1893,1906,1910,1956,2043,2048,2066,2191,2200,2202,2260,2296,2335,2487,2615,2623,2624,2625,2627,2693,2702,2736,2932,2969,3091,3135,3156,3280,3398,3418,3458,3479,3516,3592,3624,3635,3720,3848,3929,3952,3965,4041,4088,4091,4092,4157,4212,4261,4488,4609,4780,4790,4792,4881,4982,4…	ADA,ADCYAP1,JAG1,ANGPT2,ANXA2,APOA1,APP,FASLG,ARF6,ATP2B4,B2M,BCR,BMP4,BMPR2,BPI,ZFP36L1,CALCA,CHGA,CIDEA,COL4A2,COL5A1,CRH,CST3,CTLA4,CYLD,DLX2,DPYSL3,TSC22D3,ECM1,EDN1,EDNRB,EGFR,EPHA4,EPHB2,ERBB4,FAP,FBN1,EFEMP1,FGFR1,FOXC1,FN1,FRZB,LRRC32,GATA1,GATA2,GATA3,GATA6,GHSR,GJA5,GLI2,GSK3B,GTF2I,HIF1A,HLA-G,HMGCR,HES1,ID2,IDH2,IFNG,IGF1,RBPJ,IL12A,INHBA,INPP5D,JARID2,KRT1,LBP,LEP,LGALS9,LRP5,SMAD3,S…
4_Member	GO Biological Processes	GO:0051093	negative regulation of developmental process	-18.0556	-15.3983	190/813	116,182,190,285,351,356,382,406,567,595,613,627,652,659,677,678,1284,1289,1471,1493,1540,1746,1809,1831,1893,1910,1946,1956,2043,2048,2066,2192,2200,2202,2296,2308,2487,2623,2624,2625,2736,2932,2969,3091,3135,3280,3398,3418,3458,3479,3516,3624,3635,3638,3688,3952,4041,4088,4092,4212,4488,4609,4780,4792,4881,4982,5080,5087,5167,5295,5318,5467,5530,5641,5744,5747,5764,5771,5797,6422,6423,6461,6469,…	ADCYAP1,JAG1,NR0B1,ANGPT2,APP,FASLG,ARF6,ARNTL,B2M,CCND1,BCR,BDNF,BMP4,BMPR2,ZFP36L1,ZFP36L2,COL4A2,COL5A1,CST3,CTLA4,CYLD,DLX2,DPYSL3,TSC22D3,ECM1,EDNRB,EFNA5,EGFR,EPHA4,EPHB2,ERBB4,FBLN1,FBN1,EFEMP1,FOXC1,FOXO1,FRZB,GATA1,GATA2,GATA3,GLI2,GSK3B,GTF2I,HIF1A,HLA-G,HES1,ID2,IDH2,IFNG,IGF1,RBPJ,INHBA,INPP5D,INSIG1,ITGB1,LEP,LRP5,SMAD3,SMAD7,MEIS2,MSX2,MYC,NFE2L2,NFKBIA,NPR1,TNFRSF11B,PAX6,PBX1,ENPP…
4_Member	GO Biological Processes	GO:0045596	negative regulation of cell differentiation	-15.8773	-13.4723	151/623	116,182,190,351,382,406,567,595,627,652,677,678,1289,1493,1540,1746,1809,1910,1946,1956,2043,2048,2066,2192,2200,2202,2308,2487,2624,2625,2736,2932,3135,3280,3398,3418,3458,3479,3516,3624,3635,3638,3688,4041,4088,4092,4212,4488,4609,4780,4792,5080,5087,5167,5295,5318,5467,5530,5744,5747,5764,5771,6422,6423,6461,6469,6498,6591,6615,6653,6662,6695,6772,6911,6935,7042,7046,7070,7291,7292,7473,7474,7…	ADCYAP1,JAG1,NR0B1,APP,ARF6,ARNTL,B2M,CCND1,BDNF,BMP4,ZFP36L1,ZFP36L2,COL5A1,CTLA4,CYLD,DLX2,DPYSL3,EDNRB,EFNA5,EGFR,EPHA4,EPHB2,ERBB4,FBLN1,FBN1,EFEMP1,FOXO1,FRZB,GATA2,GATA3,GLI2,GSK3B,HLA-G,HES1,ID2,IDH2,IFNG,IGF1,RBPJ,INHBA,INPP5D,INSIG1,ITGB1,LRP5,SMAD3,SMAD7,MEIS2,MSX2,MYC,NFE2L2,NFKBIA,PAX6,PBX1,ENPP1,PIK3R1,PKP2,PPARD,PPP3CA,PTHLH,PTK2,PTN,PTPN2,SFRP1,SFRP2,SHB,SHH,SKIL,SNAI2,SNAI1,SORL1,…
4_Member	GO Biological Processes	GO:0051129	negative regulation of cellular component organization	-6.64565	-5.01137	116/589	335,382,567,652,822,830,832,1471,1601,1809,1946,2043,2048,2059,2191,2192,2764,2932,3479,3551,3638,3720,3958,4091,4134,4976,5079,5195,5217,5253,5530,5734,5747,5764,5962,6196,6311,6653,6695,6711,6712,6714,6911,7057,7070,7291,7473,7474,8301,8500,8543,8837,8851,9037,9184,9270,9475,9637,9682,9693,10013,10049,10062,10253,10395,10403,10434,10505,10507,10509,10631,10769,11075,11252,23028,23075,23105,2340…	APOA1,ARF6,B2M,BMP4,CAPG,CAPZA2,CAPZB,CST3,DAB2,DPYSL3,EFNA5,EPHA4,EPHB2,EPS8,FAP,FBLN1,GMFB,GSK3B,IGF1,IKBKB,INSIG1,JARID2,LGALS3,SMAD6,MAP4,OPA1,PAX5,PEX14,PFN2,PHF2,PPP3CA,PTGER4,PTK2,PTN,RDX,RPS6KA2,ATXN2,SORL1,SPOCK1,SPTBN1,SPTBN2,SRC,TBX6,THBS1,THY1,TWIST1,WNT3,WNT5A,PICALM,PPFIA1,LMO4,CFLAR,CDK5R1,SEMA5A,BUB3,ITGB1BP1,ROCK2,FEZ2,KDM4A,RAPGEF2,HDAC6,DNAJB6,NR1H3,SPRY2,DLC1,NDC80,LYPLA1,SEMA…
4_Member	GO Biological Processes	GO:0010721	negative regulation of cell development	-5.74454	-4.20517	63/281	116,182,351,382,567,1746,1809,1910,1946,2043,2048,2066,2192,2200,2487,2932,3280,3398,3418,3479,5080,5087,5530,5747,5764,6461,6469,6653,6662,6695,6911,7070,7473,7474,7476,8851,8929,9037,9241,9270,9682,9693,10505,10507,10509,10631,10769,11075,11221,22882,23028,23105,23603,25791,25871,28514,50807,54437,54910,55755,57142,79191,388585	ADCYAP1,JAG1,APP,ARF6,B2M,DLX2,DPYSL3,EDNRB,EFNA5,EPHA4,EPHB2,ERBB4,FBLN1,FBN1,FRZB,GSK3B,HES1,ID2,IDH2,IGF1,PAX6,PBX1,PPP3CA,PTK2,PTN,SHB,SHH,SORL1,SOX9,SPOCK1,TBX6,THY1,WNT3,WNT5A,WNT7A,CDK5R1,PHOX2B,SEMA5A,NOG,ITGB1BP1,KDM4A,RAPGEF2,SEMA4F,SEMA4D,SEMA4B,POSTN,PLK2,STMN2,DUSP10,ZHX2,KDM1A,FSTL4,CORO1C,NGEF,NEPRO,DLL1,ASAP1,SEMA5B,SEMA4C,CDK5RAP2,RTN4,IRX3,HES5
4_Member	GO Biological Processes	GO:0050768	negative regulation of neurogenesis	-4.85111	-3.42032	54/244	116,182,351,382,567,1746,1809,1910,2043,2048,2066,2932,3280,3398,3418,5080,5087,5530,5747,5764,6469,6653,6662,6695,6911,7070,7473,7474,7476,8851,8929,9037,9241,9682,9693,10505,10507,10509,10769,11075,11221,22882,23028,23105,25791,25871,28514,50807,54437,54910,55755,57142,79191,388585	ADCYAP1,JAG1,APP,ARF6,B2M,DLX2,DPYSL3,EDNRB,EPHA4,EPHB2,ERBB4,GSK3B,HES1,ID2,IDH2,PAX6,PBX1,PPP3CA,PTK2,PTN,SHH,SORL1,SOX9,SPOCK1,TBX6,THY1,WNT3,WNT5A,WNT7A,CDK5R1,PHOX2B,SEMA5A,NOG,KDM4A,RAPGEF2,SEMA4F,SEMA4D,SEMA4B,PLK2,STMN2,DUSP10,ZHX2,KDM1A,FSTL4,NGEF,NEPRO,DLL1,ASAP1,SEMA5B,SEMA4C,CDK5RAP2,RTN4,IRX3,HES5
4_Member	GO Biological Processes	GO:0051961	negative regulation of nervous system development	-4.4967	-3.11112	56/263	116,182,351,382,567,1746,1809,1910,2043,2048,2066,2932,3280,3398,3418,3458,5080,5087,5530,5747,5764,6469,6653,6662,6695,6911,7070,7473,7474,7476,8646,8851,8929,9037,9241,9682,9693,10505,10507,10509,10769,11075,11221,22882,23028,23105,25791,25871,28514,50807,54437,54910,55755,57142,79191,388585	ADCYAP1,JAG1,APP,ARF6,B2M,DLX2,DPYSL3,EDNRB,EPHA4,EPHB2,ERBB4,GSK3B,HES1,ID2,IDH2,IFNG,PAX6,PBX1,PPP3CA,PTK2,PTN,SHH,SORL1,SOX9,SPOCK1,TBX6,THY1,WNT3,WNT5A,WNT7A,CHRD,CDK5R1,PHOX2B,SEMA5A,NOG,KDM4A,RAPGEF2,SEMA4F,SEMA4D,SEMA4B,PLK2,STMN2,DUSP10,ZHX2,KDM1A,FSTL4,NGEF,NEPRO,DLL1,ASAP1,SEMA5B,SEMA4C,CDK5RAP2,RTN4,IRX3,HES5
4_Member	GO Biological Processes	GO:0045665	negative regulation of neuron differentiation	-4.23475	-2.89012	43/190	182,351,382,567,1809,1910,2043,2048,2932,3280,3398,5080,5087,5530,5747,6469,6662,6695,6911,7070,7473,7474,8851,8929,9037,9693,10505,10507,10509,10769,11075,22882,23105,25791,25871,28514,50807,54437,54910,55755,57142,79191,388585	JAG1,APP,ARF6,B2M,DPYSL3,EDNRB,EPHA4,EPHB2,GSK3B,HES1,ID2,PAX6,PBX1,PPP3CA,PTK2,SHH,SOX9,SPOCK1,TBX6,THY1,WNT3,WNT5A,CDK5R1,PHOX2B,SEMA5A,RAPGEF2,SEMA4F,SEMA4D,SEMA4B,PLK2,STMN2,ZHX2,FSTL4,NGEF,NEPRO,DLL1,ASAP1,SEMA5B,SEMA4C,CDK5RAP2,RTN4,IRX3,HES5
4_Member	GO Biological Processes	GO:0010771	negative regulation of cell morphogenesis involved in differentiation	-2.98339	-1.82996	22/89	1946,2048,2192,5530,5747,7070,7473,7474,8851,9037,9270,9693,10505,10507,10509,10631,23105,23603,25791,54437,54910,57142	EFNA5,EPHB2,FBLN1,PPP3CA,PTK2,THY1,WNT3,WNT5A,CDK5R1,SEMA5A,ITGB1BP1,RAPGEF2,SEMA4F,SEMA4D,SEMA4B,POSTN,FSTL4,CORO1C,NGEF,SEMA5B,SEMA4C,RTN4
4_Member	GO Biological Processes	GO:0010977	negative regulation of neuron projection development	-2.52911	-1.48743	27/126	382,567,1809,2043,2048,2932,5530,5747,6695,6911,7070,7473,7474,8851,9037,9693,10505,10507,10509,10769,11075,23105,25791,50807,54437,54910,57142	ARF6,B2M,DPYSL3,EPHA4,EPHB2,GSK3B,PPP3CA,PTK2,SPOCK1,TBX6,THY1,WNT3,WNT5A,CDK5R1,SEMA5A,RAPGEF2,SEMA4F,SEMA4D,SEMA4B,PLK2,STMN2,FSTL4,NGEF,ASAP1,SEMA5B,SEMA4C,RTN4
5_Summary	GO Biological Processes	GO:0032989	cellular component morphogenesis	-20.68	-17.7594	226/980	87,107,135,214,323,335,351,473,627,659,780,816,832,844,845,1365,1385,1399,1523,1605,1808,1906,1946,1948,1956,2011,2016,2017,2043,2048,2049,2059,2131,2192,2297,2335,2534,2623,2625,2736,2817,2885,2909,2932,3037,3267,3280,3398,3575,3676,3688,3791,3880,3912,3915,3988,4060,4076,4133,4135,4146,4147,4205,4352,4734,4884,4909,4929,5080,5361,5362,5530,5588,5747,5764,5797,5818,5921,5962,5990,6239,6281,6347,…	ACTN1,ADCY1,ADORA2A,ALCAM,APBB2,APOA1,APP,RERE,BDNF,BMPR2,DDR1,CAMK2B,CAPZB,CASQ1,CASQ2,CLDN3,CREB1,CRKL,CUX1,DAG1,DPYSL2,EDN1,EFNA5,EFNB2,EGFR,MARK2,EMX1,CTTN,EPHA4,EPHB2,EPHB3,EPS8,EXT1,FBLN1,FOXD1,FN1,FYN,GATA1,GATA3,GLI2,GPC1,GRB2,ARHGAP35,GSK3B,HAS2,AGFG1,HES1,ID2,IL7R,ITGA4,ITGB1,KDR,KRT19,LAMB1,LAMC1,LIPA,LUM,CAPRIN1,MAP2,MAP6,MATN1,MATN2,MEF2A,MPL,NEDD4,NPTX1,NTF4,NR4A2,PAX6,PLXNA1,PLXNA2…
5_Member	GO Biological Processes	GO:0032989	cellular component morphogenesis	-20.68	-17.7594	226/980	87,107,135,214,323,335,351,473,627,659,780,816,832,844,845,1365,1385,1399,1523,1605,1808,1906,1946,1948,1956,2011,2016,2017,2043,2048,2049,2059,2131,2192,2297,2335,2534,2623,2625,2736,2817,2885,2909,2932,3037,3267,3280,3398,3575,3676,3688,3791,3880,3912,3915,3988,4060,4076,4133,4135,4146,4147,4205,4352,4734,4884,4909,4929,5080,5361,5362,5530,5588,5747,5764,5797,5818,5921,5962,5990,6239,6281,6347,…	ACTN1,ADCY1,ADORA2A,ALCAM,APBB2,APOA1,APP,RERE,BDNF,BMPR2,DDR1,CAMK2B,CAPZB,CASQ1,CASQ2,CLDN3,CREB1,CRKL,CUX1,DAG1,DPYSL2,EDN1,EFNA5,EFNB2,EGFR,MARK2,EMX1,CTTN,EPHA4,EPHB2,EPHB3,EPS8,EXT1,FBLN1,FOXD1,FN1,FYN,GATA1,GATA3,GLI2,GPC1,GRB2,ARHGAP35,GSK3B,HAS2,AGFG1,HES1,ID2,IL7R,ITGA4,ITGB1,KDR,KRT19,LAMB1,LAMC1,LIPA,LUM,CAPRIN1,MAP2,MAP6,MATN1,MATN2,MEF2A,MPL,NEDD4,NPTX1,NTF4,NR4A2,PAX6,PLXNA1,PLXNA2…
5_Member	GO Biological Processes	GO:0000902	cell morphogenesis	-19.9241	-17.0704	209/893	87,107,135,214,323,335,351,473,627,659,780,816,832,1365,1385,1399,1523,1605,1808,1946,1948,1956,2011,2016,2017,2043,2048,2049,2059,2131,2192,2297,2335,2534,2623,2625,2736,2817,2885,2909,2932,3037,3280,3398,3575,3676,3688,3791,3912,3915,3988,4060,4076,4133,4135,4146,4147,4205,4352,4734,4884,4909,4929,5080,5361,5362,5530,5588,5747,5764,5797,5818,5921,5962,6239,6281,6347,6469,6477,6478,6498,6507,671…	ACTN1,ADCY1,ADORA2A,ALCAM,APBB2,APOA1,APP,RERE,BDNF,BMPR2,DDR1,CAMK2B,CAPZB,CLDN3,CREB1,CRKL,CUX1,DAG1,DPYSL2,EFNA5,EFNB2,EGFR,MARK2,EMX1,CTTN,EPHA4,EPHB2,EPHB3,EPS8,EXT1,FBLN1,FOXD1,FN1,FYN,GATA1,GATA3,GLI2,GPC1,GRB2,ARHGAP35,GSK3B,HAS2,HES1,ID2,IL7R,ITGA4,ITGB1,KDR,LAMB1,LAMC1,LIPA,LUM,CAPRIN1,MAP2,MAP6,MATN1,MATN2,MEF2A,MPL,NEDD4,NPTX1,NTF4,NR4A2,PAX6,PLXNA1,PLXNA2,PPP3CA,PRKCQ,PTK2,PTN,PTPRM,…
5_Member	GO Biological Processes	GO:0045597	positive regulation of cell differentiation	-18.7933	-16.0324	195/830	100,116,182,335,406,627,639,652,654,659,663,677,688,694,816,841,861,1003,1050,1052,1385,1399,1491,1523,1540,1601,1605,1809,1906,1946,1948,2011,2022,2043,2048,2260,2296,2335,2353,2487,2534,2623,2624,2625,2627,2651,2668,2736,2810,2817,2909,2932,3037,3091,3135,3280,3398,3458,3479,3486,3516,3556,3575,3592,3624,3635,3642,3725,3791,3952,3958,3965,4023,4041,4076,4087,4088,4124,4205,4217,4254,4352,4488,4…	ADA,ADCYAP1,JAG1,APOA1,ARNTL,BDNF,PRDM1,BMP4,BMP6,BMPR2,BNIP2,ZFP36L1,KLF5,BTG1,CAMK2B,CASP8,RUNX1,CDH5,CEBPA,CEBPD,CREB1,CRKL,CTH,CUX1,CYLD,DAB2,DAG1,DPYSL3,EDN1,EFNA5,EFNB2,MARK2,ENG,EPHA4,EPHB2,FGFR1,FOXC1,FN1,FOS,FRZB,FYN,GATA1,GATA2,GATA3,GATA6,GCNT2,GDNF,GLI2,SFN,GPC1,ARHGAP35,GSK3B,HAS2,HIF1A,HLA-G,HES1,ID2,IFNG,IGF1,IGFBP3,RBPJ,IL1RAP,IL7R,IL12A,INHBA,INPP5D,INSM1,JUN,KDR,LEP,LGALS3,LGALS…
5_Member	GO Biological Processes	GO:0048666	neuron development	-16.3135	-13.811	209/957	107,116,135,214,323,335,351,382,473,567,627,639,659,780,816,861,1028,1385,1523,1605,1735,1808,1809,1812,1910,1946,1948,1956,2011,2016,2017,2043,2048,2049,2131,2260,2297,2335,2348,2534,2535,2624,2625,2668,2736,2776,2817,2885,2909,2932,3280,3398,3556,3642,3688,3725,3912,3952,4060,4076,4133,4134,4135,4147,4205,4734,4760,4780,4884,4909,4929,4976,5080,5361,5362,5530,5588,5747,5753,5754,5764,5792,5797,…	ADCY1,ADCYAP1,ADORA2A,ALCAM,APBB2,APOA1,APP,ARF6,RERE,B2M,BDNF,PRDM1,BMPR2,DDR1,CAMK2B,RUNX1,CDKN1C,CREB1,CUX1,DAG1,DIO3,DPYSL2,DPYSL3,DRD1,EDNRB,EFNA5,EFNB2,EGFR,MARK2,EMX1,CTTN,EPHA4,EPHB2,EPHB3,EXT1,FGFR1,FOXD1,FN1,FOLR1,FYN,FZD2,GATA2,GATA3,GDNF,GLI2,GNAQ,GPC1,GRB2,ARHGAP35,GSK3B,HES1,ID2,IL1RAP,INSM1,ITGB1,JUN,LAMB1,LEP,LUM,CAPRIN1,MAP2,MAP4,MAP6,MATN2,MEF2A,NEDD4,NEUROD1,NFE2L2,NPTX1,NTF4,N…
5_Member	GO Biological Processes	GO:0060284	regulation of cell development	-14.9031	-12.5598	176/785	116,182,335,351,382,406,463,567,627,652,654,659,816,1003,1385,1399,1523,1605,1746,1808,1809,1906,1910,1946,2011,2016,2017,2022,2043,2048,2049,2066,2192,2200,2260,2335,2487,2534,2624,2625,2736,2909,2932,3037,3091,3280,3398,3418,3458,3479,3551,3556,4076,4124,4352,4654,4659,4734,4760,4780,4909,4976,5080,5087,5270,5361,5362,5530,5583,5747,5753,5754,5764,5792,5906,5991,6239,6281,6422,6423,6461,6469,64…	ADCYAP1,JAG1,APOA1,APP,ARF6,ARNTL,ZFHX3,B2M,BDNF,BMP4,BMP6,BMPR2,CAMK2B,CDH5,CREB1,CRKL,CUX1,DAG1,DLX2,DPYSL2,DPYSL3,EDN1,EDNRB,EFNA5,MARK2,EMX1,CTTN,ENG,EPHA4,EPHB2,EPHB3,ERBB4,FBLN1,FBN1,FGFR1,FN1,FRZB,FYN,GATA2,GATA3,GLI2,ARHGAP35,GSK3B,HAS2,HIF1A,HES1,ID2,IDH2,IFNG,IGF1,IKBKB,IL1RAP,CAPRIN1,MAN2A1,MPL,MYOD1,PPP1R12A,NEDD4,NEUROD1,NFE2L2,NTF4,OPA1,PAX6,PBX1,SERPINE2,PLXNA1,PLXNA2,PPP3CA,PRKCH,…
5_Member	GO Biological Processes	GO:0000904	cell morphogenesis involved in differentiation	-13.9859	-11.7132	148/636	87,107,214,323,335,351,473,627,659,816,1365,1385,1399,1523,1605,1808,1946,1948,2011,2017,2043,2048,2049,2131,2192,2297,2335,2534,2623,2625,2736,2817,2885,2909,2932,3037,3280,3398,3676,3688,3912,3915,4060,4076,4133,4135,4146,4147,4205,4352,4734,4884,4929,5080,5361,5362,5530,5588,5747,5797,5818,6239,6281,6469,6477,6478,6498,6507,6711,6712,6714,6768,6781,7042,7070,7430,7473,7474,7476,7504,8301,8324,…	ACTN1,ADCY1,ALCAM,APBB2,APOA1,APP,RERE,BDNF,BMPR2,CAMK2B,CLDN3,CREB1,CRKL,CUX1,DAG1,DPYSL2,EFNA5,EFNB2,MARK2,CTTN,EPHA4,EPHB2,EPHB3,EXT1,FBLN1,FOXD1,FN1,FYN,GATA1,GATA3,GLI2,GPC1,GRB2,ARHGAP35,GSK3B,HAS2,HES1,ID2,ITGA4,ITGB1,LAMB1,LAMC1,LUM,CAPRIN1,MAP2,MAP6,MATN1,MATN2,MEF2A,MPL,NEDD4,NPTX1,NR4A2,PAX6,PLXNA1,PLXNA2,PPP3CA,PRKCQ,PTK2,PTPRM,NECTIN1,RREB1,S100A10,SHH,SIAH1,SIAH2,SKIL,SLC1A3,SPTBN1,…
5_Member	GO Biological Processes	GO:0031175	neuron projection development	-13.9411	-11.6737	178/815	107,116,135,214,323,335,351,382,473,567,627,659,780,816,1385,1523,1605,1808,1809,1946,1948,1956,2011,2016,2017,2043,2048,2049,2131,2260,2297,2335,2348,2534,2625,2668,2736,2817,2885,2909,2932,3556,3688,3725,3912,4060,4076,4133,4134,4135,4147,4205,4734,4780,4884,4909,4929,4976,5080,5361,5362,5530,5588,5747,5753,5754,5764,5792,5797,5818,5906,5923,6422,6423,6469,6477,6478,6498,6695,6711,6712,6801,691…	ADCY1,ADCYAP1,ADORA2A,ALCAM,APBB2,APOA1,APP,ARF6,RERE,B2M,BDNF,BMPR2,DDR1,CAMK2B,CREB1,CUX1,DAG1,DPYSL2,DPYSL3,EFNA5,EFNB2,EGFR,MARK2,EMX1,CTTN,EPHA4,EPHB2,EPHB3,EXT1,FGFR1,FOXD1,FN1,FOLR1,FYN,GATA3,GDNF,GLI2,GPC1,GRB2,ARHGAP35,GSK3B,IL1RAP,ITGB1,JUN,LAMB1,LUM,CAPRIN1,MAP2,MAP4,MAP6,MATN2,MEF2A,NEDD4,NFE2L2,NPTX1,NTF4,NR4A2,OPA1,PAX6,PLXNA1,PLXNA2,PPP3CA,PRKCQ,PTK2,PTK6,PTK7,PTN,PTPRF,PTPRM,NECTI…
5_Member	GO Biological Processes	GO:0032990	cell part morphogenesis	-13.61	-11.3786	139/590	107,135,214,323,351,473,627,659,780,816,1385,1523,1605,1808,1946,1948,1956,2011,2016,2017,2043,2048,2049,2131,2297,2335,2534,2625,2736,2817,2885,2909,2932,3688,4060,4076,4133,4135,4147,4205,4734,4884,4909,4929,5080,5361,5362,5530,5588,5747,5797,5818,6239,6469,6477,6478,6498,6711,6712,6714,7042,7070,7368,7430,7473,7474,7476,7477,7504,8301,8609,8766,8826,8828,8851,8929,9037,9048,9211,9241,9355,9585…	ADCY1,ADORA2A,ALCAM,APBB2,APP,RERE,BDNF,BMPR2,DDR1,CAMK2B,CREB1,CUX1,DAG1,DPYSL2,EFNA5,EFNB2,EGFR,MARK2,EMX1,CTTN,EPHA4,EPHB2,EPHB3,EXT1,FOXD1,FN1,FYN,GATA3,GLI2,GPC1,GRB2,ARHGAP35,GSK3B,ITGB1,LUM,CAPRIN1,MAP2,MAP6,MATN2,MEF2A,NEDD4,NPTX1,NTF4,NR4A2,PAX6,PLXNA1,PLXNA2,PPP3CA,PRKCQ,PTK2,PTPRM,NECTIN1,RREB1,SHH,SIAH1,SIAH2,SKIL,SPTBN1,SPTBN2,SRC,TGFB2,THY1,UGT8,EZR,WNT3,WNT5A,WNT7A,WNT7B,XK,PICALM,…
5_Member	GO Biological Processes	GO:0051960	regulation of nervous system development	-12.569	-10.4423	165/763	40,116,182,351,382,406,463,567,627,652,654,659,816,869,1385,1523,1605,1746,1808,1809,1910,1946,1950,2011,2016,2017,2043,2048,2049,2066,2260,2335,2534,2535,2624,2625,2693,2736,2909,2932,3091,3280,3398,3418,3458,3556,4076,4124,4593,4734,4760,4780,4909,4976,5020,5021,5080,5087,5270,5361,5362,5530,5583,5747,5753,5754,5764,5792,5818,5906,6422,6423,6469,6498,6653,6662,6695,6911,6925,6935,6938,7058,7070…	ASIC2,ADCYAP1,JAG1,APP,ARF6,ARNTL,ZFHX3,B2M,BDNF,BMP4,BMP6,BMPR2,CAMK2B,CBLN1,CREB1,CUX1,DAG1,DLX2,DPYSL2,DPYSL3,EDNRB,EFNA5,EGF,MARK2,EMX1,CTTN,EPHA4,EPHB2,EPHB3,ERBB4,FGFR1,FN1,FYN,FZD2,GATA2,GATA3,GHSR,GLI2,ARHGAP35,GSK3B,HIF1A,HES1,ID2,IDH2,IFNG,IL1RAP,CAPRIN1,MAN2A1,MUSK,NEDD4,NEUROD1,NFE2L2,NTF4,OPA1,OXT,OXTR,PAX6,PBX1,SERPINE2,PLXNA1,PLXNA2,PPP3CA,PRKCH,PTK2,PTK6,PTK7,PTN,PTPRF,NECTIN1,RAP…
5_Member	GO Biological Processes	GO:0045664	regulation of neuron differentiation	-12.2808	-10.1878	129/554	116,182,351,382,463,567,627,652,654,659,816,1523,1808,1809,1910,1946,2011,2017,2043,2048,2049,2260,2335,2534,2624,2625,2736,2909,2932,3280,3398,3458,3556,4076,4734,4760,4780,4909,4976,5080,5087,5361,5362,5530,5747,5753,5754,5764,5792,5906,6422,6423,6469,6498,6662,6695,6911,6925,6935,6938,7070,7077,7336,7473,7474,7476,7504,8428,8507,8766,8826,8837,8851,8929,9037,9682,9693,9839,10090,10097,10458,10…	ADCYAP1,JAG1,APP,ARF6,ZFHX3,B2M,BDNF,BMP4,BMP6,BMPR2,CAMK2B,CUX1,DPYSL2,DPYSL3,EDNRB,EFNA5,MARK2,CTTN,EPHA4,EPHB2,EPHB3,FGFR1,FN1,FYN,GATA2,GATA3,GLI2,ARHGAP35,GSK3B,HES1,ID2,IFNG,IL1RAP,CAPRIN1,NEDD4,NEUROD1,NFE2L2,NTF4,OPA1,PAX6,PBX1,PLXNA1,PLXNA2,PPP3CA,PTK2,PTK6,PTK7,PTN,PTPRF,RAP1A,SFRP1,SFRP2,SHH,SKIL,SOX9,SPOCK1,TBX6,TCF4,ZEB1,TCF12,THY1,TIMP2,UBE2V2,WNT3,WNT5A,WNT7A,XK,STK24,ENC1,RAB11A,I…
5_Member	GO Biological Processes	GO:0048812	neuron projection morphogenesis	-11.9947	-9.9158	128/553	107,135,214,323,351,473,627,659,780,816,1385,1523,1605,1808,1946,1948,1956,2011,2016,2017,2043,2048,2049,2131,2297,2335,2534,2625,2736,2817,2885,2909,2932,3688,4060,4076,4133,4135,4147,4205,4734,4884,4909,4929,5080,5361,5362,5530,5588,5747,5797,5818,6469,6477,6478,6498,6711,6712,7042,7070,7368,7430,7473,7474,7476,7477,7504,8301,8609,8766,8826,8828,8851,8929,9037,9048,9211,9241,9355,9585,9637,9693…	ADCY1,ADORA2A,ALCAM,APBB2,APP,RERE,BDNF,BMPR2,DDR1,CAMK2B,CREB1,CUX1,DAG1,DPYSL2,EFNA5,EFNB2,EGFR,MARK2,EMX1,CTTN,EPHA4,EPHB2,EPHB3,EXT1,FOXD1,FN1,FYN,GATA3,GLI2,GPC1,GRB2,ARHGAP35,GSK3B,ITGB1,LUM,CAPRIN1,MAP2,MAP6,MATN2,MEF2A,NEDD4,NPTX1,NTF4,NR4A2,PAX6,PLXNA1,PLXNA2,PPP3CA,PRKCQ,PTK2,PTPRM,NECTIN1,SHH,SIAH1,SIAH2,SKIL,SPTBN1,SPTBN2,TGFB2,THY1,UGT8,EZR,WNT3,WNT5A,WNT7A,WNT7B,XK,PICALM,KLF7,RAB11…
5_Member	GO Biological Processes	GO:0022604	regulation of cell morphogenesis	-11.4688	-9.43277	106/435	335,627,659,816,832,1399,1523,1605,1808,1946,2011,2017,2043,2048,2049,2059,2192,2335,2534,2909,2932,3037,3791,4076,4352,4734,5361,5362,5530,5747,5764,5921,5962,6239,6281,6347,6498,6714,7070,7168,7430,7443,7444,7473,7474,7476,7504,8317,8766,8851,8994,9037,9270,9693,9839,10090,10097,10395,10428,10435,10458,10505,10507,10509,10602,10611,10631,10672,10810,23043,23105,23129,23303,23499,23580,23603,236…	APOA1,BDNF,BMPR2,CAMK2B,CAPZB,CRKL,CUX1,DAG1,DPYSL2,EFNA5,MARK2,CTTN,EPHA4,EPHB2,EPHB3,EPS8,FBLN1,FN1,FYN,ARHGAP35,GSK3B,HAS2,KDR,CAPRIN1,MPL,NEDD4,PLXNA1,PLXNA2,PPP3CA,PTK2,PTN,RASA1,RDX,RREB1,S100A10,CCL2,SKIL,SRC,THY1,TPM1,EZR,VRK1,VRK2,WNT3,WNT5A,WNT7A,XK,CDC7,RAB11A,CDK5R1,LIMD1,SEMA5A,ITGB1BP1,RAPGEF2,ZEB2,UST,ACTR2,DLC1,CFDP1,CDC42EP2,BAIAP2,SEMA4F,SEMA4D,SEMA4B,CDC42EP3,PDLIM5,POSTN,GNA13…
5_Member	GO Biological Processes	GO:0050767	regulation of neurogenesis	-11.4441	-9.41442	147/676	116,182,351,382,406,463,567,627,652,654,659,816,1385,1523,1605,1746,1808,1809,1910,1946,2011,2016,2017,2043,2048,2049,2066,2260,2335,2534,2624,2625,2736,2909,2932,3091,3280,3398,3418,3458,3556,4076,4124,4734,4760,4780,4909,4976,5080,5087,5270,5361,5362,5530,5583,5747,5753,5754,5764,5792,5906,6422,6423,6469,6498,6653,6662,6695,6911,6925,6935,6938,7070,7077,7336,7473,7474,7476,7504,8428,8507,8766,8…	ADCYAP1,JAG1,APP,ARF6,ARNTL,ZFHX3,B2M,BDNF,BMP4,BMP6,BMPR2,CAMK2B,CREB1,CUX1,DAG1,DLX2,DPYSL2,DPYSL3,EDNRB,EFNA5,MARK2,EMX1,CTTN,EPHA4,EPHB2,EPHB3,ERBB4,FGFR1,FN1,FYN,GATA2,GATA3,GLI2,ARHGAP35,GSK3B,HIF1A,HES1,ID2,IDH2,IFNG,IL1RAP,CAPRIN1,MAN2A1,NEDD4,NEUROD1,NFE2L2,NTF4,OPA1,PAX6,PBX1,SERPINE2,PLXNA1,PLXNA2,PPP3CA,PRKCH,PTK2,PTK6,PTK7,PTN,PTPRF,RAP1A,SFRP1,SFRP2,SHH,SKIL,SORL1,SOX9,SPOCK1,TBX6,T…
5_Member	GO Biological Processes	GO:0048667	cell morphogenesis involved in neuron differentiation	-10.9851	-8.98245	117/506	107,214,323,351,473,627,659,816,1385,1523,1605,1808,1946,1948,2011,2017,2043,2048,2049,2131,2297,2335,2534,2625,2736,2817,2885,2909,2932,3280,3398,3688,4060,4076,4133,4135,4147,4205,4734,4884,4929,5080,5361,5362,5530,5588,5747,5797,5818,6469,6477,6478,6498,6507,6711,6712,7042,7070,7430,7473,7474,7476,7504,8301,8609,8766,8828,8851,8929,9037,9048,9211,9241,9355,9637,9693,9839,10013,10090,10097,1042…	ADCY1,ALCAM,APBB2,APP,RERE,BDNF,BMPR2,CAMK2B,CREB1,CUX1,DAG1,DPYSL2,EFNA5,EFNB2,MARK2,CTTN,EPHA4,EPHB2,EPHB3,EXT1,FOXD1,FN1,FYN,GATA3,GLI2,GPC1,GRB2,ARHGAP35,GSK3B,HES1,ID2,ITGB1,LUM,CAPRIN1,MAP2,MAP6,MATN2,MEF2A,NEDD4,NPTX1,NR4A2,PAX6,PLXNA1,PLXNA2,PPP3CA,PRKCQ,PTK2,PTPRM,NECTIN1,SHH,SIAH1,SIAH2,SKIL,SLC1A3,SPTBN1,SPTBN2,TGFB2,THY1,EZR,WNT3,WNT5A,WNT7A,XK,PICALM,KLF7,RAB11A,NRP2,CDK5R1,PHOX2B,SE…
5_Member	GO Biological Processes	GO:0042330	taxis	-8.88016	-7.00533	117/545	102,214,285,323,335,351,627,643,652,659,796,1113,1238,1385,1605,1808,1906,1907,1910,1946,1948,2043,2048,2049,2131,2152,2246,2260,2297,2357,2358,2359,2534,2625,2736,2817,2829,2885,2909,3053,3269,3398,3458,3592,3791,3929,3958,3965,4046,4088,4147,5080,5142,5144,5337,5361,5362,5588,5747,5771,5795,5797,5818,5898,6278,6347,6352,6469,6477,6478,6711,6712,6868,7042,7057,7249,7430,7473,7474,7857,8609,8792,…	ADAM10,ALCAM,ANGPT2,APBB2,APOA1,APP,BDNF,CXCR5,BMP4,BMPR2,CALCA,CHGA,ACKR2,CREB1,DAG1,DPYSL2,EDN1,EDN2,EDNRB,EFNA5,EFNB2,EPHA4,EPHB2,EPHB3,EXT1,F3,FGF1,FGFR1,FOXD1,FPR1,FPR2,FPR3,FYN,GATA3,GLI2,GPC1,XCR1,GRB2,ARHGAP35,SERPIND1,HRH1,ID2,IFNG,IL12A,KDR,LBP,LGALS3,LGALS9,LSP1,SMAD3,MATN2,PAX6,PDE4B,PDE4D,PLD1,PLXNA1,PLXNA2,PRKCQ,PTK2,PTPN2,PTPRJ,PTPRM,NECTIN1,RALA,S100A7,CCL2,CCL5,SHH,SIAH1,SIAH2,SP…
5_Member	GO Biological Processes	GO:0010975	regulation of neuron projection development	-8.81033	-6.94622	94/409	116,382,567,627,659,816,1523,1808,1809,1946,2011,2017,2043,2048,2049,2260,2335,2534,2625,2909,2932,3556,4076,4734,4780,4976,5361,5362,5530,5747,5753,5754,5764,5792,5906,6422,6423,6498,6695,6911,7070,7336,7473,7474,7476,7504,8428,8507,8766,8826,8837,8851,9037,9693,9839,10090,10097,10458,10505,10507,10509,10611,10769,11075,23028,23043,23105,23129,23242,23303,23499,23613,23654,25791,25793,26037,2990…	ADCYAP1,ARF6,B2M,BDNF,BMPR2,CAMK2B,CUX1,DPYSL2,DPYSL3,EFNA5,MARK2,CTTN,EPHA4,EPHB2,EPHB3,FGFR1,FN1,FYN,GATA3,ARHGAP35,GSK3B,IL1RAP,CAPRIN1,NEDD4,NFE2L2,OPA1,PLXNA1,PLXNA2,PPP3CA,PTK2,PTK6,PTK7,PTN,PTPRF,RAP1A,SFRP1,SFRP2,SKIL,SPOCK1,TBX6,THY1,UBE2V2,WNT3,WNT5A,WNT7A,XK,STK24,ENC1,RAB11A,IQGAP1,CFLAR,CDK5R1,SEMA5A,RAPGEF2,ZEB2,UST,ACTR2,BAIAP2,SEMA4F,SEMA4D,SEMA4B,PDLIM5,PLK2,STMN2,KDM1A,TNIK,FSTL…
5_Member	GO Biological Processes	GO:0061564	axon development	-8.65871	-6.80714	101/453	107,214,323,335,351,627,659,780,1385,1605,1808,1946,1948,2011,2017,2043,2048,2049,2131,2297,2335,2348,2534,2625,2736,2817,2885,2909,2932,3688,3725,4060,4147,4884,4929,5080,5361,5362,5588,5747,5792,5797,5818,6469,6477,6478,6498,6711,6712,7042,7070,7430,7473,7474,7476,7504,8301,8428,8609,8766,8828,8851,8929,9037,9048,9211,9241,9355,9637,9839,10013,10090,10446,10458,10505,10507,10509,10890,23105,231…	ADCY1,ALCAM,APBB2,APOA1,APP,BDNF,BMPR2,DDR1,CREB1,DAG1,DPYSL2,EFNA5,EFNB2,MARK2,CTTN,EPHA4,EPHB2,EPHB3,EXT1,FOXD1,FN1,FOLR1,FYN,GATA3,GLI2,GPC1,GRB2,ARHGAP35,GSK3B,ITGB1,JUN,LUM,MATN2,NPTX1,NR4A2,PAX6,PLXNA1,PLXNA2,PRKCQ,PTK2,PTPRF,PTPRM,NECTIN1,SHH,SIAH1,SIAH2,SKIL,SPTBN1,SPTBN2,TGFB2,THY1,EZR,WNT3,WNT5A,WNT7A,XK,PICALM,STK24,KLF7,RAB11A,NRP2,CDK5R1,PHOX2B,SEMA5A,ARTN,LGI1,NOG,LHX2,FEZ2,ZEB2,HDA…
5_Member	GO Biological Processes	GO:0007409	axonogenesis	-8.35715	-6.53154	94/417	107,214,323,351,627,659,1385,1605,1808,1946,1948,2011,2017,2043,2048,2049,2131,2297,2335,2534,2625,2736,2817,2885,2909,2932,3688,4060,4147,4884,4929,5080,5361,5362,5588,5747,5797,5818,6469,6477,6478,6498,6711,6712,7042,7070,7430,7473,7474,7476,7504,8301,8609,8766,8828,8851,8929,9037,9048,9211,9241,9355,9637,9839,10013,10090,10446,10458,10505,10507,10509,10890,23105,23129,23242,23303,23499,23654,2…	ADCY1,ALCAM,APBB2,APP,BDNF,BMPR2,CREB1,DAG1,DPYSL2,EFNA5,EFNB2,MARK2,CTTN,EPHA4,EPHB2,EPHB3,EXT1,FOXD1,FN1,FYN,GATA3,GLI2,GPC1,GRB2,ARHGAP35,GSK3B,ITGB1,LUM,MATN2,NPTX1,NR4A2,PAX6,PLXNA1,PLXNA2,PRKCQ,PTK2,PTPRM,NECTIN1,SHH,SIAH1,SIAH2,SKIL,SPTBN1,SPTBN2,TGFB2,THY1,EZR,WNT3,WNT5A,WNT7A,XK,PICALM,KLF7,RAB11A,NRP2,CDK5R1,PHOX2B,SEMA5A,ARTN,LGI1,NOG,LHX2,FEZ2,ZEB2,HDAC6,UST,LRRN2,BAIAP2,SEMA4F,SEMA4D…
5_Member	GO Biological Processes	GO:0007411	axon guidance	-7.87636	-6.09144	58/220	214,323,351,627,659,1385,1605,1808,1946,1948,2043,2048,2049,2131,2297,2534,2625,2736,2817,2885,2909,4147,5080,5361,5362,5588,5747,5797,5818,6469,6477,6478,6711,6712,7042,7430,7473,7474,8609,8828,8851,9037,9048,9211,9241,9355,9637,10505,10507,10509,23129,23654,51466,54437,54910,56956,494470,644168	ALCAM,APBB2,APP,BDNF,BMPR2,CREB1,DAG1,DPYSL2,EFNA5,EFNB2,EPHA4,EPHB2,EPHB3,EXT1,FOXD1,FYN,GATA3,GLI2,GPC1,GRB2,ARHGAP35,MATN2,PAX6,PLXNA1,PLXNA2,PRKCQ,PTK2,PTPRM,NECTIN1,SHH,SIAH1,SIAH2,SPTBN1,SPTBN2,TGFB2,EZR,WNT3,WNT5A,KLF7,NRP2,CDK5R1,SEMA5A,ARTN,LGI1,NOG,LHX2,FEZ2,SEMA4F,SEMA4D,SEMA4B,PLXND1,PLXNB2,EVL,SEMA5B,SEMA4C,LHX9,RNF165,DRGX
5_Member	GO Biological Processes	GO:0097485	neuron projection guidance	-7.79934	-6.01968	58/221	214,323,351,627,659,1385,1605,1808,1946,1948,2043,2048,2049,2131,2297,2534,2625,2736,2817,2885,2909,4147,5080,5361,5362,5588,5747,5797,5818,6469,6477,6478,6711,6712,7042,7430,7473,7474,8609,8828,8851,9037,9048,9211,9241,9355,9637,10505,10507,10509,23129,23654,51466,54437,54910,56956,494470,644168	ALCAM,APBB2,APP,BDNF,BMPR2,CREB1,DAG1,DPYSL2,EFNA5,EFNB2,EPHA4,EPHB2,EPHB3,EXT1,FOXD1,FYN,GATA3,GLI2,GPC1,GRB2,ARHGAP35,MATN2,PAX6,PLXNA1,PLXNA2,PRKCQ,PTK2,PTPRM,NECTIN1,SHH,SIAH1,SIAH2,SPTBN1,SPTBN2,TGFB2,EZR,WNT3,WNT5A,KLF7,NRP2,CDK5R1,SEMA5A,ARTN,LGI1,NOG,LHX2,FEZ2,SEMA4F,SEMA4D,SEMA4B,PLXND1,PLXNB2,EVL,SEMA5B,SEMA4C,LHX9,RNF165,DRGX
5_Member	GO Biological Processes	GO:0010769	regulation of cell morphogenesis involved in differentiation	-7.54956	-5.80827	65/263	335,627,659,816,1399,1523,1808,1946,2011,2017,2043,2048,2049,2192,2335,2909,2932,3037,4076,4352,4734,5361,5362,5530,5747,6239,6281,6498,7070,7473,7474,7476,7504,8766,8851,9037,9270,9693,9839,10090,10097,10458,10505,10507,10509,10611,10631,23043,23105,23129,23303,23499,23603,23654,25791,26037,29904,51393,54434,54437,54910,54961,57142,57580,85358	APOA1,BDNF,BMPR2,CAMK2B,CRKL,CUX1,DPYSL2,EFNA5,MARK2,CTTN,EPHA4,EPHB2,EPHB3,FBLN1,FN1,ARHGAP35,GSK3B,HAS2,CAPRIN1,MPL,NEDD4,PLXNA1,PLXNA2,PPP3CA,PTK2,RREB1,S100A10,SKIL,THY1,WNT3,WNT5A,WNT7A,XK,RAB11A,CDK5R1,SEMA5A,ITGB1BP1,RAPGEF2,ZEB2,UST,ACTR2,BAIAP2,SEMA4F,SEMA4D,SEMA4B,PDLIM5,POSTN,TNIK,FSTL4,PLXND1,KIF13B,MACF1,CORO1C,PLXNB2,NGEF,SIPA1L1,EEF2K,TRPV2,SSH1,SEMA5B,SEMA4C,SSH3,RTN4,PREX1,SHANK3
5_Member	GO Biological Processes	GO:0010720	positive regulation of cell development	-7.2614	-5.55092	95/444	116,335,627,652,654,659,816,1003,1399,1523,1605,1809,1906,1946,2011,2043,2048,2260,2335,2534,2624,2736,2909,2932,3037,3091,3280,3398,3458,3479,3556,4076,4124,4352,4654,4760,4780,4976,5080,5270,5583,5753,5754,5764,5906,5991,6239,6281,6469,6498,6925,6935,6938,7077,7336,7473,7474,8507,8766,8826,8837,8929,9037,9472,9585,9682,9693,9839,10097,10221,10458,10507,11075,23028,23242,23499,23613,23654,29904,…	ADCYAP1,APOA1,BDNF,BMP4,BMP6,BMPR2,CAMK2B,CDH5,CRKL,CUX1,DAG1,DPYSL3,EDN1,EFNA5,MARK2,EPHA4,EPHB2,FGFR1,FN1,FYN,GATA2,GLI2,ARHGAP35,GSK3B,HAS2,HIF1A,HES1,ID2,IFNG,IGF1,IL1RAP,CAPRIN1,MAN2A1,MPL,MYOD1,NEUROD1,NFE2L2,OPA1,PAX6,SERPINE2,PRKCH,PTK6,PTK7,PTN,RAP1A,RFX3,RREB1,S100A10,SHH,SKIL,TCF4,ZEB1,TCF12,TIMP2,UBE2V2,WNT3,WNT5A,ENC1,RAB11A,IQGAP1,CFLAR,PHOX2B,SEMA5A,AKAP6,KIF20B,KDM4A,RAPGEF2,ZEB2,…
5_Member	GO Biological Processes	GO:0051962	positive regulation of nervous system development	-6.87045	-5.20914	94/446	40,116,627,652,654,659,816,869,1523,1605,1809,1946,1950,2011,2043,2048,2049,2260,2335,2534,2624,2736,2909,2932,3091,3280,3398,3458,3556,4076,4124,4760,4780,4976,5020,5021,5080,5270,5583,5753,5754,5764,5906,6469,6498,6925,6935,6938,7058,7077,7336,7473,7474,7476,8507,8766,8826,8837,8929,9037,9585,9682,9693,9839,10097,10458,10507,10810,11075,23028,23242,23499,23613,23654,26045,29904,50618,50937,5139…	ASIC2,ADCYAP1,BDNF,BMP4,BMP6,BMPR2,CAMK2B,CBLN1,CUX1,DAG1,DPYSL3,EFNA5,EGF,MARK2,EPHA4,EPHB2,EPHB3,FGFR1,FN1,FYN,GATA2,GLI2,ARHGAP35,GSK3B,HIF1A,HES1,ID2,IFNG,IL1RAP,CAPRIN1,MAN2A1,NEUROD1,NFE2L2,OPA1,OXT,OXTR,PAX6,SERPINE2,PRKCH,PTK6,PTK7,PTN,RAP1A,SHH,SKIL,TCF4,ZEB1,TCF12,THBS2,TIMP2,UBE2V2,WNT3,WNT5A,WNT7A,ENC1,RAB11A,IQGAP1,CFLAR,PHOX2B,SEMA5A,KIF20B,KDM4A,RAPGEF2,ZEB2,ACTR2,BAIAP2,SEMA4D,WAS…
5_Member	GO Biological Processes	GO:0045666	positive regulation of neuron differentiation	-6.59792	-4.96984	70/307	116,627,652,654,659,816,1523,1809,1946,2011,2043,2260,2335,2534,2624,2736,2909,2932,3458,3556,4076,4760,4780,4976,5753,5754,5764,5906,6498,6925,6935,6938,7077,7336,7473,7474,8507,8766,8826,8837,8929,9037,9682,9693,9839,10097,10458,10507,11075,23028,23242,23499,23613,23654,29904,50618,50937,51393,55714,55754,57154,79191,85358,153090,285016,339479,389658,392255,402117,100132074	ADCYAP1,BDNF,BMP4,BMP6,BMPR2,CAMK2B,CUX1,DPYSL3,EFNA5,MARK2,EPHA4,FGFR1,FN1,FYN,GATA2,GLI2,ARHGAP35,GSK3B,IFNG,IL1RAP,CAPRIN1,NEUROD1,NFE2L2,OPA1,PTK6,PTK7,PTN,RAP1A,SKIL,TCF4,ZEB1,TCF12,TIMP2,UBE2V2,WNT3,WNT5A,ENC1,RAB11A,IQGAP1,CFLAR,PHOX2B,SEMA5A,KDM4A,RAPGEF2,ZEB2,ACTR2,BAIAP2,SEMA4D,STMN2,KDM1A,COBL,MACF1,ZMYND8,PLXNB2,EEF2K,ITSN2,CDON,TRPV2,TENM3,TMEM30A,SMURF1,IRX3,SHANK3,DAB2IP,FAM150B,BR…
5_Member	GO Biological Processes	GO:0050769	positive regulation of neurogenesis	-6.02923	-4.46615	81/384	116,627,652,654,659,816,1523,1605,1809,1946,2011,2043,2048,2260,2335,2534,2624,2736,2909,2932,3091,3280,3398,3458,3556,4076,4124,4760,4780,4976,5080,5270,5583,5753,5754,5764,5906,6469,6498,6925,6935,6938,7077,7336,7473,7474,8507,8766,8826,8837,8929,9037,9585,9682,9693,9839,10097,10458,10507,11075,23028,23242,23499,23613,23654,29904,50618,50937,51393,55714,55754,57154,79191,85358,153090,285016,339…	ADCYAP1,BDNF,BMP4,BMP6,BMPR2,CAMK2B,CUX1,DAG1,DPYSL3,EFNA5,MARK2,EPHA4,EPHB2,FGFR1,FN1,FYN,GATA2,GLI2,ARHGAP35,GSK3B,HIF1A,HES1,ID2,IFNG,IL1RAP,CAPRIN1,MAN2A1,NEUROD1,NFE2L2,OPA1,PAX6,SERPINE2,PRKCH,PTK6,PTK7,PTN,RAP1A,SHH,SKIL,TCF4,ZEB1,TCF12,TIMP2,UBE2V2,WNT3,WNT5A,ENC1,RAB11A,IQGAP1,CFLAR,PHOX2B,SEMA5A,KIF20B,KDM4A,RAPGEF2,ZEB2,ACTR2,BAIAP2,SEMA4D,STMN2,KDM1A,COBL,MACF1,ZMYND8,PLXNB2,EEF2K,ITS…
5_Member	GO Biological Processes	GO:0010976	positive regulation of neuron projection development	-5.48233	-3.97764	53/227	116,627,659,816,1523,1809,1946,2011,2043,2260,2335,2534,2909,2932,3556,4076,4780,4976,5753,5754,5764,5906,6498,7336,7473,7474,8507,8766,8826,8837,9037,9693,9839,10097,10458,10507,11075,23028,23242,23499,23613,23654,29904,50618,51393,55714,55754,57154,85358,153090,285016,389658,100132074	ADCYAP1,BDNF,BMPR2,CAMK2B,CUX1,DPYSL3,EFNA5,MARK2,EPHA4,FGFR1,FN1,FYN,ARHGAP35,GSK3B,IL1RAP,CAPRIN1,NFE2L2,OPA1,PTK6,PTK7,PTN,RAP1A,SKIL,UBE2V2,WNT3,WNT5A,ENC1,RAB11A,IQGAP1,CFLAR,SEMA5A,RAPGEF2,ZEB2,ACTR2,BAIAP2,SEMA4D,STMN2,KDM1A,COBL,MACF1,ZMYND8,PLXNB2,EEF2K,ITSN2,TRPV2,TENM3,TMEM30A,SMURF1,SHANK3,DAB2IP,FAM150B,FAM150A,FOXO6
5_Member	GO Biological Processes	GO:0050770	regulation of axonogenesis	-5.01027	-3.56195	41/166	627,659,1808,1946,2011,2017,2043,2048,2049,2335,2909,2932,5361,5362,5747,6498,7070,7473,7474,7476,7504,8766,8851,9037,9839,10090,10505,10507,10509,23105,23129,23303,23499,23654,26037,51393,54434,54437,54910,54961,57142	BDNF,BMPR2,DPYSL2,EFNA5,MARK2,CTTN,EPHA4,EPHB2,EPHB3,FN1,ARHGAP35,GSK3B,PLXNA1,PLXNA2,PTK2,SKIL,THY1,WNT3,WNT5A,WNT7A,XK,RAB11A,CDK5R1,SEMA5A,ZEB2,UST,SEMA4F,SEMA4D,SEMA4B,FSTL4,PLXND1,KIF13B,MACF1,PLXNB2,SIPA1L1,TRPV2,SSH1,SEMA5B,SEMA4C,SSH3,RTN4
5_Member	GO Biological Processes	GO:0010770	positive regulation of cell morphogenesis involved in differentiation	-2.84818	-1.72303	28/126	335,627,659,816,1399,1523,1946,2043,2335,2932,3037,4076,4352,6239,6281,6498,7473,8766,9037,9839,10097,10458,10507,23499,23654,29904,51393,57580	APOA1,BDNF,BMPR2,CAMK2B,CRKL,CUX1,EFNA5,EPHA4,FN1,GSK3B,HAS2,CAPRIN1,MPL,RREB1,S100A10,SKIL,WNT3,RAB11A,SEMA5A,ZEB2,ACTR2,BAIAP2,SEMA4D,MACF1,PLXNB2,EEF2K,TRPV2,PREX1
6_Summary	GO Biological Processes	GO:0030855	epithelial cell differentiation	-20.4738	-17.5767	151/560	182,190,406,595,639,652,654,659,677,688,694,1003,1026,1028,1282,1365,1385,1515,1601,1832,2016,2022,2066,2260,2355,2487,2494,2535,2625,2627,2668,2683,2810,2932,3091,3280,3295,3398,3458,3516,3551,3642,3713,3714,3725,3850,3958,4088,4488,4643,4659,4760,5080,5138,5144,5308,5453,5583,5753,5754,5764,5906,5912,5962,5991,6256,6278,6382,6498,6659,6662,6707,6768,6772,6781,6789,6876,6928,6935,7026,7053,7132,…	JAG1,NR0B1,ARNTL,CCND1,PRDM1,BMP4,BMP6,BMPR2,ZFP36L1,KLF5,BTG1,CDH5,CDKN1A,CDKN1C,COL4A1,CLDN3,CREB1,CTSV,DAB2,DSP,EMX1,ENG,ERBB4,FGFR1,FOSL2,FRZB,NR5A2,FZD2,GATA3,GATA6,GDNF,B4GALT1,SFN,GSK3B,HIF1A,HES1,HSD17B4,ID2,IFNG,RBPJ,IKBKB,INSM1,IVL,JAG2,JUN,KRT3,LGALS3,SMAD3,MSX2,MYO1E,PPP1R12A,NEUROD1,PAX6,PDE2A,PDE4D,PITX2,POU3F1,PRKCH,PTK6,PTK7,PTN,RAP1A,RAP2B,RDX,RFX3,RXRA,S100A7,SDC1,SKIL,SOX4,SOX9…
6_Member	GO Biological Processes	GO:0030855	epithelial cell differentiation	-20.4738	-17.5767	151/560	182,190,406,595,639,652,654,659,677,688,694,1003,1026,1028,1282,1365,1385,1515,1601,1832,2016,2022,2066,2260,2355,2487,2494,2535,2625,2627,2668,2683,2810,2932,3091,3280,3295,3398,3458,3516,3551,3642,3713,3714,3725,3850,3958,4088,4488,4643,4659,4760,5080,5138,5144,5308,5453,5583,5753,5754,5764,5906,5912,5962,5991,6256,6278,6382,6498,6659,6662,6707,6768,6772,6781,6789,6876,6928,6935,7026,7053,7132,…	JAG1,NR0B1,ARNTL,CCND1,PRDM1,BMP4,BMP6,BMPR2,ZFP36L1,KLF5,BTG1,CDH5,CDKN1A,CDKN1C,COL4A1,CLDN3,CREB1,CTSV,DAB2,DSP,EMX1,ENG,ERBB4,FGFR1,FOSL2,FRZB,NR5A2,FZD2,GATA3,GATA6,GDNF,B4GALT1,SFN,GSK3B,HIF1A,HES1,HSD17B4,ID2,IFNG,RBPJ,IKBKB,INSM1,IVL,JAG2,JUN,KRT3,LGALS3,SMAD3,MSX2,MYO1E,PPP1R12A,NEUROD1,PAX6,PDE2A,PDE4D,PITX2,POU3F1,PRKCH,PTK6,PTK7,PTN,RAP1A,RAP2B,RDX,RFX3,RXRA,S100A7,SDC1,SKIL,SOX4,SOX9…
6_Member	GO Biological Processes	GO:0002064	epithelial cell development	-11.5654	-9.52308	61/195	182,406,639,652,654,688,1003,1026,1365,2022,2260,2355,2683,2810,2932,3091,3295,3551,3642,4643,4659,5080,5138,5144,5906,5912,5962,5991,6382,6662,6768,6781,7132,7430,7474,7476,7477,8626,8826,9076,9475,9693,10116,10427,22862,23022,26051,26084,28514,50848,53405,54507,54768,56913,57619,79977,80781,113263,122786,168002,220074	JAG1,ARNTL,PRDM1,BMP4,BMP6,KLF5,CDH5,CDKN1A,CLDN3,ENG,FGFR1,FOSL2,B4GALT1,SFN,GSK3B,HIF1A,HSD17B4,IKBKB,INSM1,MYO1E,PPP1R12A,PAX6,PDE2A,PDE4D,RAP1A,RAP2B,RDX,RFX3,SDC1,SOX9,ST14,STC1,TNFRSF1A,EZR,WNT5A,WNT7A,WNT7B,TP63,IQGAP1,CLDN1,ROCK2,RAPGEF2,FEM1B,SEC24B,FNDC3A,PALLD,PPP1R16B,ARHGEF26,DLL1,F11R,CLIC5,ADAMTSL4,HYDIN,C1GALT1,SHROOM3,GRHL2,COL18A1,GLCCI1,FRMD6,DACT2,LRTOMT
6_Member	GO Biological Processes	GO:0003158	endothelium development	-10.5586	-8.57897	42/115	182,388,652,654,659,694,1003,2022,2246,2702,3516,3551,3791,4659,5138,5144,5764,5906,5912,5962,6781,6788,6789,7026,7132,7430,7476,7477,7498,9076,9475,9693,26051,26084,27086,28514,50848,58495,80781,81792,90627,168667	JAG1,RHOB,BMP4,BMP6,BMPR2,BTG1,CDH5,ENG,FGF1,GJA5,RBPJ,IKBKB,KDR,PPP1R12A,PDE2A,PDE4D,PTN,RAP1A,RAP2B,RDX,STC1,STK3,STK4,NR2F2,TNFRSF1A,EZR,WNT7A,WNT7B,XDH,CLDN1,ROCK2,RAPGEF2,PPP1R16B,ARHGEF26,FOXP1,DLL1,F11R,OVOL2,COL18A1,ADAMTS12,STARD13,BMPER
6_Member	GO Biological Processes	GO:0045446	endothelial cell differentiation	-7.36395	-5.63446	32/94	182,652,654,659,694,1003,2022,3516,3551,4659,5138,5144,5764,5906,5912,5962,6781,7026,7132,7430,7476,7477,7498,9076,9475,9693,26051,26084,28514,50848,80781,168667	JAG1,BMP4,BMP6,BMPR2,BTG1,CDH5,ENG,RBPJ,IKBKB,PPP1R12A,PDE2A,PDE4D,PTN,RAP1A,RAP2B,RDX,STC1,NR2F2,TNFRSF1A,EZR,WNT7A,WNT7B,XDH,CLDN1,ROCK2,RAPGEF2,PPP1R16B,ARHGEF26,DLL1,F11R,COL18A1,BMPER
6_Member	GO Biological Processes	GO:0061028	establishment of endothelial barrier	-6.08155	-4.51207	18/42	1003,2022,3551,4659,5138,5144,5906,5912,5962,7132,7430,7476,7477,9076,9475,9693,26051,50848	CDH5,ENG,IKBKB,PPP1R12A,PDE2A,PDE4D,RAP1A,RAP2B,RDX,TNFRSF1A,EZR,WNT7A,WNT7B,CLDN1,ROCK2,RAPGEF2,PPP1R16B,F11R
6_Member	GO Biological Processes	GO:0001885	endothelial cell development	-5.68587	-4.15445	21/57	1003,2022,3551,4659,5138,5144,5906,5912,5962,6781,7132,7430,7476,7477,9076,9475,9693,26051,26084,50848,80781	CDH5,ENG,IKBKB,PPP1R12A,PDE2A,PDE4D,RAP1A,RAP2B,RDX,STC1,TNFRSF1A,EZR,WNT7A,WNT7B,CLDN1,ROCK2,RAPGEF2,PPP1R16B,ARHGEF26,F11R,COL18A1
7_Summary	GO Biological Processes	GO:0010563	negative regulation of phosphorus metabolic process	-19.6032	-16.8075	146/544	104,135,467,623,624,652,801,805,867,868,1026,1028,1030,1050,1605,1647,1740,1846,1848,1849,1906,1910,2022,2122,2192,2308,2764,2776,2810,3156,3354,3480,3486,3551,3624,3642,3725,4041,4091,4092,4609,4642,4883,5080,5138,5144,5167,5524,5536,5621,5753,5771,5788,5795,5997,5998,5999,6317,6422,6423,6461,6609,6653,6754,7026,7042,7070,7078,7128,7249,7291,7430,7498,7531,8178,8651,8655,8661,8725,8826,9021,9241…	ADARB1,ADORA2A,ATF3,BDKRB1,BDKRB2,BMP4,CALM1,CALM2,CBL,CBLB,CDKN1A,CDKN1C,CDKN2B,CEBPA,DAG1,GADD45A,DLG2,DUSP4,DUSP6,DUSP7,EDN1,EDNRB,ENG,MECOM,FBLN1,FOXO1,GMFB,GNAQ,SFN,HMGCR,HTR1E,IGF1R,IGFBP3,IKBKB,INHBA,INSM1,JUN,LRP5,SMAD6,SMAD7,MYC,MYO1D,NPR3,PAX6,PDE2A,PDE4D,ENPP1,PTPA,PPP5C,PRNP,PTK6,PTPN2,PTPRC,PTPRJ,RGS2,RGS3,RGS4,SERPINB3,SFRP1,SFRP2,SHB,SMPD1,SORL1,SSTR4,NR2F2,TGFB2,THY1,TIMP3,TNFAIP3…
7_Member	GO Biological Processes	GO:0010563	negative regulation of phosphorus metabolic process	-19.6032	-16.8075	146/544	104,135,467,623,624,652,801,805,867,868,1026,1028,1030,1050,1605,1647,1740,1846,1848,1849,1906,1910,2022,2122,2192,2308,2764,2776,2810,3156,3354,3480,3486,3551,3624,3642,3725,4041,4091,4092,4609,4642,4883,5080,5138,5144,5167,5524,5536,5621,5753,5771,5788,5795,5997,5998,5999,6317,6422,6423,6461,6609,6653,6754,7026,7042,7070,7078,7128,7249,7291,7430,7498,7531,8178,8651,8655,8661,8725,8826,9021,9241…	ADARB1,ADORA2A,ATF3,BDKRB1,BDKRB2,BMP4,CALM1,CALM2,CBL,CBLB,CDKN1A,CDKN1C,CDKN2B,CEBPA,DAG1,GADD45A,DLG2,DUSP4,DUSP6,DUSP7,EDN1,EDNRB,ENG,MECOM,FBLN1,FOXO1,GMFB,GNAQ,SFN,HMGCR,HTR1E,IGF1R,IGFBP3,IKBKB,INHBA,INSM1,JUN,LRP5,SMAD6,SMAD7,MYC,MYO1D,NPR3,PAX6,PDE2A,PDE4D,ENPP1,PTPA,PPP5C,PRNP,PTK6,PTPN2,PTPRC,PTPRJ,RGS2,RGS3,RGS4,SERPINB3,SFRP1,SFRP2,SHB,SMPD1,SORL1,SSTR4,NR2F2,TGFB2,THY1,TIMP3,TNFAIP3…
7_Member	GO Biological Processes	GO:0032269	negative regulation of cellular protein metabolic process	-18.2527	-15.5682	219/981	104,135,302,330,351,358,467,493,623,624,652,677,678,725,801,805,831,841,867,868,1026,1028,1030,1050,1293,1469,1471,1472,1476,1605,1612,1647,1718,1846,1848,1849,1893,1906,1910,1956,2022,2055,2122,2192,2308,2534,2537,2729,2764,2776,2810,2821,3053,3156,3480,3486,3551,3642,3692,3720,3725,4041,4076,4087,4088,4091,4092,4609,4790,5037,5079,5080,5144,5167,5268,5269,5270,5275,5327,5460,5524,5530,5536,5581…	ADARB1,ADORA2A,ANXA2,BIRC3,APP,AQP1,ATF3,ATP2B4,BDKRB1,BDKRB2,BMP4,ZFP36L1,ZFP36L2,C4BPB,CALM1,CALM2,CAST,CASP8,CBL,CBLB,CDKN1A,CDKN1C,CDKN2B,CEBPA,COL6A3,CST1,CST3,CST4,CSTB,DAG1,DAPK1,GADD45A,DHCR24,DUSP4,DUSP6,DUSP7,ECM1,EDN1,EDNRB,EGFR,ENG,CLN8,MECOM,FBLN1,FOXO1,FYN,IFI6,GCLC,GMFB,GNAQ,SFN,GPI,SERPIND1,HMGCR,IGF1R,IGFBP3,IKBKB,INSM1,EIF6,JARID2,JUN,LRP5,CAPRIN1,SMAD2,SMAD3,SMAD6,SMAD7,MYC,NFK…
7_Member	GO Biological Processes	GO:0001933	negative regulation of protein phosphorylation	-17.306	-14.6617	111/387	104,135,467,623,624,652,801,805,867,868,1026,1028,1030,1050,1605,1647,1846,1848,1849,2022,2122,2192,2308,2764,2776,2810,3156,3480,3486,3642,3725,4041,4091,4092,4609,5080,5144,5167,5536,5621,5753,5771,5788,5795,5997,5998,5999,6317,6422,6423,6461,6609,6653,7026,7070,7078,7128,7249,7291,7430,7498,8651,8661,9021,9241,9270,9467,9647,9655,9770,10221,10253,10507,10808,11221,11261,23171,23603,25793,25998…	ADARB1,ADORA2A,ATF3,BDKRB1,BDKRB2,BMP4,CALM1,CALM2,CBL,CBLB,CDKN1A,CDKN1C,CDKN2B,CEBPA,DAG1,GADD45A,DUSP4,DUSP6,DUSP7,ENG,MECOM,FBLN1,FOXO1,GMFB,GNAQ,SFN,HMGCR,IGF1R,IGFBP3,INSM1,JUN,LRP5,SMAD6,SMAD7,MYC,PAX6,PDE4D,ENPP1,PPP5C,PRNP,PTK6,PTPN2,PTPRC,PTPRJ,RGS2,RGS3,RGS4,SERPINB3,SFRP1,SFRP2,SHB,SMPD1,SORL1,NR2F2,THY1,TIMP3,TNFAIP3,TSC2,TWIST1,EZR,XDH,SOCS1,EIF3A,SOCS3,NOG,ITGB1BP1,SH3BP5,PPM1F,SOC…
7_Member	GO Biological Processes	GO:0042326	negative regulation of phosphorylation	-15.9141	-13.4941	115/424	104,135,467,623,624,652,801,805,867,868,1026,1028,1030,1050,1605,1647,1846,1848,1849,2022,2122,2192,2308,2764,2776,2810,3156,3480,3486,3624,3642,3725,4041,4091,4092,4609,5080,5144,5167,5536,5621,5753,5771,5788,5795,5997,5998,5999,6317,6422,6423,6461,6609,6653,7026,7070,7078,7128,7249,7291,7430,7498,8651,8655,8661,9021,9241,9270,9467,9647,9655,9759,9770,10221,10253,10507,10808,11221,11261,23171,23…	ADARB1,ADORA2A,ATF3,BDKRB1,BDKRB2,BMP4,CALM1,CALM2,CBL,CBLB,CDKN1A,CDKN1C,CDKN2B,CEBPA,DAG1,GADD45A,DUSP4,DUSP6,DUSP7,ENG,MECOM,FBLN1,FOXO1,GMFB,GNAQ,SFN,HMGCR,IGF1R,IGFBP3,INHBA,INSM1,JUN,LRP5,SMAD6,SMAD7,MYC,PAX6,PDE4D,ENPP1,PPP5C,PRNP,PTK6,PTPN2,PTPRC,PTPRJ,RGS2,RGS3,RGS4,SERPINB3,SFRP1,SFRP2,SHB,SMPD1,SORL1,NR2F2,THY1,TIMP3,TNFAIP3,TSC2,TWIST1,EZR,XDH,SOCS1,DYNLL1,EIF3A,SOCS3,NOG,ITGB1BP1,SH3…
7_Member	GO Biological Processes	GO:0031400	negative regulation of protein modification process	-13.7166	-11.4753	136/571	104,135,467,493,623,624,652,801,805,867,868,1026,1028,1030,1050,1605,1647,1846,1848,1849,2022,2122,2192,2308,2534,2729,2764,2776,2810,3156,3480,3486,3551,3642,3720,3725,4041,4091,4092,4609,5079,5080,5144,5167,5524,5536,5581,5621,5700,5753,5771,5788,5795,5997,5998,5999,6188,6317,6422,6423,6461,6609,6653,6659,7026,7070,7078,7128,7249,7291,7324,7430,7498,7531,8651,8661,9021,9184,9241,9270,9467,9475,…	ADARB1,ADORA2A,ATF3,ATP2B4,BDKRB1,BDKRB2,BMP4,CALM1,CALM2,CBL,CBLB,CDKN1A,CDKN1C,CDKN2B,CEBPA,DAG1,GADD45A,DUSP4,DUSP6,DUSP7,ENG,MECOM,FBLN1,FOXO1,FYN,GCLC,GMFB,GNAQ,SFN,HMGCR,IGF1R,IGFBP3,IKBKB,INSM1,JARID2,JUN,LRP5,SMAD6,SMAD7,MYC,PAX5,PAX6,PDE4D,ENPP1,PTPA,PPP5C,PRKCE,PRNP,PSMC1,PTK6,PTPN2,PTPRC,PTPRJ,RGS2,RGS3,RGS4,RPS3,SERPINB3,SFRP1,SFRP2,SHB,SMPD1,SORL1,SOX4,NR2F2,THY1,TIMP3,TNFAIP3,TSC2,T…
7_Member	GO Biological Processes	GO:1902532	negative regulation of intracellular signal transduction	-12.7295	-10.5789	112/450	406,467,493,624,652,801,805,841,845,1540,1605,1846,1848,1849,1859,2122,2192,2308,2909,3091,3156,3480,3622,3688,3708,4609,4760,4780,4792,4976,5270,5495,5621,5771,5795,5921,5922,5997,5998,5999,6317,6422,6423,6591,6609,6615,6653,6714,6772,7042,7057,7077,7078,7128,7249,7291,7430,7498,8651,8661,8725,8876,8994,9021,9100,9270,9462,9655,9681,9770,10010,10016,10253,10395,10625,10808,11221,11261,23028,2317…	ARNTL,ATF3,ATP2B4,BDKRB2,BMP4,CALM1,CALM2,CASP8,CASQ2,CYLD,DAG1,DUSP4,DUSP6,DUSP7,DYRK1A,MECOM,FBLN1,FOXO1,ARHGAP35,HIF1A,HMGCR,IGF1R,ING2,ITGB1,ITPR1,MYC,NEUROD1,NFE2L2,NFKBIA,OPA1,SERPINE2,PPM1B,PRNP,PTPN2,PTPRJ,RASA1,RASA2,RGS2,RGS3,RGS4,SERPINB3,SFRP1,SFRP2,SNAI2,SMPD1,SNAI1,SORL1,SRC,STAT1,TGFB2,THBS1,TIMP2,TIMP3,TNFAIP3,TSC2,TWIST1,EZR,XDH,SOCS1,EIF3A,URI1,VNN1,LIMD1,SOCS3,USP10,ITGB1BP1,RA…
7_Member	GO Biological Processes	GO:0043086	negative regulation of catalytic activity	-10.6142	-8.62869	168/823	104,116,135,302,306,330,335,351,358,493,652,831,841,867,868,1026,1028,1030,1050,1293,1469,1471,1472,1476,1647,1718,1740,1846,1848,1849,1893,1910,2537,2764,2776,2810,2821,2932,3053,3156,3480,3551,3843,3953,4041,4092,4642,4659,4790,4883,5037,5268,5269,5270,5275,5524,5700,5753,5764,5771,5788,5795,5806,5962,5997,5998,5999,6317,6422,6423,6461,6478,6609,6653,6695,6714,7026,7035,7042,7057,7070,7077,7078…	ADARB1,ADCYAP1,ADORA2A,ANXA2,ANXA3,BIRC3,APOA1,APP,AQP1,ATP2B4,BMP4,CAST,CASP8,CBL,CBLB,CDKN1A,CDKN1C,CDKN2B,CEBPA,COL6A3,CST1,CST3,CST4,CSTB,GADD45A,DHCR24,DLG2,DUSP4,DUSP6,DUSP7,ECM1,EDNRB,IFI6,GMFB,GNAQ,SFN,GPI,GSK3B,SERPIND1,HMGCR,IGF1R,IKBKB,IPO5,LEPR,LRP5,SMAD7,MYO1D,PPP1R12A,NFKB1,NPR3,PEBP1,SERPINB5,SERPINB6,SERPINE2,SERPINB13,PTPA,PSMC1,PTK6,PTN,PTPN2,PTPRC,PTPRJ,PTX3,RDX,RGS2,RGS3,RGS4,…
7_Member	GO Biological Processes	GO:0033673	negative regulation of kinase activity	-10.1836	-8.22784	69/250	104,135,652,867,868,1026,1028,1030,1050,1647,1846,1848,1849,2764,2776,2810,3156,3480,4041,5753,5771,5788,5795,5997,5998,5999,6317,6422,6423,6461,6609,6653,7026,7070,7128,7249,8651,9021,9270,9467,9647,9655,10221,10253,11221,11261,23603,25793,25998,26524,27250,28951,30837,51422,51654,54829,54900,57408,57521,57580,58533,63904,64754,84959,122809,127435,146760,151242,153090	ADARB1,ADORA2A,BMP4,CBL,CBLB,CDKN1A,CDKN1C,CDKN2B,CEBPA,GADD45A,DUSP4,DUSP6,DUSP7,GMFB,GNAQ,SFN,HMGCR,IGF1R,LRP5,PTK6,PTPN2,PTPRC,PTPRJ,RGS2,RGS3,RGS4,SERPINB3,SFRP1,SFRP2,SHB,SMPD1,SORL1,NR2F2,THY1,TNFAIP3,TSC2,SOCS1,SOCS3,ITGB1BP1,SH3BP5,PPM1F,SOCS5,TRIB1,SPRY2,DUSP10,CHP1,CORO1C,FBXO7,IBTK,LATS2,PDCD4,TRIB2,SOCS7,PRKAG2,CDK5RAP1,ASPN,LAX1,LRTM1,RPTOR,PREX1,SNX6,DUSP21,SMYD3,UBASH3B,SOCS4,PODN,…
7_Member	GO Biological Processes	GO:0051348	negative regulation of transferase activity	-7.10832	-5.41483	78/345	104,135,652,867,868,1026,1028,1030,1050,1647,1846,1848,1849,2764,2776,2810,2932,3156,3480,4041,4092,5700,5753,5771,5788,5795,5997,5998,5999,6317,6422,6423,6461,6609,6653,6714,7026,7070,7128,7249,7324,8651,9021,9184,9270,9467,9647,9655,9861,10221,10253,10715,11221,11261,23603,25793,25998,26524,27250,28951,30837,51422,51434,51654,54829,54900,57408,57521,57580,58533,63904,64754,84959,122809,127435,1…	ADARB1,ADORA2A,BMP4,CBL,CBLB,CDKN1A,CDKN1C,CDKN2B,CEBPA,GADD45A,DUSP4,DUSP6,DUSP7,GMFB,GNAQ,SFN,GSK3B,HMGCR,IGF1R,LRP5,SMAD7,PSMC1,PTK6,PTPN2,PTPRC,PTPRJ,RGS2,RGS3,RGS4,SERPINB3,SFRP1,SFRP2,SHB,SMPD1,SORL1,SRC,NR2F2,THY1,TNFAIP3,TSC2,UBE2E1,SOCS1,SOCS3,BUB3,ITGB1BP1,SH3BP5,PPM1F,SOCS5,PSMD6,TRIB1,SPRY2,CERS1,DUSP10,CHP1,CORO1C,FBXO7,IBTK,LATS2,PDCD4,TRIB2,SOCS7,PRKAG2,ANAPC7,CDK5RAP1,ASPN,LAX1,LR…
7_Member	GO Biological Processes	GO:0043409	negative regulation of MAPK cascade	-5.25738	-3.777	38/146	467,652,1605,1846,1848,1849,2122,2192,2308,3156,3480,4609,5771,5795,5997,5998,5999,6317,6422,6423,6609,6653,7078,7430,8661,9270,10253,10808,11221,27250,51339,54900,55872,63904,65268,83737,91662,153090	ATF3,BMP4,DAG1,DUSP4,DUSP6,DUSP7,MECOM,FBLN1,FOXO1,HMGCR,IGF1R,MYC,PTPN2,PTPRJ,RGS2,RGS3,RGS4,SERPINB3,SFRP1,SFRP2,SMPD1,SORL1,TIMP3,EZR,EIF3A,ITGB1BP1,SPRY2,HSPH1,DUSP10,PDCD4,DACT1,LAX1,PBK,DUSP21,WNK2,ITCH,NLRP12,DAB2IP
7_Member	GO Biological Processes	GO:0071901	negative regulation of protein serine/threonine kinase activity	-5.11359	-3.65206	33/121	652,1026,1028,1030,1050,1846,1848,1849,2810,3156,4041,5795,5997,5998,5999,6317,6422,6423,6609,6653,7026,7128,10253,11221,25793,26524,27250,51422,51654,54900,57521,63904,153090	BMP4,CDKN1A,CDKN1C,CDKN2B,CEBPA,DUSP4,DUSP6,DUSP7,SFN,HMGCR,LRP5,PTPRJ,RGS2,RGS3,RGS4,SERPINB3,SFRP1,SFRP2,SMPD1,SORL1,NR2F2,TNFAIP3,SPRY2,DUSP10,FBXO7,LATS2,PDCD4,PRKAG2,CDK5RAP1,LAX1,RPTOR,DUSP21,DAB2IP
8_Summary	GO Biological Processes	GO:0007167	enzyme linked receptor protein signaling pathway	-19.6031	-16.8075	220/963	102,161,285,335,351,356,525,613,624,627,640,652,654,656,659,660,780,867,868,1003,1028,1030,1149,1175,1282,1284,1385,1464,1536,1601,1848,1946,1948,1950,1956,2022,2043,2048,2049,2059,2066,2152,2200,2202,2246,2250,2260,2296,2297,2308,2348,2353,2530,2534,2549,2625,2627,2651,2693,2817,2885,3091,3172,3280,3479,3480,3481,3486,3516,3622,3624,3667,3688,3693,3725,3791,3952,4052,4087,4088,4091,4092,4488,459…	ADAM10,AP2A2,ANGPT2,APOA1,APP,FASLG,ATP6V1B1,BCR,BDKRB2,BDNF,BLK,BMP4,BMP6,BMP8B,BMPR2,BMX,DDR1,CBL,CBLB,CDH5,CDKN1C,CDKN2B,CIDEA,AP2S1,COL4A1,COL4A2,CREB1,CSPG4,CYBB,DAB2,DUSP6,EFNA5,EFNB2,EGF,EGFR,ENG,EPHA4,EPHB2,EPHB3,EPS8,ERBB4,F3,FBN1,EFEMP1,FGF1,FGF5,FGFR1,FOXC1,FOXD1,FOXO1,FOLR1,FOS,FUT8,FYN,GAB1,GATA3,GATA6,GCNT2,GHSR,GPC1,GRB2,HIF1A,HNF4A,HES1,IGF1,IGF1R,IGF2,IGFBP3,RBPJ,ING2,INHBA,IRS1,…
8_Member	GO Biological Processes	GO:0007167	enzyme linked receptor protein signaling pathway	-19.6031	-16.8075	220/963	102,161,285,335,351,356,525,613,624,627,640,652,654,656,659,660,780,867,868,1003,1028,1030,1149,1175,1282,1284,1385,1464,1536,1601,1848,1946,1948,1950,1956,2022,2043,2048,2049,2059,2066,2152,2200,2202,2246,2250,2260,2296,2297,2308,2348,2353,2530,2534,2549,2625,2627,2651,2693,2817,2885,3091,3172,3280,3479,3480,3481,3486,3516,3622,3624,3667,3688,3693,3725,3791,3952,4052,4087,4088,4091,4092,4488,459…	ADAM10,AP2A2,ANGPT2,APOA1,APP,FASLG,ATP6V1B1,BCR,BDKRB2,BDNF,BLK,BMP4,BMP6,BMP8B,BMPR2,BMX,DDR1,CBL,CBLB,CDH5,CDKN1C,CDKN2B,CIDEA,AP2S1,COL4A1,COL4A2,CREB1,CSPG4,CYBB,DAB2,DUSP6,EFNA5,EFNB2,EGF,EGFR,ENG,EPHA4,EPHB2,EPHB3,EPS8,ERBB4,F3,FBN1,EFEMP1,FGF1,FGF5,FGFR1,FOXC1,FOXD1,FOXO1,FOLR1,FOS,FUT8,FYN,GAB1,GATA3,GATA6,GCNT2,GHSR,GPC1,GRB2,HIF1A,HNF4A,HES1,IGF1,IGF1R,IGF2,IGFBP3,RBPJ,ING2,INHBA,IRS1,…
8_Member	GO Biological Processes	GO:0007169	transmembrane receptor protein tyrosine kinase signaling pathway	-10.9786	-8.97885	144/667	102,161,285,351,356,525,613,624,627,640,659,660,780,867,868,1175,1282,1284,1464,1536,1848,1946,1948,1950,1956,2043,2048,2049,2059,2066,2152,2202,2246,2250,2260,2296,2308,2534,2549,2625,2693,2817,2885,3091,3479,3480,3481,3486,3516,3667,3791,3952,4593,4643,4688,4689,4734,4909,4919,4921,5157,5167,5295,5327,5335,5588,5618,5641,5747,5753,5771,5795,5921,6121,6453,6461,6662,6714,6868,6997,7039,7057,7249…	ADAM10,AP2A2,ANGPT2,APP,FASLG,ATP6V1B1,BCR,BDKRB2,BDNF,BLK,BMPR2,BMX,DDR1,CBL,CBLB,AP2S1,COL4A1,COL4A2,CSPG4,CYBB,DUSP6,EFNA5,EFNB2,EGF,EGFR,EPHA4,EPHB2,EPHB3,EPS8,ERBB4,F3,EFEMP1,FGF1,FGF5,FGFR1,FOXC1,FOXO1,FYN,GAB1,GATA3,GHSR,GPC1,GRB2,HIF1A,IGF1,IGF1R,IGF2,IGFBP3,RBPJ,IRS1,KDR,LEP,MUSK,MYO1E,NCF2,NCF4,NEDD4,NTF4,ROR1,DDR2,PDGFRL,ENPP1,PIK3R1,PLAT,PLCG1,PRKCQ,PRLR,LGMN,PTK2,PTK6,PTPN2,PTPRJ,RAS…
9_Summary	GO Biological Processes	GO:0044087	regulation of cellular component biogenesis	-18.7192	-15.9747	191/808	40,335,382,627,640,688,822,830,832,869,1113,1307,1385,1540,1605,1809,1906,1946,2017,2048,2049,2059,2073,2693,2764,2885,2909,2932,2965,3038,3394,3458,3551,3556,3638,3642,3725,3791,4088,4091,4134,4593,5020,5021,5195,5217,5295,5318,5337,5581,5583,5700,5734,5747,5795,5818,5898,5899,5906,5921,5962,5997,6119,6188,6281,6311,6382,6422,6591,6615,6624,6653,6662,6711,6712,6714,6869,6928,7046,7057,7058,7132,…	ASIC2,APOA1,ARF6,BDNF,BLK,KLF5,CAPG,CAPZA2,CAPZB,CBLN1,CHGA,COL16A1,CREB1,CYLD,DAG1,DPYSL3,EDN1,EFNA5,CTTN,EPHB2,EPHB3,EPS8,ERCC5,GHSR,GMFB,GRB2,ARHGAP35,GSK3B,GTF2H1,HAS3,IRF8,IFNG,IKBKB,IL1RAP,INSIG1,INSM1,JUN,KDR,SMAD3,SMAD6,MAP4,MUSK,OXT,OXTR,PEX14,PFN2,PIK3R1,PKP2,PLD1,PRKCE,PRKCH,PSMC1,PTGER4,PTK2,PTPRJ,NECTIN1,RALA,RALB,RAP1A,RASA1,RDX,RGS2,RPA3,RPS3,S100A10,ATXN2,SDC1,SFRP1,SNAI2,SNAI1,FS…
9_Member	GO Biological Processes	GO:0044087	regulation of cellular component biogenesis	-18.7192	-15.9747	191/808	40,335,382,627,640,688,822,830,832,869,1113,1307,1385,1540,1605,1809,1906,1946,2017,2048,2049,2059,2073,2693,2764,2885,2909,2932,2965,3038,3394,3458,3551,3556,3638,3642,3725,3791,4088,4091,4134,4593,5020,5021,5195,5217,5295,5318,5337,5581,5583,5700,5734,5747,5795,5818,5898,5899,5906,5921,5962,5997,6119,6188,6281,6311,6382,6422,6591,6615,6624,6653,6662,6711,6712,6714,6869,6928,7046,7057,7058,7132,…	ASIC2,APOA1,ARF6,BDNF,BLK,KLF5,CAPG,CAPZA2,CAPZB,CBLN1,CHGA,COL16A1,CREB1,CYLD,DAG1,DPYSL3,EDN1,EFNA5,CTTN,EPHB2,EPHB3,EPS8,ERCC5,GHSR,GMFB,GRB2,ARHGAP35,GSK3B,GTF2H1,HAS3,IRF8,IFNG,IKBKB,IL1RAP,INSIG1,INSM1,JUN,KDR,SMAD3,SMAD6,MAP4,MUSK,OXT,OXTR,PEX14,PFN2,PIK3R1,PKP2,PLD1,PRKCE,PRKCH,PSMC1,PTGER4,PTK2,PTPRJ,NECTIN1,RALA,RALB,RAP1A,RASA1,RDX,RGS2,RPA3,RPS3,S100A10,ATXN2,SDC1,SFRP1,SNAI2,SNAI1,FS…
9_Member	GO Biological Processes	GO:0090066	regulation of anatomical structure size	-12.4938	-10.371	116/476	40,116,135,146,147,358,359,366,382,624,627,659,796,822,830,832,1113,1385,1808,1812,1906,1907,1910,1946,1956,2017,2059,2296,2335,2702,2729,2730,2764,2885,2909,2932,3156,3269,3357,3363,3575,3741,3952,4881,5021,5028,5029,5217,5361,5362,5467,5581,5743,5797,5921,5962,5997,6546,6558,6711,6712,6869,6928,7410,7430,7473,7474,7476,7477,7504,8766,8851,9037,9270,9873,10000,10097,10435,10458,10505,10507,10509…	ASIC2,ADCYAP1,ADORA2A,ADRA1D,ADRA1B,AQP1,AQP2,AQP9,ARF6,BDKRB2,BDNF,BMPR2,CALCA,CAPG,CAPZA2,CAPZB,CHGA,CREB1,DPYSL2,DRD1,EDN1,EDN2,EDNRB,EFNA5,EGFR,CTTN,EPS8,FOXC1,FN1,GJA5,GCLC,GCLM,GMFB,GRB2,ARHGAP35,GSK3B,HMGCR,HRH1,HTR2B,HTR7,IL7R,KCNA5,LEP,NPR1,OXTR,P2RY1,P2RY2,PFN2,PLXNA1,PLXNA2,PPARD,PRKCE,PTGS2,PTPRM,RASA1,RDX,RGS2,SLC8A1,SLC12A2,SPTBN1,SPTBN2,TACR1,HNF1B,VAV2,EZR,WNT3,WNT5A,WNT7A,WNT7B,X…
9_Member	GO Biological Processes	GO:0007015	actin filament organization	-9.39351	-7.49412	82/331	87,335,382,822,830,832,1809,2013,2017,2059,2195,2693,2764,2885,2909,3688,3693,4088,4739,5074,5217,5295,5581,5734,5921,5962,6281,6422,6624,6711,6712,6714,6869,7046,7139,7168,7273,7430,7481,8470,8500,9037,9270,9475,9645,9647,9873,10097,10174,10395,10435,10458,10487,10529,10602,10810,11034,22837,22921,23075,23242,23580,27295,29984,50853,51466,51474,54434,54961,55616,55845,56203,57580,79822,80206,834…	ACTN1,APOA1,ARF6,CAPG,CAPZA2,CAPZB,DPYSL3,EMP2,CTTN,EPS8,FAT1,GHSR,GMFB,GRB2,ARHGAP35,ITGB1,ITGB5,SMAD3,NEDD9,PAWR,PFN2,PIK3R1,PRKCE,PTGER4,RASA1,RDX,S100A10,SFRP1,FSCN1,SPTBN1,SPTBN2,SRC,TACR1,TGFBR1,TNNT2,TPM1,TTN,EZR,WNT11,SORBS2,PPFIA1,SEMA5A,ITGB1BP1,ROCK2,MICAL2,PPM1F,FCHSD2,ACTR2,SORBS3,DLC1,CDC42EP2,BAIAP2,CAP1,NEBL,CDC42EP3,WASF3,DSTN,COBLL1,MSRB2,SWAP70,COBL,CDC42EP4,PDLIM3,RHOD,VILL,EV…
9_Member	GO Biological Processes	GO:0032970	regulation of actin filament-based process	-8.40944	-6.57797	79/329	335,382,817,822,830,832,1515,1832,1906,1946,2017,2059,2702,2764,2885,2909,4088,5142,5144,5217,5295,5318,5581,5734,5921,5962,6281,6422,6624,6711,6712,6781,6869,7042,7046,7139,7168,7430,7481,8500,8851,9037,9270,9475,9620,9647,9722,9873,10097,10174,10395,10435,10458,10602,11034,11214,23075,23580,29984,50848,50853,51466,51474,54434,54961,55616,55845,56203,57580,79822,80206,83442,85358,116985,122786,1…	APOA1,ARF6,CAMK2D,CAPG,CAPZA2,CAPZB,CTSV,DSP,EDN1,EFNA5,CTTN,EPS8,GJA5,GMFB,GRB2,ARHGAP35,SMAD3,PDE4B,PDE4D,PFN2,PIK3R1,PKP2,PRKCE,PTGER4,RASA1,RDX,S100A10,SFRP1,FSCN1,SPTBN1,SPTBN2,STC1,TACR1,TGFB2,TGFBR1,TNNT2,TPM1,EZR,WNT11,PPFIA1,CDK5R1,SEMA5A,ITGB1BP1,ROCK2,CELSR1,PPM1F,NOS1AP,FCHSD2,ACTR2,SORBS3,DLC1,CDC42EP2,BAIAP2,CDC42EP3,DSTN,AKAP13,SWAP70,CDC42EP4,RHOD,F11R,VILL,EVL,LIMA1,SSH1,SSH3,ASA…
9_Member	GO Biological Processes	GO:0051493	regulation of cytoskeleton organization	-7.71398	-5.94805	92/417	335,382,822,830,832,1515,1540,1906,1946,2011,2017,2059,2764,2885,2909,4088,5217,5295,5581,5734,5747,5921,5962,5997,6188,6281,6422,6624,6711,6712,6869,7042,7046,7168,7430,7481,7514,8500,8851,9037,9270,9475,9620,9647,9873,10013,10015,10097,10174,10395,10435,10458,10602,10733,10769,11034,11075,11190,11214,22974,23075,23580,25978,29984,50848,50853,51466,51474,54434,54961,55616,55755,55835,55845,56203…	APOA1,ARF6,CAPG,CAPZA2,CAPZB,CTSV,CYLD,EDN1,EFNA5,MARK2,CTTN,EPS8,GMFB,GRB2,ARHGAP35,SMAD3,PFN2,PIK3R1,PRKCE,PTGER4,PTK2,RASA1,RDX,RGS2,RPS3,S100A10,SFRP1,FSCN1,SPTBN1,SPTBN2,TACR1,TGFB2,TGFBR1,TPM1,EZR,WNT11,XPO1,PPFIA1,CDK5R1,SEMA5A,ITGB1BP1,ROCK2,CELSR1,PPM1F,FCHSD2,HDAC6,PDCD6IP,ACTR2,SORBS3,DLC1,CDC42EP2,BAIAP2,CDC42EP3,PLK4,PLK2,DSTN,STMN2,CEP250,AKAP13,TPX2,SWAP70,CDC42EP4,CHMP2B,RHOD,F11R…
9_Member	GO Biological Processes	GO:0032535	regulation of cellular component size	-7.44106	-5.70611	79/345	358,359,366,382,627,659,822,830,832,1385,1808,1906,1946,2017,2059,2335,2764,2885,2909,2932,3575,5217,5361,5362,5581,5921,5962,6558,6711,6712,7410,7430,7473,7474,7476,7477,7504,8766,8851,9037,9873,10000,10097,10435,10458,10505,10507,10509,10602,10723,11034,23028,23075,23105,23129,23499,23580,50853,51393,51466,51474,54434,54437,54910,54961,55845,56203,57142,57403,57521,57580,80206,83442,85358,11490…	AQP1,AQP2,AQP9,ARF6,BDNF,BMPR2,CAPG,CAPZA2,CAPZB,CREB1,DPYSL2,EDN1,EFNA5,CTTN,EPS8,FN1,GMFB,GRB2,ARHGAP35,GSK3B,IL7R,PFN2,PLXNA1,PLXNA2,PRKCE,RASA1,RDX,SLC12A2,SPTBN1,SPTBN2,VAV2,EZR,WNT3,WNT5A,WNT7A,WNT7B,XK,RAB11A,CDK5R1,SEMA5A,FCHSD2,AKT3,ACTR2,CDC42EP2,BAIAP2,SEMA4F,SEMA4D,SEMA4B,CDC42EP3,SLC12A7,DSTN,KDM1A,SWAP70,FSTL4,PLXND1,MACF1,CDC42EP4,VILL,TRPV2,EVL,LIMA1,SSH1,SEMA5B,SEMA4C,SSH3,BRK1,L…
9_Member	GO Biological Processes	GO:0032956	regulation of actin cytoskeleton organization	-7.32935	-5.6068	69/289	335,382,822,830,832,1515,1906,1946,2017,2059,2764,2885,2909,4088,5217,5295,5581,5734,5921,5962,6281,6422,6624,6711,6712,6869,7042,7046,7168,7430,7481,8500,8851,9037,9270,9475,9620,9647,9873,10097,10174,10395,10435,10458,10602,11034,11214,23075,23580,29984,50848,50853,51466,51474,54434,54961,55616,55845,56203,57580,79822,80206,83442,85358,116985,130271,284266,375189,644150	APOA1,ARF6,CAPG,CAPZA2,CAPZB,CTSV,EDN1,EFNA5,CTTN,EPS8,GMFB,GRB2,ARHGAP35,SMAD3,PFN2,PIK3R1,PRKCE,PTGER4,RASA1,RDX,S100A10,SFRP1,FSCN1,SPTBN1,SPTBN2,TACR1,TGFB2,TGFBR1,TPM1,EZR,WNT11,PPFIA1,CDK5R1,SEMA5A,ITGB1BP1,ROCK2,CELSR1,PPM1F,FCHSD2,ACTR2,SORBS3,DLC1,CDC42EP2,BAIAP2,CDC42EP3,DSTN,AKAP13,SWAP70,CDC42EP4,RHOD,F11R,VILL,EVL,LIMA1,SSH1,SSH3,ASAP3,BRK1,LMOD3,PREX1,ARHGAP28,FHOD3,SH3BGRL3,SHANK3,…
9_Member	GO Biological Processes	GO:0044089	positive regulation of cellular component biogenesis	-7.31475	-5.59677	96/449	40,335,382,627,822,869,1113,1307,1385,1605,1809,1906,1946,2017,2048,2049,2073,2764,2885,2909,2932,2965,3038,3394,3458,3556,3725,3791,4088,5020,5021,5217,5581,5700,5795,5898,5899,5997,6119,6188,6281,6382,6422,6624,6662,6714,6869,6928,7046,7058,7168,7291,7336,7476,7481,7507,8739,8826,9076,9270,9647,9759,9774,9780,9978,10013,10015,10018,10097,10174,10435,10458,10602,10733,10923,22976,23075,23242,235…	ASIC2,APOA1,ARF6,BDNF,CAPG,CBLN1,CHGA,COL16A1,CREB1,DAG1,DPYSL3,EDN1,EFNA5,CTTN,EPHB2,EPHB3,ERCC5,GMFB,GRB2,ARHGAP35,GSK3B,GTF2H1,HAS3,IRF8,IFNG,IL1RAP,JUN,KDR,SMAD3,OXT,OXTR,PFN2,PRKCE,PSMC1,PTPRJ,RALA,RALB,RGS2,RPA3,RPS3,S100A10,SDC1,SFRP1,FSCN1,SOX9,SRC,TACR1,HNF1B,TGFBR1,THBS2,TPM1,TWIST1,UBE2V2,WNT7A,WNT11,XPA,HRK,IQGAP1,CLDN1,ITGB1BP1,PPM1F,HDAC4,BCLAF1,PIEZO1,RBX1,HDAC6,PDCD6IP,BCL2L11,ACT…
9_Member	GO Biological Processes	GO:0043254	regulation of protein complex assembly	-5.20856	-3.73513	76/371	382,640,822,830,832,1385,2017,2059,2073,2764,2885,2932,2965,3394,3642,3725,4091,5195,5217,5581,5700,5734,5899,5921,5962,5997,6119,6188,6624,6653,6711,6712,6714,6928,7291,7507,8543,8739,9774,9780,9873,9978,10013,10018,10059,10097,10435,10458,10602,10923,11075,22976,23514,23580,27072,29091,29103,50807,50853,51339,51451,51466,55729,55845,56203,56937,57057,57580,57600,57763,79738,80206,153090,375189,…	ARF6,BLK,CAPG,CAPZA2,CAPZB,CREB1,CTTN,EPS8,ERCC5,GMFB,GRB2,GSK3B,GTF2H1,IRF8,INSM1,JUN,SMAD6,PEX14,PFN2,PRKCE,PSMC1,PTGER4,RALB,RASA1,RDX,RGS2,RPA3,RPS3,FSCN1,SORL1,SPTBN1,SPTBN2,SRC,HNF1B,TWIST1,XPA,LMO4,HRK,BCLAF1,PIEZO1,FCHSD2,RBX1,HDAC6,BCL2L11,DNM1L,ACTR2,CDC42EP2,BAIAP2,CDC42EP3,SUB1,STMN2,PAXIP1,SPIDR,CDC42EP4,VPS41,STXBP6,DNAJC15,ASAP1,VILL,DACT1,LCMT1,EVL,ATF7IP,BRK1,LMOD3,PMEPA1,TBX20,P…
9_Member	GO Biological Processes	GO:0008064	regulation of actin polymerization or depolymerization	-3.70531	-2.43362	37/164	382,822,830,832,2017,2059,2764,2885,2909,5217,5581,5921,5962,6711,6712,9037,9873,10097,10435,10458,10602,11034,23075,23580,50853,51466,51474,54434,54961,55845,56203,57580,80206,83442,130271,375189,644150	ARF6,CAPG,CAPZA2,CAPZB,CTTN,EPS8,GMFB,GRB2,ARHGAP35,PFN2,PRKCE,RASA1,RDX,SPTBN1,SPTBN2,SEMA5A,FCHSD2,ACTR2,CDC42EP2,BAIAP2,CDC42EP3,DSTN,SWAP70,CDC42EP4,VILL,EVL,LIMA1,SSH1,SSH3,BRK1,LMOD3,PREX1,FHOD3,SH3BGRL3,PLEKHH2,PFN4,WIPF3
9_Member	GO Biological Processes	GO:0030832	regulation of actin filament length	-3.64934	-2.38464	37/165	382,822,830,832,2017,2059,2764,2885,2909,5217,5581,5921,5962,6711,6712,9037,9873,10097,10435,10458,10602,11034,23075,23580,50853,51466,51474,54434,54961,55845,56203,57580,80206,83442,130271,375189,644150	ARF6,CAPG,CAPZA2,CAPZB,CTTN,EPS8,GMFB,GRB2,ARHGAP35,PFN2,PRKCE,RASA1,RDX,SPTBN1,SPTBN2,SEMA5A,FCHSD2,ACTR2,CDC42EP2,BAIAP2,CDC42EP3,DSTN,SWAP70,CDC42EP4,VILL,EVL,LIMA1,SSH1,SSH3,BRK1,LMOD3,PREX1,FHOD3,SH3BGRL3,PLEKHH2,PFN4,WIPF3
9_Member	GO Biological Processes	GO:0031334	positive regulation of protein complex assembly	-2.59119	-1.52793	42/219	382,822,1385,2017,2073,2764,2885,2932,2965,3394,3725,5217,5581,5700,5997,6119,6188,6624,6714,6928,7291,7507,8739,9774,9780,9978,10013,10018,10097,10435,10458,10602,10923,22976,23514,23580,50807,51466,55845,57600,388630,644150	ARF6,CAPG,CREB1,CTTN,ERCC5,GMFB,GRB2,GSK3B,GTF2H1,IRF8,JUN,PFN2,PRKCE,PSMC1,RGS2,RPA3,RPS3,FSCN1,SRC,HNF1B,TWIST1,XPA,HRK,BCLAF1,PIEZO1,RBX1,HDAC6,BCL2L11,ACTR2,CDC42EP2,BAIAP2,CDC42EP3,SUB1,PAXIP1,SPIDR,CDC42EP4,ASAP1,EVL,BRK1,FNIP2,TRABD2B,WIPF3
9_Member	GO Biological Processes	GO:0030041	actin filament polymerization	-2.39132	-1.37069	32/160	382,822,830,832,2017,2059,2764,2885,5217,5581,5921,5962,6711,6712,9873,10097,10435,10458,10602,10810,22837,22921,23242,23580,50853,51466,55845,56203,57580,80206,375189,644150	ARF6,CAPG,CAPZA2,CAPZB,CTTN,EPS8,GMFB,GRB2,PFN2,PRKCE,RASA1,RDX,SPTBN1,SPTBN2,FCHSD2,ACTR2,CDC42EP2,BAIAP2,CDC42EP3,WASF3,COBLL1,MSRB2,COBL,CDC42EP4,VILL,EVL,BRK1,LMOD3,PREX1,FHOD3,PFN4,WIPF3
9_Member	GO Biological Processes	GO:0051495	positive regulation of cytoskeleton organization	-2.03298	-1.09113	34/182	335,382,1906,2017,2764,2885,4088,5217,5581,5997,6188,6281,6422,6869,7046,7168,7481,9037,9270,9475,9647,10097,10174,10435,10458,10602,10733,11034,11075,23075,23580,51466,55845,644150	APOA1,ARF6,EDN1,CTTN,GMFB,GRB2,SMAD3,PFN2,PRKCE,RGS2,RPS3,S100A10,SFRP1,TACR1,TGFBR1,TPM1,WNT11,SEMA5A,ITGB1BP1,ROCK2,PPM1F,ACTR2,SORBS3,CDC42EP2,BAIAP2,CDC42EP3,PLK4,DSTN,STMN2,SWAP70,CDC42EP4,EVL,BRK1,WIPF3
10_Summary	GO Biological Processes	GO:0023014	signal transduction by protein phosphorylation	-18.235	-15.5642	205/898	116,147,335,467,652,654,656,659,677,678,801,805,816,817,818,959,1399,1464,1512,1605,1647,1846,1848,1849,1906,1950,1956,2043,2066,2122,2192,2246,2250,2260,2308,2335,2357,2534,2549,2651,2668,2861,2885,3156,3357,3479,3480,3481,3486,3551,3624,3667,3725,3791,3952,3965,4205,4215,4217,4254,4293,4609,4790,4889,4982,4986,5021,5028,5037,5151,5335,5536,5581,5599,5700,5734,5747,5771,5795,5906,5921,5922,5923,…	ADCYAP1,ADRA1B,APOA1,ATF3,BMP4,BMP6,BMP8B,BMPR2,ZFP36L1,ZFP36L2,CALM1,CALM2,CAMK2B,CAMK2D,CAMK2G,CD40LG,CRKL,CSPG4,CTSH,DAG1,GADD45A,DUSP4,DUSP6,DUSP7,EDN1,EGF,EGFR,EPHA4,ERBB4,MECOM,FBLN1,FGF1,FGF5,FGFR1,FOXO1,FN1,FPR1,FYN,GAB1,GCNT2,GDNF,GPR37,GRB2,HMGCR,HTR2B,IGF1,IGF1R,IGF2,IGFBP3,IKBKB,INHBA,IRS1,JUN,KDR,LEP,LGALS9,MEF2A,MAP3K3,MAP3K5,KITLG,MAP3K9,MYC,NFKB1,NPY5R,TNFRSF11B,OPRK1,OXTR,P2RY1,P…
10_Member	GO Biological Processes	GO:0023014	signal transduction by protein phosphorylation	-18.235	-15.5642	205/898	116,147,335,467,652,654,656,659,677,678,801,805,816,817,818,959,1399,1464,1512,1605,1647,1846,1848,1849,1906,1950,1956,2043,2066,2122,2192,2246,2250,2260,2308,2335,2357,2534,2549,2651,2668,2861,2885,3156,3357,3479,3480,3481,3486,3551,3624,3667,3725,3791,3952,3965,4205,4215,4217,4254,4293,4609,4790,4889,4982,4986,5021,5028,5037,5151,5335,5536,5581,5599,5700,5734,5747,5771,5795,5906,5921,5922,5923,…	ADCYAP1,ADRA1B,APOA1,ATF3,BMP4,BMP6,BMP8B,BMPR2,ZFP36L1,ZFP36L2,CALM1,CALM2,CAMK2B,CAMK2D,CAMK2G,CD40LG,CRKL,CSPG4,CTSH,DAG1,GADD45A,DUSP4,DUSP6,DUSP7,EDN1,EGF,EGFR,EPHA4,ERBB4,MECOM,FBLN1,FGF1,FGF5,FGFR1,FOXO1,FN1,FPR1,FYN,GAB1,GCNT2,GDNF,GPR37,GRB2,HMGCR,HTR2B,IGF1,IGF1R,IGF2,IGFBP3,IKBKB,INHBA,IRS1,JUN,KDR,LEP,LGALS9,MEF2A,MAP3K3,MAP3K5,KITLG,MAP3K9,MYC,NFKB1,NPY5R,TNFRSF11B,OPRK1,OXTR,P2RY1,P…
10_Member	GO Biological Processes	GO:0045859	regulation of protein kinase activity	-16.3952	-13.8725	170/724	104,107,114,116,135,351,493,595,641,652,796,801,805,867,868,898,959,993,1026,1028,1030,1050,1062,1399,1464,1605,1647,1846,1848,1849,1906,1946,1950,1956,2011,2013,2043,2246,2260,2357,2549,2764,2776,2810,2965,3156,3357,3479,3480,3481,3952,4041,4215,4217,4254,4293,4921,5335,5564,5618,5747,5753,5771,5788,5795,5899,5906,5912,5997,5998,5999,6176,6188,6317,6352,6422,6423,6461,6609,6653,6714,6788,6789,68…	ADARB1,ADCY1,ADCY8,ADCYAP1,ADORA2A,APP,ATP2B4,CCND1,BLM,BMP4,CALCA,CALM1,CALM2,CBL,CBLB,CCNE1,CD40LG,CDC25A,CDKN1A,CDKN1C,CDKN2B,CEBPA,CENPE,CRKL,CSPG4,DAG1,GADD45A,DUSP4,DUSP6,DUSP7,EDN1,EFNA5,EGF,EGFR,MARK2,EMP2,EPHA4,FGF1,FGFR1,FPR1,GAB1,GMFB,GNAQ,SFN,GTF2H1,HMGCR,HTR2B,IGF1,IGF1R,IGF2,LEP,LRP5,MAP3K3,MAP3K5,KITLG,MAP3K9,DDR2,PLCG1,PRKAB1,PRLR,PTK2,PTK6,PTPN2,PTPRC,PTPRJ,RALB,RAP1A,RAP2B,RGS2,…
10_Member	GO Biological Processes	GO:1902533	positive regulation of intracellular signal transduction	-16.2967	-13.811	199/897	100,116,147,231,330,335,356,652,801,805,817,841,867,940,959,1399,1464,1491,1545,1647,1687,1848,1849,1893,1906,1950,1956,2043,2066,2152,2246,2260,2357,2534,2549,2625,2651,2840,2861,3156,3280,3357,3458,3479,3481,3486,3551,3592,3725,3791,3952,3965,4157,4215,4217,4254,4293,4734,4889,4982,4986,5028,5151,5335,5467,5536,5581,5618,5743,5747,5753,5771,5795,5906,5923,6188,6278,6347,6352,6453,6477,6498,6662…	ADA,ADCYAP1,ADRA1B,AKR1B1,BIRC3,APOA1,FASLG,BMP4,CALM1,CALM2,CAMK2D,CASP8,CBL,CD28,CD40LG,CRKL,CSPG4,CTH,CYP1B1,GADD45A,DFNA5,DUSP6,DUSP7,ECM1,EDN1,EGF,EGFR,EPHA4,ERBB4,F3,FGF1,FGFR1,FPR1,FYN,GAB1,GATA3,GCNT2,GPR17,GPR37,HMGCR,HES1,HTR2B,IFNG,IGF1,IGF2,IGFBP3,IKBKB,IL12A,JUN,KDR,LEP,LGALS9,MC1R,MAP3K3,MAP3K5,KITLG,MAP3K9,NEDD4,NPY5R,TNFRSF11B,OPRK1,P2RY1,PDE8A,PLCG1,PPARD,PPP5C,PRKCE,PRLR,PTGS2,P…
10_Member	GO Biological Processes	GO:0043549	regulation of kinase activity	-16.2498	-13.7729	179/779	104,107,114,116,135,351,493,595,641,652,796,801,805,867,868,887,898,959,993,1026,1028,1030,1050,1062,1399,1464,1605,1647,1846,1848,1849,1906,1946,1950,1956,2011,2013,2043,2246,2260,2357,2549,2764,2776,2810,2965,3156,3357,3479,3480,3481,3667,3952,4041,4215,4217,4254,4293,4921,5295,5335,5564,5618,5747,5753,5771,5788,5795,5899,5906,5912,5934,5997,5998,5999,6176,6188,6317,6352,6422,6423,6461,6609,665…	ADARB1,ADCY1,ADCY8,ADCYAP1,ADORA2A,APP,ATP2B4,CCND1,BLM,BMP4,CALCA,CALM1,CALM2,CBL,CBLB,CCKBR,CCNE1,CD40LG,CDC25A,CDKN1A,CDKN1C,CDKN2B,CEBPA,CENPE,CRKL,CSPG4,DAG1,GADD45A,DUSP4,DUSP6,DUSP7,EDN1,EFNA5,EGF,EGFR,MARK2,EMP2,EPHA4,FGF1,FGFR1,FPR1,GAB1,GMFB,GNAQ,SFN,GTF2H1,HMGCR,HTR2B,IGF1,IGF1R,IGF2,IRS1,LEP,LRP5,MAP3K3,MAP3K5,KITLG,MAP3K9,DDR2,PIK3R1,PLCG1,PRKAB1,PRLR,PTK2,PTK6,PTPN2,PTPRC,PTPRJ,RALB…
10_Member	GO Biological Processes	GO:0051338	regulation of transferase activity	-14.1497	-11.8604	199/939	104,107,114,116,135,351,493,595,641,652,796,801,805,867,868,887,898,959,993,1026,1028,1030,1050,1062,1399,1464,1605,1647,1846,1848,1849,1906,1946,1950,1956,2011,2013,2043,2246,2260,2357,2549,2764,2776,2810,2932,2965,3156,3357,3479,3480,3481,3667,3952,4041,4092,4215,4217,4254,4293,4609,4921,5295,5335,5564,5588,5618,5700,5747,5753,5771,5788,5795,5899,5906,5912,5934,5983,5997,5998,5999,6176,6188,631…	ADARB1,ADCY1,ADCY8,ADCYAP1,ADORA2A,APP,ATP2B4,CCND1,BLM,BMP4,CALCA,CALM1,CALM2,CBL,CBLB,CCKBR,CCNE1,CD40LG,CDC25A,CDKN1A,CDKN1C,CDKN2B,CEBPA,CENPE,CRKL,CSPG4,DAG1,GADD45A,DUSP4,DUSP6,DUSP7,EDN1,EFNA5,EGF,EGFR,MARK2,EMP2,EPHA4,FGF1,FGFR1,FPR1,GAB1,GMFB,GNAQ,SFN,GSK3B,GTF2H1,HMGCR,HTR2B,IGF1,IGF1R,IGF2,IRS1,LEP,LRP5,SMAD7,MAP3K3,MAP3K5,KITLG,MAP3K9,MYC,DDR2,PIK3R1,PLCG1,PRKAB1,PRKCQ,PRLR,PSMC1,PTK2…
10_Member	GO Biological Processes	GO:0042327	positive regulation of phosphorylation	-13.5338	-11.3073	194/921	107,114,116,147,302,493,595,652,654,656,659,796,801,805,817,959,1026,1062,1392,1399,1464,1601,1605,1647,1848,1849,1906,1910,1946,1950,1956,2011,2013,2022,2043,2066,2246,2260,2357,2534,2549,2623,2651,2861,2932,3091,3156,3280,3357,3458,3479,3481,3486,3592,3624,3655,3667,3725,3791,3952,3965,4215,4217,4254,4293,4593,4889,4921,4982,4986,5028,5151,5217,5335,5581,5618,5747,5753,5788,5899,5906,5912,6176,…	ADCY1,ADCY8,ADCYAP1,ADRA1B,ANXA2,ATP2B4,CCND1,BMP4,BMP6,BMP8B,BMPR2,CALCA,CALM1,CALM2,CAMK2D,CD40LG,CDKN1A,CENPE,CRH,CRKL,CSPG4,DAB2,DAG1,GADD45A,DUSP6,DUSP7,EDN1,EDNRB,EFNA5,EGF,EGFR,MARK2,EMP2,ENG,EPHA4,ERBB4,FGF1,FGFR1,FPR1,FYN,GAB1,GATA1,GCNT2,GPR37,GSK3B,HIF1A,HMGCR,HES1,HTR2B,IFNG,IGF1,IGF2,IGFBP3,IL12A,INHBA,ITGA6,IRS1,JUN,KDR,LEP,LGALS9,MAP3K3,MAP3K5,KITLG,MAP3K9,MUSK,NPY5R,DDR2,TNFRSF11B…
10_Member	GO Biological Processes	GO:0001934	positive regulation of protein phosphorylation	-13.2868	-11.084	187/883	107,114,116,147,302,493,595,652,654,656,659,796,801,805,817,959,1026,1062,1392,1399,1464,1601,1605,1647,1848,1849,1906,1910,1946,1950,1956,2011,2013,2022,2043,2066,2246,2260,2357,2534,2549,2623,2651,2861,2932,3156,3280,3357,3458,3479,3481,3486,3592,3624,3725,3791,3952,3965,4215,4217,4254,4293,4593,4889,4921,4982,4986,5028,5151,5217,5335,5581,5618,5747,5753,5788,5899,5906,5912,6176,6188,6278,6347,…	ADCY1,ADCY8,ADCYAP1,ADRA1B,ANXA2,ATP2B4,CCND1,BMP4,BMP6,BMP8B,BMPR2,CALCA,CALM1,CALM2,CAMK2D,CD40LG,CDKN1A,CENPE,CRH,CRKL,CSPG4,DAB2,DAG1,GADD45A,DUSP6,DUSP7,EDN1,EDNRB,EFNA5,EGF,EGFR,MARK2,EMP2,ENG,EPHA4,ERBB4,FGF1,FGFR1,FPR1,FYN,GAB1,GATA1,GCNT2,GPR37,GSK3B,HMGCR,HES1,HTR2B,IFNG,IGF1,IGF2,IGFBP3,IL12A,INHBA,JUN,KDR,LEP,LGALS9,MAP3K3,MAP3K5,KITLG,MAP3K9,MUSK,NPY5R,DDR2,TNFRSF11B,OPRK1,P2RY1,PDE8…
10_Member	GO Biological Processes	GO:0071900	regulation of protein serine/threonine kinase activity	-9.79649	-7.86118	107/468	493,595,641,652,801,805,959,993,1026,1028,1030,1050,1399,1464,1647,1846,1848,1849,1906,1950,1956,2043,2246,2260,2357,2549,2810,2965,3156,3357,3479,3480,3481,4041,4215,4217,4254,4293,5335,5795,5899,5906,5997,5998,5999,6188,6317,6422,6423,6609,6653,6714,6788,6789,6868,6997,7026,7039,7046,7057,7128,7164,7405,7474,7477,8312,8491,8767,8792,8817,8826,8851,9077,9618,9693,9839,10125,10221,10253,10392,107…	ATP2B4,CCND1,BLM,BMP4,CALM1,CALM2,CD40LG,CDC25A,CDKN1A,CDKN1C,CDKN2B,CEBPA,CRKL,CSPG4,GADD45A,DUSP4,DUSP6,DUSP7,EDN1,EGF,EGFR,EPHA4,FGF1,FGFR1,FPR1,GAB1,SFN,GTF2H1,HMGCR,HTR2B,IGF1,IGF1R,IGF2,LRP5,MAP3K3,MAP3K5,KITLG,MAP3K9,PLCG1,PTPRJ,RALB,RAP1A,RGS2,RGS3,RGS4,RPS3,SERPINB3,SFRP1,SFRP2,SMPD1,SORL1,SRC,STK3,STK4,ADAM17,TDGF1,NR2F2,TGFA,TGFBR1,THBS1,TNFAIP3,TPD52L1,UVRAG,WNT5A,WNT7B,AXIN1,MAP4K3,R…
10_Member	GO Biological Processes	GO:0045860	positive regulation of protein kinase activity	-7.8281	-6.04669	101/469	107,114,116,493,595,652,796,801,805,959,1026,1062,1399,1464,1605,1647,1848,1849,1906,1946,1950,1956,2011,2013,2043,2246,2260,2357,2549,3357,3479,3481,3952,4215,4217,4254,4293,4921,5335,5618,5747,5788,5899,5906,6176,6188,6352,6714,6788,6789,6868,6997,7039,7042,7046,7048,7057,7164,7295,7474,7477,7481,8312,8491,8651,8767,8792,8817,8826,8851,9270,9618,9693,9770,9839,10125,10253,10392,10746,10808,1092…	ADCY1,ADCY8,ADCYAP1,ATP2B4,CCND1,BMP4,CALCA,CALM1,CALM2,CD40LG,CDKN1A,CENPE,CRKL,CSPG4,DAG1,GADD45A,DUSP6,DUSP7,EDN1,EFNA5,EGF,EGFR,MARK2,EMP2,EPHA4,FGF1,FGFR1,FPR1,GAB1,HTR2B,IGF1,IGF2,LEP,MAP3K3,MAP3K5,KITLG,MAP3K9,DDR2,PLCG1,PRLR,PTK2,PTPRC,RALB,RAP1A,RPLP1,RPS3,CCL5,SRC,STK3,STK4,ADAM17,TDGF1,TGFA,TGFB2,TGFBR1,TGFBR2,THBS1,TPD52L1,TXN,WNT5A,WNT7B,WNT11,AXIN1,MAP4K3,SOCS1,RIPK2,TNFRSF11A,FGF18…
10_Member	GO Biological Processes	GO:0033674	positive regulation of kinase activity	-7.75437	-5.98334	106/501	107,114,116,493,595,652,796,801,805,959,1026,1062,1399,1464,1605,1647,1848,1849,1906,1946,1950,1956,2011,2013,2043,2246,2260,2357,2549,3357,3479,3481,3667,3952,4215,4217,4254,4293,4921,5335,5618,5747,5788,5899,5906,6176,6188,6352,6714,6788,6789,6868,6997,7039,7042,7046,7048,7057,7164,7295,7410,7474,7477,7481,8312,8491,8543,8651,8767,8792,8817,8826,8851,9270,9618,9693,9770,9839,10125,10253,10392,1…	ADCY1,ADCY8,ADCYAP1,ATP2B4,CCND1,BMP4,CALCA,CALM1,CALM2,CD40LG,CDKN1A,CENPE,CRKL,CSPG4,DAG1,GADD45A,DUSP6,DUSP7,EDN1,EFNA5,EGF,EGFR,MARK2,EMP2,EPHA4,FGF1,FGFR1,FPR1,GAB1,HTR2B,IGF1,IGF2,IRS1,LEP,MAP3K3,MAP3K5,KITLG,MAP3K9,DDR2,PLCG1,PRLR,PTK2,PTPRC,RALB,RAP1A,RPLP1,RPS3,CCL5,SRC,STK3,STK4,ADAM17,TDGF1,TGFA,TGFB2,TGFBR1,TGFBR2,THBS1,TPD52L1,TXN,VAV2,WNT5A,WNT7B,WNT11,AXIN1,MAP4K3,LMO4,SOCS1,RIPK2,…
10_Member	GO Biological Processes	GO:0051347	positive regulation of transferase activity	-6.08386	-4.51222	121/636	107,114,116,493,595,652,796,801,805,959,1026,1062,1399,1464,1605,1647,1848,1849,1906,1946,1950,1956,2011,2013,2043,2246,2260,2357,2549,3357,3479,3481,3667,3952,4215,4217,4254,4293,4609,4921,5335,5588,5618,5700,5747,5788,5899,5906,5983,6176,6188,6352,6653,6714,6788,6789,6868,6997,7039,7042,7046,7048,7057,7164,7295,7324,7410,7474,7477,7481,8312,8454,8491,8543,8651,8767,8792,8817,8826,8851,9184,9270…	ADCY1,ADCY8,ADCYAP1,ATP2B4,CCND1,BMP4,CALCA,CALM1,CALM2,CD40LG,CDKN1A,CENPE,CRKL,CSPG4,DAG1,GADD45A,DUSP6,DUSP7,EDN1,EFNA5,EGF,EGFR,MARK2,EMP2,EPHA4,FGF1,FGFR1,FPR1,GAB1,HTR2B,IGF1,IGF2,IRS1,LEP,MAP3K3,MAP3K5,KITLG,MAP3K9,MYC,DDR2,PLCG1,PRKCQ,PRLR,PSMC1,PTK2,PTPRC,RALB,RAP1A,RFC3,RPLP1,RPS3,CCL5,SORL1,SRC,STK3,STK4,ADAM17,TDGF1,TGFA,TGFB2,TGFBR1,TGFBR2,THBS1,TPD52L1,TXN,UBE2E1,VAV2,WNT5A,WNT7B,WN…
10_Member	GO Biological Processes	GO:0032147	activation of protein kinase activity	-6.00618	-4.44627	66/294	107,114,652,796,959,1399,1464,1647,1848,1849,1946,1950,1956,2011,2013,2246,2357,2549,3479,3952,4215,4217,4293,5335,5618,5906,6176,6352,6714,6997,7039,7042,7046,7048,7057,7295,7474,7477,7481,8312,8491,8651,8767,9270,9618,10392,10746,10920,11214,22974,23043,23118,26585,29775,51422,51719,51776,56911,57521,79444,128239,153090,200958,284254,284340,389840	ADCY1,ADCY8,BMP4,CALCA,CD40LG,CRKL,CSPG4,GADD45A,DUSP6,DUSP7,EFNA5,EGF,EGFR,MARK2,EMP2,FGF1,FPR1,GAB1,IGF1,LEP,MAP3K3,MAP3K5,MAP3K9,PLCG1,PRLR,RAP1A,RPLP1,CCL5,SRC,TDGF1,TGFA,TGFB2,TGFBR1,TGFBR2,THBS1,TXN,WNT5A,WNT7B,WNT11,AXIN1,MAP4K3,SOCS1,RIPK2,ITGB1BP1,TRAF4,NOD1,MAP3K2,COPS8,AKAP13,TPX2,TNIK,TAB2,GREM1,CARD10,PRKAG2,CAB39,MAP3K20,MAP3K7CL,RPTOR,BIRC7,IQGAP3,DAB2IP,MUC20,DYNAP,CXCL17,MAP3K15

## Sheet: Table S6
Supplementary Table S6: Enriched GO Biological Process term of RP1-associated genes
GroupID	Category	Term	Description	LogP	Log(q-value)	InTerm_InList	Genes	Symbols
1_Summary	GO Biological Processes	GO:0030029	actin filament-based process	-11.4144	-7.23855	57/655	287,781,817,822,1515,1832,1901,2036,2037,2059,2195,2626,2764,3717,4035,4628,4646,4739,5058,5066,5318,5581,5962,6711,6781,7094,7168,7430,8476,8837,9024,9475,9620,9639,9788,10395,10458,10787,22837,22998,23002,23043,23363,23580,29984,54874,55704,57216,57669,58480,64423,79083,84168,85464,114793,130271,283431,824,5364,5997,60312,79998,91624,2335,2534,7444,627,688,5610,5899,10497,10611,10801,26751,5147…	ANK2,CACNA2D1,CAMK2D,CAPG,CTSV,DSP,S1PR1,EPB41L1,EPB41L2,EPS8,FAT1,GATA4,GMFB,JAK2,LRP1,MYH10,MYO6,NEDD9,PAK1,PAM,PKP2,PRKCE,RDX,SPTBN1,STC1,TLN1,TPM1,EZR,CDC42BPA,CFLAR,BRSK2,ROCK2,CELSR1,ARHGEF10,MTSS1,DLC1,BAIAP2,NCKAP1,COBLL1,LIMCH1,DAAM1,TNIK,OBSL1,CDC42EP4,RHOD,FNBP1L,CCDC88A,VANGL2,EPB41L5,RHOU,INF2,MLPH,ANTXR1,SSH2,FMNL2,PLEKHH2,GAS2L3,CAPN2,PLXNB1,RGS2,AFAP1,ANKRD53,NEXN,FN1,FYN,VRK2,BDN…
1_Member	GO Biological Processes	GO:0030029	actin filament-based process	-11.4144	-7.23855	57/655	287,781,817,822,1515,1832,1901,2036,2037,2059,2195,2626,2764,3717,4035,4628,4646,4739,5058,5066,5318,5581,5962,6711,6781,7094,7168,7430,8476,8837,9024,9475,9620,9639,9788,10395,10458,10787,22837,22998,23002,23043,23363,23580,29984,54874,55704,57216,57669,58480,64423,79083,84168,85464,114793,130271,283431	ANK2,CACNA2D1,CAMK2D,CAPG,CTSV,DSP,S1PR1,EPB41L1,EPB41L2,EPS8,FAT1,GATA4,GMFB,JAK2,LRP1,MYH10,MYO6,NEDD9,PAK1,PAM,PKP2,PRKCE,RDX,SPTBN1,STC1,TLN1,TPM1,EZR,CDC42BPA,CFLAR,BRSK2,ROCK2,CELSR1,ARHGEF10,MTSS1,DLC1,BAIAP2,NCKAP1,COBLL1,LIMCH1,DAAM1,TNIK,OBSL1,CDC42EP4,RHOD,FNBP1L,CCDC88A,VANGL2,EPB41L5,RHOU,INF2,MLPH,ANTXR1,SSH2,FMNL2,PLEKHH2,GAS2L3
1_Member	GO Biological Processes	GO:0030036	actin cytoskeleton organization	-8.87881	-5.4811	47/564	822,1515,1901,2036,2037,2059,2195,2764,3717,4035,4628,4739,5058,5066,5581,5962,6711,7094,7168,7430,8476,8837,9024,9475,9620,9639,9788,10395,10458,10787,22837,22998,23002,23043,23363,23580,29984,55704,57216,57669,58480,64423,84168,85464,114793,130271,283431	CAPG,CTSV,S1PR1,EPB41L1,EPB41L2,EPS8,FAT1,GMFB,JAK2,LRP1,MYH10,NEDD9,PAK1,PAM,PRKCE,RDX,SPTBN1,TLN1,TPM1,EZR,CDC42BPA,CFLAR,BRSK2,ROCK2,CELSR1,ARHGEF10,MTSS1,DLC1,BAIAP2,NCKAP1,COBLL1,LIMCH1,DAAM1,TNIK,OBSL1,CDC42EP4,RHOD,CCDC88A,VANGL2,EPB41L5,RHOU,INF2,ANTXR1,SSH2,FMNL2,PLEKHH2,GAS2L3
1_Member	GO Biological Processes	GO:0032970	regulation of actin filament-based process	-7.23435	-4.26261	31/329	287,817,822,1515,1832,1901,2059,2626,2764,4035,5058,5066,5318,5581,5962,6711,6781,7168,7430,9475,9620,9639,10395,10458,10787,23580,29984,55704,57216,85464,130271	ANK2,CAMK2D,CAPG,CTSV,DSP,S1PR1,EPS8,GATA4,GMFB,LRP1,PAK1,PAM,PKP2,PRKCE,RDX,SPTBN1,STC1,TPM1,EZR,ROCK2,CELSR1,ARHGEF10,DLC1,BAIAP2,NCKAP1,CDC42EP4,RHOD,CCDC88A,VANGL2,SSH2,PLEKHH2
1_Member	GO Biological Processes	GO:0032956	regulation of actin cytoskeleton organization	-5.28719	-2.76455	25/289	822,1515,1901,2059,2764,4035,5058,5066,5581,5962,6711,7168,7430,9475,9620,9639,10395,10458,10787,23580,29984,55704,57216,85464,130271	CAPG,CTSV,S1PR1,EPS8,GMFB,LRP1,PAK1,PAM,PRKCE,RDX,SPTBN1,TPM1,EZR,ROCK2,CELSR1,ARHGEF10,DLC1,BAIAP2,NCKAP1,CDC42EP4,RHOD,CCDC88A,VANGL2,SSH2,PLEKHH2
1_Member	GO Biological Processes	GO:0051493	regulation of cytoskeleton organization	-5.03449	-2.59103	31/417	822,824,1515,1901,2059,2764,4035,5058,5066,5364,5581,5962,5997,6711,7168,7430,9475,9620,9639,10395,10458,10787,23580,29984,55704,57216,60312,79998,85464,91624,130271	CAPG,CAPN2,CTSV,S1PR1,EPS8,GMFB,LRP1,PAK1,PAM,PLXNB1,PRKCE,RDX,RGS2,SPTBN1,TPM1,EZR,ROCK2,CELSR1,ARHGEF10,DLC1,BAIAP2,NCKAP1,CDC42EP4,RHOD,CCDC88A,VANGL2,AFAP1,ANKRD53,SSH2,NEXN,PLEKHH2
1_Member	GO Biological Processes	GO:0031532	actin cytoskeleton reorganization	-4.06753	-1.91533	11/87	1515,1901,2059,5058,7430,8476,9024,10458,23043,29984,84168	CTSV,S1PR1,EPS8,PAK1,EZR,CDC42BPA,BRSK2,BAIAP2,TNIK,RHOD,ANTXR1
1_Member	GO Biological Processes	GO:0007015	actin filament organization	-3.46745	-1.47912	23/331	822,1901,2059,2195,2764,3717,4739,5058,5581,5962,6711,7168,7430,9475,9639,10395,10458,10787,22837,23580,29984,85464,130271	CAPG,S1PR1,EPS8,FAT1,GMFB,JAK2,NEDD9,PAK1,PRKCE,RDX,SPTBN1,TPM1,EZR,ROCK2,ARHGEF10,DLC1,BAIAP2,NCKAP1,COBLL1,CDC42EP4,RHOD,SSH2,PLEKHH2
1_Member	GO Biological Processes	GO:0031032	actomyosin structure organization	-3.35697	-1.40383	14/157	1901,2036,2037,4628,5058,7168,8476,8837,9475,9639,10395,22998,23363,57669	S1PR1,EPB41L1,EPB41L2,MYH10,PAK1,TPM1,CDC42BPA,CFLAR,ROCK2,ARHGEF10,DLC1,LIMCH1,OBSL1,EPB41L5
1_Member	GO Biological Processes	GO:0008360	regulation of cell shape	-3.29559	-1.36276	13/141	2059,2335,2534,4628,5364,5962,7168,7430,7444,10395,10458,23580,58480	EPS8,FN1,FYN,MYH10,PLXNB1,RDX,TPM1,EZR,VRK2,DLC1,BAIAP2,CDC42EP4,RHOU
1_Member	GO Biological Processes	GO:0051017	actin filament bundle assembly	-3.2423	-1.32412	12/125	1901,2059,4739,5058,5962,7168,7430,9475,9639,10395,10458,29984	S1PR1,EPS8,NEDD9,PAK1,RDX,TPM1,EZR,ROCK2,ARHGEF10,DLC1,BAIAP2,RHOD
1_Member	GO Biological Processes	GO:0061572	actin filament bundle organization	-3.1197	-1.23607	12/129	1901,2059,4739,5058,5962,7168,7430,9475,9639,10395,10458,29984	S1PR1,EPS8,NEDD9,PAK1,RDX,TPM1,EZR,ROCK2,ARHGEF10,DLC1,BAIAP2,RHOD
1_Member	GO Biological Processes	GO:0044087	regulation of cellular component biogenesis	-2.50273	-0.820856	40/808	627,688,822,1901,2059,2764,5058,5318,5581,5610,5899,5962,5997,6711,7168,7430,9475,9639,10395,10458,10497,10611,10787,10801,23580,26751,29984,51473,54874,55296,55647,55704,57600,57669,79998,84168,85464,125058,158297,642273	BDNF,KLF5,CAPG,S1PR1,EPS8,GMFB,PAK1,PKP2,PRKCE,EIF2AK2,RALB,RDX,RGS2,SPTBN1,TPM1,EZR,ROCK2,ARHGEF10,DLC1,BAIAP2,UNC13B,PDLIM5,NCKAP1,SEPT9,CDC42EP4,SH3YL1,RHOD,DCDC2,FNBP1L,TBC1D19,RAB20,CCDC88A,FNIP2,EPB41L5,ANKRD53,ANTXR1,SSH2,TBC1D16,SAXO1,FAM110C
2_Summary	GO Biological Processes	GO:0000904	cell morphogenesis involved in differentiation	-10.9229	-7.04811	55/636	288,627,659,1365,1948,2043,2192,2297,2335,2534,3199,3398,3670,3915,4147,4628,4756,4825,4884,4897,5058,5364,6711,6781,6792,7430,7436,7504,7869,8324,8609,8828,9024,9048,10458,10505,10509,10611,22903,23043,23129,23363,25806,26084,51062,53405,57111,57216,57669,65059,79977,80005,84168,85464,129025,2059,5962,7168,7444,10395,23580,58480,84623,114793,287,8837,55022,2348,3717,146760,388,664,861,1285,1512,…	ANK3,BDNF,BMPR2,CLDN3,EFNB2,EPHA4,FBLN1,FOXD1,FN1,FYN,HOXA2,ID2,ISL1,LAMC1,MATN2,MYH10,NEO1,NKX6-1,NPTX1,NRCAM,PAK1,PLXNB1,SPTBN1,STC1,CDKL5,EZR,VLDLR,XK,SEMA3B,FZD7,KLF7,NRP2,BRSK2,ARTN,BAIAP2,SEMA4F,SEMA4B,PDLIM5,BTBD3,TNIK,PLXND1,OBSL1,VAX2,ARHGEF26,ATL1,CLIC5,RAB25,VANGL2,EPB41L5,RAPH1,GRHL2,DOCK5,ANTXR1,SSH2,ZNF280A,EPS8,RDX,TPM1,VRK2,DLC1,CDC42EP4,RHOU,KIRREL3,FMNL2,ANK2,CFLAR,PID1,FOLR1,JA…
2_Member	GO Biological Processes	GO:0000904	cell morphogenesis involved in differentiation	-10.9229	-7.04811	55/636	288,627,659,1365,1948,2043,2192,2297,2335,2534,3199,3398,3670,3915,4147,4628,4756,4825,4884,4897,5058,5364,6711,6781,6792,7430,7436,7504,7869,8324,8609,8828,9024,9048,10458,10505,10509,10611,22903,23043,23129,23363,25806,26084,51062,53405,57111,57216,57669,65059,79977,80005,84168,85464,129025	ANK3,BDNF,BMPR2,CLDN3,EFNB2,EPHA4,FBLN1,FOXD1,FN1,FYN,HOXA2,ID2,ISL1,LAMC1,MATN2,MYH10,NEO1,NKX6-1,NPTX1,NRCAM,PAK1,PLXNB1,SPTBN1,STC1,CDKL5,EZR,VLDLR,XK,SEMA3B,FZD7,KLF7,NRP2,BRSK2,ARTN,BAIAP2,SEMA4F,SEMA4B,PDLIM5,BTBD3,TNIK,PLXND1,OBSL1,VAX2,ARHGEF26,ATL1,CLIC5,RAB25,VANGL2,EPB41L5,RAPH1,GRHL2,DOCK5,ANTXR1,SSH2,ZNF280A
2_Member	GO Biological Processes	GO:0000902	cell morphogenesis	-9.15989	-5.58609	64/893	288,627,659,1365,1948,2043,2059,2192,2297,2335,2534,3199,3398,3670,3915,4147,4628,4756,4825,4884,4897,5058,5364,5962,6711,6781,6792,7168,7430,7436,7444,7504,7869,8324,8609,8828,9024,9048,10395,10458,10505,10509,10611,22903,23043,23129,23363,23580,25806,26084,51062,53405,57111,57216,57669,58480,65059,79977,80005,84168,84623,85464,114793,129025	ANK3,BDNF,BMPR2,CLDN3,EFNB2,EPHA4,EPS8,FBLN1,FOXD1,FN1,FYN,HOXA2,ID2,ISL1,LAMC1,MATN2,MYH10,NEO1,NKX6-1,NPTX1,NRCAM,PAK1,PLXNB1,RDX,SPTBN1,STC1,CDKL5,TPM1,EZR,VLDLR,VRK2,XK,SEMA3B,FZD7,KLF7,NRP2,BRSK2,ARTN,DLC1,BAIAP2,SEMA4F,SEMA4B,PDLIM5,BTBD3,TNIK,PLXND1,OBSL1,CDC42EP4,VAX2,ARHGEF26,ATL1,CLIC5,RAB25,VANGL2,EPB41L5,RHOU,RAPH1,GRHL2,DOCK5,ANTXR1,KIRREL3,SSH2,FMNL2,ZNF280A
2_Member	GO Biological Processes	GO:0048667	cell morphogenesis involved in neuron differentiation	-8.91361	-5.4811	44/506	288,627,659,1948,2043,2297,2335,2534,3199,3398,3670,4147,4628,4756,4825,4884,4897,5058,5364,6711,6792,7430,7436,7504,7869,8609,8828,9024,9048,10458,10505,10509,10611,22903,23043,23129,23363,25806,51062,53405,57216,65059,85464,129025	ANK3,BDNF,BMPR2,EFNB2,EPHA4,FOXD1,FN1,FYN,HOXA2,ID2,ISL1,MATN2,MYH10,NEO1,NKX6-1,NPTX1,NRCAM,PAK1,PLXNB1,SPTBN1,CDKL5,EZR,VLDLR,XK,SEMA3B,KLF7,NRP2,BRSK2,ARTN,BAIAP2,SEMA4F,SEMA4B,PDLIM5,BTBD3,TNIK,PLXND1,OBSL1,VAX2,ATL1,CLIC5,VANGL2,RAPH1,SSH2,ZNF280A
2_Member	GO Biological Processes	GO:0032989	cellular component morphogenesis	-8.72531	-5.44288	67/980	287,288,627,659,1365,1948,2043,2059,2192,2297,2335,2534,3199,3398,3670,3915,4147,4628,4756,4825,4884,4897,5058,5364,5962,6711,6781,6792,7168,7430,7436,7444,7504,7869,8324,8609,8828,8837,9024,9048,10395,10458,10505,10509,10611,22903,23043,23129,23363,23580,25806,26084,51062,53405,55022,57111,57216,57669,58480,65059,79977,80005,84168,84623,85464,114793,129025	ANK2,ANK3,BDNF,BMPR2,CLDN3,EFNB2,EPHA4,EPS8,FBLN1,FOXD1,FN1,FYN,HOXA2,ID2,ISL1,LAMC1,MATN2,MYH10,NEO1,NKX6-1,NPTX1,NRCAM,PAK1,PLXNB1,RDX,SPTBN1,STC1,CDKL5,TPM1,EZR,VLDLR,VRK2,XK,SEMA3B,FZD7,KLF7,NRP2,CFLAR,BRSK2,ARTN,DLC1,BAIAP2,SEMA4F,SEMA4B,PDLIM5,BTBD3,TNIK,PLXND1,OBSL1,CDC42EP4,VAX2,ARHGEF26,ATL1,CLIC5,PID1,RAB25,VANGL2,EPB41L5,RHOU,RAPH1,GRHL2,DOCK5,ANTXR1,KIRREL3,SSH2,FMNL2,ZNF280A
2_Member	GO Biological Processes	GO:0061564	axon development	-8.34343	-5.20896	40/453	288,627,659,1948,2043,2297,2335,2348,2534,3199,3670,3717,4147,4628,4756,4825,4884,4897,5058,5364,6711,6792,7430,7504,7869,8609,8828,9024,9048,10458,10505,10509,23129,25806,51062,57216,65059,85464,129025,146760	ANK3,BDNF,BMPR2,EFNB2,EPHA4,FOXD1,FN1,FOLR1,FYN,HOXA2,ISL1,JAK2,MATN2,MYH10,NEO1,NKX6-1,NPTX1,NRCAM,PAK1,PLXNB1,SPTBN1,CDKL5,EZR,XK,SEMA3B,KLF7,NRP2,BRSK2,ARTN,BAIAP2,SEMA4F,SEMA4B,PLXND1,VAX2,ATL1,VANGL2,RAPH1,SSH2,ZNF280A,RTN4RL1
2_Member	GO Biological Processes	GO:0007409	axonogenesis	-7.81725	-4.75533	37/417	288,627,659,1948,2043,2297,2335,2534,3199,3670,4147,4628,4756,4825,4884,4897,5058,5364,6711,6792,7430,7504,7869,8609,8828,9024,9048,10458,10505,10509,23129,25806,51062,57216,65059,85464,129025	ANK3,BDNF,BMPR2,EFNB2,EPHA4,FOXD1,FN1,FYN,HOXA2,ISL1,MATN2,MYH10,NEO1,NKX6-1,NPTX1,NRCAM,PAK1,PLXNB1,SPTBN1,CDKL5,EZR,XK,SEMA3B,KLF7,NRP2,BRSK2,ARTN,BAIAP2,SEMA4F,SEMA4B,PLXND1,VAX2,ATL1,VANGL2,RAPH1,SSH2,ZNF280A
2_Member	GO Biological Processes	GO:0048812	neuron projection morphogenesis	-7.29802	-4.29825	43/553	288,627,659,1948,2043,2297,2335,2534,3199,3670,4147,4628,4756,4825,4884,4897,5058,5364,6711,6792,7430,7436,7504,7869,8609,8828,9024,9048,10458,10505,10509,10611,22903,23043,23129,23363,25806,51062,57216,65059,84623,85464,129025	ANK3,BDNF,BMPR2,EFNB2,EPHA4,FOXD1,FN1,FYN,HOXA2,ISL1,MATN2,MYH10,NEO1,NKX6-1,NPTX1,NRCAM,PAK1,PLXNB1,SPTBN1,CDKL5,EZR,VLDLR,XK,SEMA3B,KLF7,NRP2,BRSK2,ARTN,BAIAP2,SEMA4F,SEMA4B,PDLIM5,BTBD3,TNIK,PLXND1,OBSL1,VAX2,ATL1,VANGL2,RAPH1,KIRREL3,SSH2,ZNF280A
2_Member	GO Biological Processes	GO:0032990	cell part morphogenesis	-6.93506	-4.00937	44/590	288,627,659,1948,2043,2297,2335,2534,3199,3670,4147,4628,4756,4825,4884,4897,5058,5364,6711,6792,7430,7436,7504,7869,8609,8828,9024,9048,10458,10505,10509,10611,22903,23043,23129,23363,25806,51062,55022,57216,65059,84623,85464,129025	ANK3,BDNF,BMPR2,EFNB2,EPHA4,FOXD1,FN1,FYN,HOXA2,ISL1,MATN2,MYH10,NEO1,NKX6-1,NPTX1,NRCAM,PAK1,PLXNB1,SPTBN1,CDKL5,EZR,VLDLR,XK,SEMA3B,KLF7,NRP2,BRSK2,ARTN,BAIAP2,SEMA4F,SEMA4B,PDLIM5,BTBD3,TNIK,PLXND1,OBSL1,VAX2,ATL1,PID1,VANGL2,RAPH1,KIRREL3,SSH2,ZNF280A
2_Member	GO Biological Processes	GO:0048858	cell projection morphogenesis	-6.92864	-4.00937	43/570	288,627,659,1948,2043,2297,2335,2534,3199,3670,4147,4628,4756,4825,4884,4897,5058,5364,6711,6792,7430,7436,7504,7869,8609,8828,9024,9048,10458,10505,10509,10611,22903,23043,23129,23363,25806,51062,57216,65059,84623,85464,129025	ANK3,BDNF,BMPR2,EFNB2,EPHA4,FOXD1,FN1,FYN,HOXA2,ISL1,MATN2,MYH10,NEO1,NKX6-1,NPTX1,NRCAM,PAK1,PLXNB1,SPTBN1,CDKL5,EZR,VLDLR,XK,SEMA3B,KLF7,NRP2,BRSK2,ARTN,BAIAP2,SEMA4F,SEMA4B,PDLIM5,BTBD3,TNIK,PLXND1,OBSL1,VAX2,ATL1,VANGL2,RAPH1,KIRREL3,SSH2,ZNF280A
2_Member	GO Biological Processes	GO:0007411	axon guidance	-6.90562	-4.00937	24/220	627,659,1948,2043,2297,2534,3199,3670,4147,4628,4756,4897,5364,6711,7430,7869,8609,8828,9048,10505,10509,23129,57216,129025	BDNF,BMPR2,EFNB2,EPHA4,FOXD1,FYN,HOXA2,ISL1,MATN2,MYH10,NEO1,NRCAM,PLXNB1,SPTBN1,EZR,SEMA3B,KLF7,NRP2,ARTN,SEMA4F,SEMA4B,PLXND1,VANGL2,ZNF280A
2_Member	GO Biological Processes	GO:0097485	neuron projection guidance	-6.86848	-4.00937	24/221	627,659,1948,2043,2297,2534,3199,3670,4147,4628,4756,4897,5364,6711,7430,7869,8609,8828,9048,10505,10509,23129,57216,129025	BDNF,BMPR2,EFNB2,EPHA4,FOXD1,FYN,HOXA2,ISL1,MATN2,MYH10,NEO1,NRCAM,PLXNB1,SPTBN1,EZR,SEMA3B,KLF7,NRP2,ARTN,SEMA4F,SEMA4B,PLXND1,VANGL2,ZNF280A
2_Member	GO Biological Processes	GO:0022603	regulation of anatomical structure morphogenesis	-6.85346	-4.00937	60/937	388,627,659,664,861,1285,1512,1948,2043,2059,2152,2192,2335,2534,2624,2626,3670,4628,4825,4897,5058,5364,5962,6256,6792,7168,7430,7444,7504,7869,8323,8324,8837,9475,9500,9620,10395,10458,10505,10509,10611,22881,23002,23043,23129,23328,23363,23554,23580,55022,57216,58480,64114,64423,80005,85464,114793,115908,130497,201164	RHOB,BDNF,BMPR2,BNIP3,RUNX1,COL4A3,CTSH,EFNB2,EPHA4,EPS8,F3,FBLN1,FN1,FYN,GATA2,GATA4,ISL1,MYH10,NKX6-1,NRCAM,PAK1,PLXNB1,RDX,RXRA,CDKL5,TPM1,EZR,VRK2,XK,SEMA3B,FZD6,FZD7,CFLAR,ROCK2,MAGED1,CELSR1,DLC1,BAIAP2,SEMA4F,SEMA4B,PDLIM5,ANKRD6,DAAM1,TNIK,PLXND1,SASH1,OBSL1,TSPAN12,CDC42EP4,PID1,VANGL2,RHOU,TMBIM1,INF2,DOCK5,SSH2,FMNL2,CTHRC1,OSR1,PLD6
2_Member	GO Biological Processes	GO:0031175	neuron projection development	-6.68175	-3.86761	54/815	288,627,659,950,1948,2043,2297,2335,2348,2534,3199,3670,3717,4035,4067,4147,4628,4756,4825,4884,4897,5058,5364,6711,6792,6801,7430,7436,7504,7869,8609,8828,8837,9024,9048,10458,10505,10509,10611,22903,23043,23129,23363,25806,51062,55704,57216,65059,81618,84623,85464,129025,146760,389658	ANK3,BDNF,BMPR2,SCARB2,EFNB2,EPHA4,FOXD1,FN1,FOLR1,FYN,HOXA2,ISL1,JAK2,LRP1,LYN,MATN2,MYH10,NEO1,NKX6-1,NPTX1,NRCAM,PAK1,PLXNB1,SPTBN1,CDKL5,STRN,EZR,VLDLR,XK,SEMA3B,KLF7,NRP2,CFLAR,BRSK2,ARTN,BAIAP2,SEMA4F,SEMA4B,PDLIM5,BTBD3,TNIK,PLXND1,OBSL1,VAX2,ATL1,CCDC88A,VANGL2,RAPH1,ITM2C,KIRREL3,SSH2,ZNF280A,RTN4RL1,FAM150A
2_Member	GO Biological Processes	GO:0048666	neuron development	-6.54152	-3.76361	60/957	288,627,659,861,950,1948,2043,2297,2335,2348,2534,2624,2776,3199,3398,3670,3717,4035,4067,4147,4628,4756,4825,4884,4897,5058,5364,6711,6792,6801,7430,7436,7504,7869,8609,8828,8837,9024,9048,10458,10505,10509,10611,22903,23043,23129,23363,25806,51062,53405,55704,57216,65059,81618,84623,85464,115908,129025,146760,389658	ANK3,BDNF,BMPR2,RUNX1,SCARB2,EFNB2,EPHA4,FOXD1,FN1,FOLR1,FYN,GATA2,GNAQ,HOXA2,ID2,ISL1,JAK2,LRP1,LYN,MATN2,MYH10,NEO1,NKX6-1,NPTX1,NRCAM,PAK1,PLXNB1,SPTBN1,CDKL5,STRN,EZR,VLDLR,XK,SEMA3B,KLF7,NRP2,CFLAR,BRSK2,ARTN,BAIAP2,SEMA4F,SEMA4B,PDLIM5,BTBD3,TNIK,PLXND1,OBSL1,VAX2,ATL1,CLIC5,CCDC88A,VANGL2,RAPH1,ITM2C,KIRREL3,SSH2,CTHRC1,ZNF280A,RTN4RL1,FAM150A
2_Member	GO Biological Processes	GO:0031344	regulation of cell projection organization	-6.48514	-3.72426	42/571	627,659,688,950,2043,2335,2534,4035,4067,4825,4897,5058,5364,5962,6792,7430,7436,7504,7869,8837,10458,10505,10509,10611,10787,10801,23043,23129,23363,23580,26751,51473,51762,54874,55296,55704,81618,85464,125058,158297,389658,642273	BDNF,BMPR2,KLF5,SCARB2,EPHA4,FN1,FYN,LRP1,LYN,NKX6-1,NRCAM,PAK1,PLXNB1,RDX,CDKL5,EZR,VLDLR,XK,SEMA3B,CFLAR,BAIAP2,SEMA4F,SEMA4B,PDLIM5,NCKAP1,SEPT9,TNIK,PLXND1,OBSL1,CDC42EP4,SH3YL1,DCDC2,RAB8B,FNBP1L,TBC1D19,CCDC88A,ITM2C,SSH2,TBC1D16,SAXO1,FAM150A,FAM110C
2_Member	GO Biological Processes	GO:0022604	regulation of cell morphogenesis	-5.08398	-2.6324	32/435	627,659,2043,2059,2192,2335,2534,4628,4825,4897,5058,5364,5962,6792,7168,7430,7444,7504,7869,10395,10458,10505,10509,10611,23043,23129,23363,23580,58480,80005,85464,114793	BDNF,BMPR2,EPHA4,EPS8,FBLN1,FN1,FYN,MYH10,NKX6-1,NRCAM,PAK1,PLXNB1,RDX,CDKL5,TPM1,EZR,VRK2,XK,SEMA3B,DLC1,BAIAP2,SEMA4F,SEMA4B,PDLIM5,TNIK,PLXND1,OBSL1,CDC42EP4,RHOU,DOCK5,SSH2,FMNL2
2_Member	GO Biological Processes	GO:0090066	regulation of anatomical structure size	-4.69452	-2.36376	33/476	624,627,659,822,2059,2335,2764,4825,4897,5028,5029,5058,5467,5581,5962,5997,6711,6792,7430,7504,7869,8800,10458,10505,10509,10787,23129,23580,27345,57539,80005,85464,130271	BDKRB2,BDNF,BMPR2,CAPG,EPS8,FN1,GMFB,NKX6-1,NRCAM,P2RY1,P2RY2,PAK1,PPARD,PRKCE,RDX,RGS2,SPTBN1,CDKL5,EZR,XK,SEMA3B,PEX11A,BAIAP2,SEMA4F,SEMA4B,NCKAP1,PLXND1,CDC42EP4,KCNMB4,WDR35,DOCK5,SSH2,PLEKHH2
2_Member	GO Biological Processes	GO:0048675	axon extension	-4.1825	-1.98721	13/115	659,2335,4825,4897,5058,5364,6792,7869,8828,10505,10509,23129,65059	BMPR2,FN1,NKX6-1,NRCAM,PAK1,PLXNB1,CDKL5,SEMA3B,NRP2,SEMA4F,SEMA4B,PLXND1,RAPH1
2_Member	GO Biological Processes	GO:0048589	developmental growth	-4.18049	-1.98721	36/572	627,659,817,1901,2335,2619,2626,4488,4825,4897,5058,5364,5467,6256,6781,6788,6792,7006,7049,7093,7430,7869,8324,8828,8837,10404,10505,10509,10611,23129,57216,57669,65059,79977,80014,114789	BDNF,BMPR2,CAMK2D,S1PR1,FN1,GAS1,GATA4,MSX2,NKX6-1,NRCAM,PAK1,PLXNB1,PPARD,RXRA,STC1,STK3,CDKL5,TEC,TGFBR3,TLL2,EZR,SEMA3B,FZD7,NRP2,CFLAR,CPQ,SEMA4F,SEMA4B,PDLIM5,PLXND1,VANGL2,EPB41L5,RAPH1,GRHL2,WWC2,SLC25A25
2_Member	GO Biological Processes	GO:0010769	regulation of cell morphogenesis involved in differentiation	-4.03597	-1.9015	21/263	627,659,2043,2192,2335,4825,4897,5058,5364,6792,7504,7869,10458,10505,10509,10611,23043,23129,23363,80005,85464	BDNF,BMPR2,EPHA4,FBLN1,FN1,NKX6-1,NRCAM,PAK1,PLXNB1,CDKL5,XK,SEMA3B,BAIAP2,SEMA4F,SEMA4B,PDLIM5,TNIK,PLXND1,OBSL1,DOCK5,SSH2
2_Member	GO Biological Processes	GO:0032535	regulation of cellular component size	-4.00099	-1.87821	25/345	627,659,822,2059,2335,2764,4825,4897,5058,5581,5962,6711,6792,7430,7504,7869,8800,10458,10505,10509,10787,23129,23580,85464,130271	BDNF,BMPR2,CAPG,EPS8,FN1,GMFB,NKX6-1,NRCAM,PAK1,PRKCE,RDX,SPTBN1,CDKL5,EZR,XK,SEMA3B,PEX11A,BAIAP2,SEMA4F,SEMA4B,NCKAP1,PLXND1,CDC42EP4,SSH2,PLEKHH2
2_Member	GO Biological Processes	GO:0010975	regulation of neuron projection development	-3.98127	-1.86512	28/409	627,659,950,2043,2335,2534,4035,4067,4825,4897,5058,5364,6792,7436,7504,7869,8837,10458,10505,10509,10611,23043,23129,23363,55704,81618,85464,389658	BDNF,BMPR2,SCARB2,EPHA4,FN1,FYN,LRP1,LYN,NKX6-1,NRCAM,PAK1,PLXNB1,CDKL5,VLDLR,XK,SEMA3B,CFLAR,BAIAP2,SEMA4F,SEMA4B,PDLIM5,TNIK,PLXND1,OBSL1,CCDC88A,ITM2C,SSH2,FAM150A
2_Member	GO Biological Processes	GO:0045597	positive regulation of cell differentiation	-3.83792	-1.75897	46/830	92,627,659,685,688,841,861,950,1050,1948,2043,2335,2534,2624,2626,3398,3486,3592,3600,3717,4017,4067,4254,4488,4825,4897,5058,5364,5467,6788,6792,7436,8554,8767,8837,10458,23363,57669,58495,80005,80139,114548,115908,147040,169200,389658	ACVR2A,BDNF,BMPR2,BTC,KLF5,CASP8,RUNX1,SCARB2,CEBPA,EFNB2,EPHA4,FN1,FYN,GATA2,GATA4,ID2,IGFBP3,IL12A,IL15,JAK2,LOXL2,LYN,KITLG,MSX2,NKX6-1,NRCAM,PAK1,PLXNB1,PPARD,STK3,CDKL5,VLDLR,PIAS1,RIPK2,CFLAR,BAIAP2,OBSL1,EPB41L5,OVOL2,DOCK5,ZNF703,NLRP3,CTHRC1,KCTD11,TMEM64,FAM150A
2_Member	GO Biological Processes	GO:0048588	developmental cell growth	-3.80445	-1.7358	17/196	627,659,817,2335,2626,4825,4897,5058,5364,6792,7869,8828,10505,10509,10611,23129,65059	BDNF,BMPR2,CAMK2D,FN1,GATA4,NKX6-1,NRCAM,PAK1,PLXNB1,CDKL5,SEMA3B,NRP2,SEMA4F,SEMA4B,PDLIM5,PLXND1,RAPH1
2_Member	GO Biological Processes	GO:0045664	regulation of neuron differentiation	-3.77384	-1.71193	34/554	627,659,950,2043,2335,2534,2624,3199,3398,3670,4035,4067,4610,4825,4897,5058,5364,6792,7436,7504,7869,8837,10458,10505,10509,10611,23043,23129,23363,55704,81618,85464,147040,389658	BDNF,BMPR2,SCARB2,EPHA4,FN1,FYN,GATA2,HOXA2,ID2,ISL1,LRP1,LYN,MYCL,NKX6-1,NRCAM,PAK1,PLXNB1,CDKL5,VLDLR,XK,SEMA3B,CFLAR,BAIAP2,SEMA4F,SEMA4B,PDLIM5,TNIK,PLXND1,OBSL1,CCDC88A,ITM2C,SSH2,KCTD11,FAM150A
2_Member	GO Biological Processes	GO:0050770	regulation of axonogenesis	-3.61796	-1.59132	15/166	627,659,2043,2335,4825,4897,5058,5364,6792,7504,7869,10505,10509,23129,85464	BDNF,BMPR2,EPHA4,FN1,NKX6-1,NRCAM,PAK1,PLXNB1,CDKL5,XK,SEMA3B,SEMA4F,SEMA4B,PLXND1,SSH2
2_Member	GO Biological Processes	GO:0031346	positive regulation of cell projection organization	-3.52556	-1.51701	22/307	627,659,950,2043,2335,2534,4067,5058,5364,6792,7436,8837,10458,10787,10801,23363,23580,51762,54874,55704,158297,389658	BDNF,BMPR2,SCARB2,EPHA4,FN1,FYN,LYN,PAK1,PLXNB1,CDKL5,VLDLR,CFLAR,BAIAP2,NCKAP1,SEPT9,OBSL1,CDC42EP4,RAB8B,FNBP1L,CCDC88A,SAXO1,FAM150A
2_Member	GO Biological Processes	GO:0061387	regulation of extent of cell growth	-3.48522	-1.4912	11/101	627,659,2335,4825,4897,5058,6792,7869,10505,10509,23129	BDNF,BMPR2,FN1,NKX6-1,NRCAM,PAK1,CDKL5,SEMA3B,SEMA4F,SEMA4B,PLXND1
2_Member	GO Biological Processes	GO:0060560	developmental growth involved in morphogenesis	-3.37817	-1.41851	17/213	627,659,1901,2335,4825,4897,5058,5364,6792,7869,8828,10505,10509,23129,57216,57669,65059	BDNF,BMPR2,S1PR1,FN1,NKX6-1,NRCAM,PAK1,PLXNB1,CDKL5,SEMA3B,NRP2,SEMA4F,SEMA4B,PLXND1,VANGL2,EPB41L5,RAPH1
2_Member	GO Biological Processes	GO:0030516	regulation of axon extension	-3.36675	-1.411	10/88	659,2335,4825,4897,5058,6792,7869,10505,10509,23129	BMPR2,FN1,NKX6-1,NRCAM,PAK1,CDKL5,SEMA3B,SEMA4F,SEMA4B,PLXND1
2_Member	GO Biological Processes	GO:1990138	neuron projection extension	-3.04203	-1.18004	13/150	659,2335,4825,4897,5058,5364,6792,7869,8828,10505,10509,23129,65059	BMPR2,FN1,NKX6-1,NRCAM,PAK1,PLXNB1,CDKL5,SEMA3B,NRP2,SEMA4F,SEMA4B,PLXND1,RAPH1
2_Member	GO Biological Processes	GO:0008361	regulation of cell size	-3.03898	-1.17909	14/169	627,659,2335,4825,4897,5058,5962,6792,7430,7504,7869,10505,10509,23129	BDNF,BMPR2,FN1,NKX6-1,NRCAM,PAK1,RDX,CDKL5,EZR,XK,SEMA3B,SEMA4F,SEMA4B,PLXND1
2_Member	GO Biological Processes	GO:0071526	semaphorin-plexin signaling pathway	-3.02543	-1.17179	6/37	5364,7869,8828,10505,10509,23129	PLXNB1,SEMA3B,NRP2,SEMA4F,SEMA4B,PLXND1
2_Member	GO Biological Processes	GO:0042330	taxis	-2.94801	-1.11404	31/545	627,659,1901,1948,2043,2152,2297,2534,3199,3398,3592,3670,4067,4147,4354,4628,4756,4897,5364,6711,7430,7869,8609,8828,9048,10488,10505,10509,23129,57216,129025	BDNF,BMPR2,S1PR1,EFNB2,EPHA4,F3,FOXD1,FYN,HOXA2,ID2,IL12A,ISL1,LYN,MATN2,MPP1,MYH10,NEO1,NRCAM,PLXNB1,SPTBN1,EZR,SEMA3B,KLF7,NRP2,ARTN,CREB3,SEMA4F,SEMA4B,PLXND1,VANGL2,ZNF280A
2_Member	GO Biological Processes	GO:0040007	growth	-2.83074	-1.0351	47/951	627,659,817,1029,1154,1901,2335,2619,2626,3486,4488,4739,4825,4897,5058,5364,5467,6256,6781,6788,6792,7006,7049,7093,7430,7869,8324,8711,8828,8837,10404,10477,10505,10509,10611,23129,23532,23678,29967,51232,57216,57669,65059,79977,80014,114789,147040	BDNF,BMPR2,CAMK2D,CDKN2A,CISH,S1PR1,FN1,GAS1,GATA4,IGFBP3,MSX2,NEDD9,NKX6-1,NRCAM,PAK1,PLXNB1,PPARD,RXRA,STC1,STK3,CDKL5,TEC,TGFBR3,TLL2,EZR,SEMA3B,FZD7,TNK1,NRP2,CFLAR,CPQ,UBE2E3,SEMA4F,SEMA4B,PDLIM5,PLXND1,PRAME,SGK3,LRP12,CRIM1,VANGL2,EPB41L5,RAPH1,GRHL2,WWC2,SLC25A25,KCTD11
2_Member	GO Biological Processes	GO:0006935	chemotaxis	-2.66776	-0.923267	30/544	627,659,1901,1948,2043,2152,2297,2534,3199,3592,3670,4067,4147,4354,4628,4756,4897,5364,6711,7430,7869,8609,8828,9048,10488,10505,10509,23129,57216,129025	BDNF,BMPR2,S1PR1,EFNB2,EPHA4,F3,FOXD1,FYN,HOXA2,IL12A,ISL1,LYN,MATN2,MPP1,MYH10,NEO1,NRCAM,PLXNB1,SPTBN1,EZR,SEMA3B,KLF7,NRP2,ARTN,CREB3,SEMA4F,SEMA4B,PLXND1,VANGL2,ZNF280A
2_Member	GO Biological Processes	GO:0048846	axon extension involved in axon guidance	-2.62355	-0.899473	6/44	659,7869,8828,10505,10509,23129	BMPR2,SEMA3B,NRP2,SEMA4F,SEMA4B,PLXND1
2_Member	GO Biological Processes	GO:1902284	neuron projection extension involved in neuron projection guidance	-2.62355	-0.899473	6/44	659,7869,8828,10505,10509,23129	BMPR2,SEMA3B,NRP2,SEMA4F,SEMA4B,PLXND1
2_Member	GO Biological Processes	GO:0045666	positive regulation of neuron differentiation	-2.39987	-0.754215	19/307	627,659,950,2043,2335,2534,2624,4067,4825,4897,5058,5364,6792,7436,8837,10458,23363,147040,389658	BDNF,BMPR2,SCARB2,EPHA4,FN1,FYN,GATA2,LYN,NKX6-1,NRCAM,PAK1,PLXNB1,CDKL5,VLDLR,CFLAR,BAIAP2,OBSL1,KCTD11,FAM150A
2_Member	GO Biological Processes	GO:0048841	regulation of axon extension involved in axon guidance	-2.35184	-0.726619	5/35	659,7869,10505,10509,23129	BMPR2,SEMA3B,SEMA4F,SEMA4B,PLXND1
2_Member	GO Biological Processes	GO:0050767	regulation of neurogenesis	-2.31112	-0.697553	34/676	627,659,950,2043,2335,2534,2624,3199,3398,3670,4035,4067,4610,4825,4897,5058,5364,6792,7436,7504,7869,8837,10458,10505,10509,10611,23043,23129,23363,55704,81618,85464,147040,389658	BDNF,BMPR2,SCARB2,EPHA4,FN1,FYN,GATA2,HOXA2,ID2,ISL1,LRP1,LYN,MYCL,NKX6-1,NRCAM,PAK1,PLXNB1,CDKL5,VLDLR,XK,SEMA3B,CFLAR,BAIAP2,SEMA4F,SEMA4B,PDLIM5,TNIK,PLXND1,OBSL1,CCDC88A,ITM2C,SSH2,KCTD11,FAM150A
2_Member	GO Biological Processes	GO:0050920	regulation of chemotaxis	-2.30155	-0.692729	13/182	659,1901,1948,2152,3592,4067,4354,7869,9048,10488,10505,10509,23129	BMPR2,S1PR1,EFNB2,F3,IL12A,LYN,MPP1,SEMA3B,ARTN,CREB3,SEMA4F,SEMA4B,PLXND1
2_Member	GO Biological Processes	GO:0010976	positive regulation of neuron projection development	-2.2583	-0.667904	15/227	627,659,950,2043,2335,2534,4067,5058,5364,6792,7436,8837,10458,23363,389658	BDNF,BMPR2,SCARB2,EPHA4,FN1,FYN,LYN,PAK1,PLXNB1,CDKL5,VLDLR,CFLAR,BAIAP2,OBSL1,FAM150A
2_Member	GO Biological Processes	GO:0010770	positive regulation of cell morphogenesis involved in differentiation	-2.19523	-0.624185	10/126	627,659,2043,2335,5058,5364,6792,10458,23363,80005	BDNF,BMPR2,EPHA4,FN1,PAK1,PLXNB1,CDKL5,BAIAP2,OBSL1,DOCK5
2_Member	GO Biological Processes	GO:1902667	regulation of axon guidance	-2.14752	-0.593871	5/39	659,7869,10505,10509,23129	BMPR2,SEMA3B,SEMA4F,SEMA4B,PLXND1
2_Member	GO Biological Processes	GO:0016049	cell growth	-2.11899	-0.572538	26/495	627,659,817,1029,1154,2335,2626,3486,4825,4897,5058,5364,5467,6792,7049,7869,8711,8828,10505,10509,10611,23129,23678,51232,57669,65059	BDNF,BMPR2,CAMK2D,CDKN2A,CISH,FN1,GATA4,IGFBP3,NKX6-1,NRCAM,PAK1,PLXNB1,PPARD,CDKL5,TGFBR3,SEMA3B,TNK1,NRP2,SEMA4F,SEMA4B,PDLIM5,PLXND1,SGK3,CRIM1,EPB41L5,RAPH1
2_Member	GO Biological Processes	GO:0060284	regulation of cell development	-2.02753	-0.501978	37/785	627,659,950,2043,2192,2335,2534,2624,3199,3398,3670,4035,4067,4610,4825,4897,5058,5364,6792,7436,7504,7869,8837,9475,10458,10505,10509,10611,23043,23129,23363,55704,80005,81618,85464,147040,389658	BDNF,BMPR2,SCARB2,EPHA4,FBLN1,FN1,FYN,GATA2,HOXA2,ID2,ISL1,LRP1,LYN,MYCL,NKX6-1,NRCAM,PAK1,PLXNB1,CDKL5,VLDLR,XK,SEMA3B,CFLAR,ROCK2,BAIAP2,SEMA4F,SEMA4B,PDLIM5,TNIK,PLXND1,OBSL1,CCDC88A,DOCK5,ITM2C,SSH2,KCTD11,FAM150A
3_Summary	GO Biological Processes	GO:0051270	regulation of cellular component movement	-9.53696	-5.83823	60/792	287,388,659,685,817,1512,1832,1901,2152,2192,2335,2626,3480,3486,3592,3655,3717,4035,4067,4072,4163,4254,4354,4825,5058,5308,5318,5364,5467,5581,5801,5962,6781,7026,7049,7168,7869,8434,8828,8895,9475,10395,10488,10505,10509,23129,23328,23560,23678,29984,55036,57111,57214,57669,80005,80139,91624,154810,168667,642273,1948,9048,2348,3670,4017,58495,79977	ANK2,RHOB,BMPR2,BTC,CAMK2D,CTSH,DSP,S1PR1,F3,FBLN1,FN1,GATA4,IGF1R,IGFBP3,IL12A,ITGA6,JAK2,LRP1,LYN,EPCAM,MCC,KITLG,MPP1,NKX6-1,PAK1,PITX2,PKP2,PLXNB1,PPARD,PRKCE,PTPRR,RDX,STC1,NR2F2,TGFBR3,TPM1,SEMA3B,RECK,NRP2,CPNE3,ROCK2,DLC1,CREB3,SEMA4F,SEMA4B,PLXND1,SASH1,GTPBP4,SGK3,RHOD,CCDC40,RAB25,CEMIP,EPB41L5,DOCK5,ZNF703,NEXN,AMOTL1,BMPER,FAM110C,EFNB2,ARTN,FOLR1,ISL1,LOXL2,OVOL2,GRHL2
3_Member	GO Biological Processes	GO:0051270	regulation of cellular component movement	-9.53696	-5.83823	60/792	287,388,659,685,817,1512,1832,1901,2152,2192,2335,2626,3480,3486,3592,3655,3717,4035,4067,4072,4163,4254,4354,4825,5058,5308,5318,5364,5467,5581,5801,5962,6781,7026,7049,7168,7869,8434,8828,8895,9475,10395,10488,10505,10509,23129,23328,23560,23678,29984,55036,57111,57214,57669,80005,80139,91624,154810,168667,642273	ANK2,RHOB,BMPR2,BTC,CAMK2D,CTSH,DSP,S1PR1,F3,FBLN1,FN1,GATA4,IGF1R,IGFBP3,IL12A,ITGA6,JAK2,LRP1,LYN,EPCAM,MCC,KITLG,MPP1,NKX6-1,PAK1,PITX2,PKP2,PLXNB1,PPARD,PRKCE,PTPRR,RDX,STC1,NR2F2,TGFBR3,TPM1,SEMA3B,RECK,NRP2,CPNE3,ROCK2,DLC1,CREB3,SEMA4F,SEMA4B,PLXND1,SASH1,GTPBP4,SGK3,RHOD,CCDC40,RAB25,CEMIP,EPB41L5,DOCK5,ZNF703,NEXN,AMOTL1,BMPER,FAM110C
3_Member	GO Biological Processes	GO:2000145	regulation of cell motility	-8.71565	-5.44288	55/729	388,659,685,817,1512,1901,2152,2192,2335,3480,3486,3592,3655,3717,4035,4067,4072,4163,4254,4354,4825,5058,5308,5318,5364,5467,5581,5801,5962,6781,7026,7168,7869,8434,8828,8895,9475,10395,10488,10505,10509,23129,23328,23560,23678,29984,57111,57214,57669,80005,80139,91624,154810,168667,642273	RHOB,BMPR2,BTC,CAMK2D,CTSH,S1PR1,F3,FBLN1,FN1,IGF1R,IGFBP3,IL12A,ITGA6,JAK2,LRP1,LYN,EPCAM,MCC,KITLG,MPP1,NKX6-1,PAK1,PITX2,PKP2,PLXNB1,PPARD,PRKCE,PTPRR,RDX,STC1,NR2F2,TPM1,SEMA3B,RECK,NRP2,CPNE3,ROCK2,DLC1,CREB3,SEMA4F,SEMA4B,PLXND1,SASH1,GTPBP4,SGK3,RHOD,RAB25,CEMIP,EPB41L5,DOCK5,ZNF703,NEXN,AMOTL1,BMPER,FAM110C
3_Member	GO Biological Processes	GO:0030334	regulation of cell migration	-8.48698	-5.26536	52/679	388,659,817,1512,1901,2152,2335,3480,3486,3592,3655,3717,4035,4067,4163,4254,4354,4825,5058,5308,5318,5364,5467,5581,5801,5962,6781,7026,7168,7869,8434,8828,8895,9475,10395,10488,10505,10509,23129,23328,23560,23678,29984,57111,57214,57669,80005,80139,91624,154810,168667,642273	RHOB,BMPR2,CAMK2D,CTSH,S1PR1,F3,FN1,IGF1R,IGFBP3,IL12A,ITGA6,JAK2,LRP1,LYN,MCC,KITLG,MPP1,NKX6-1,PAK1,PITX2,PKP2,PLXNB1,PPARD,PRKCE,PTPRR,RDX,STC1,NR2F2,TPM1,SEMA3B,RECK,NRP2,CPNE3,ROCK2,DLC1,CREB3,SEMA4F,SEMA4B,PLXND1,SASH1,GTPBP4,SGK3,RHOD,RAB25,CEMIP,EPB41L5,DOCK5,ZNF703,NEXN,AMOTL1,BMPER,FAM110C
3_Member	GO Biological Processes	GO:0040012	regulation of locomotion	-8.34927	-5.20896	57/788	388,659,685,817,1512,1901,1948,2152,2192,2335,3480,3486,3592,3655,3717,4035,4067,4072,4163,4254,4354,4825,5058,5308,5318,5364,5467,5581,5801,5962,6781,7026,7168,7869,8434,8828,8895,9048,9475,10395,10488,10505,10509,23129,23328,23560,23678,29984,57111,57214,57669,80005,80139,91624,154810,168667,642273	RHOB,BMPR2,BTC,CAMK2D,CTSH,S1PR1,EFNB2,F3,FBLN1,FN1,IGF1R,IGFBP3,IL12A,ITGA6,JAK2,LRP1,LYN,EPCAM,MCC,KITLG,MPP1,NKX6-1,PAK1,PITX2,PKP2,PLXNB1,PPARD,PRKCE,PTPRR,RDX,STC1,NR2F2,TPM1,SEMA3B,RECK,NRP2,CPNE3,ARTN,ROCK2,DLC1,CREB3,SEMA4F,SEMA4B,PLXND1,SASH1,GTPBP4,SGK3,RHOD,RAB25,CEMIP,EPB41L5,DOCK5,ZNF703,NEXN,AMOTL1,BMPER,FAM110C
3_Member	GO Biological Processes	GO:0001667	ameboidal-type cell migration	-6.25534	-3.57085	29/327	388,659,1512,1948,2348,3670,4017,4163,4254,5058,5308,5467,5581,5801,6781,7026,7869,8828,9475,10505,10509,23129,23328,57111,57669,58495,80005,154810,168667	RHOB,BMPR2,CTSH,EFNB2,FOLR1,ISL1,LOXL2,MCC,KITLG,PAK1,PITX2,PPARD,PRKCE,PTPRR,STC1,NR2F2,SEMA3B,NRP2,ROCK2,SEMA4F,SEMA4B,PLXND1,SASH1,RAB25,EPB41L5,OVOL2,DOCK5,AMOTL1,BMPER
3_Member	GO Biological Processes	GO:2000147	positive regulation of cell motility	-6.11608	-3.4717	33/408	388,659,817,1512,1901,2152,2335,3480,3592,3655,3717,4067,4072,4254,5058,5581,5962,7869,8828,8895,9475,10488,10505,10509,23328,29984,57111,57214,57669,80005,80139,154810,642273	RHOB,BMPR2,CAMK2D,CTSH,S1PR1,F3,FN1,IGF1R,IL12A,ITGA6,JAK2,LYN,EPCAM,KITLG,PAK1,PRKCE,RDX,SEMA3B,NRP2,CPNE3,ROCK2,CREB3,SEMA4F,SEMA4B,SASH1,RHOD,RAB25,CEMIP,EPB41L5,DOCK5,ZNF703,AMOTL1,FAM110C
3_Member	GO Biological Processes	GO:0030335	positive regulation of cell migration	-5.98831	-3.35651	32/394	388,659,817,1512,1901,2152,2335,3480,3592,3655,3717,4067,4254,5058,5581,5962,7869,8828,8895,9475,10488,10505,10509,23328,29984,57111,57214,57669,80005,80139,154810,642273	RHOB,BMPR2,CAMK2D,CTSH,S1PR1,F3,FN1,IGF1R,IL12A,ITGA6,JAK2,LYN,KITLG,PAK1,PRKCE,RDX,SEMA3B,NRP2,CPNE3,ROCK2,CREB3,SEMA4F,SEMA4B,SASH1,RHOD,RAB25,CEMIP,EPB41L5,DOCK5,ZNF703,AMOTL1,FAM110C
3_Member	GO Biological Processes	GO:0040017	positive regulation of locomotion	-5.96735	-3.34779	34/434	388,659,817,1512,1901,2152,2335,3480,3592,3655,3717,4067,4072,4254,5058,5581,5962,7869,8828,8895,9048,9475,10488,10505,10509,23328,29984,57111,57214,57669,80005,80139,154810,642273	RHOB,BMPR2,CAMK2D,CTSH,S1PR1,F3,FN1,IGF1R,IL12A,ITGA6,JAK2,LYN,EPCAM,KITLG,PAK1,PRKCE,RDX,SEMA3B,NRP2,CPNE3,ARTN,ROCK2,CREB3,SEMA4F,SEMA4B,SASH1,RHOD,RAB25,CEMIP,EPB41L5,DOCK5,ZNF703,AMOTL1,FAM110C
3_Member	GO Biological Processes	GO:0051272	positive regulation of cellular component movement	-5.88317	-3.27552	33/418	388,659,817,1512,1901,2152,2335,3480,3592,3655,3717,4067,4072,4254,5058,5581,5962,7869,8828,8895,9475,10488,10505,10509,23328,29984,57111,57214,57669,80005,80139,154810,642273	RHOB,BMPR2,CAMK2D,CTSH,S1PR1,F3,FN1,IGF1R,IL12A,ITGA6,JAK2,LYN,EPCAM,KITLG,PAK1,PRKCE,RDX,SEMA3B,NRP2,CPNE3,ROCK2,CREB3,SEMA4F,SEMA4B,SASH1,RHOD,RAB25,CEMIP,EPB41L5,DOCK5,ZNF703,AMOTL1,FAM110C
3_Member	GO Biological Processes	GO:0090132	epithelium migration	-4.95078	-2.53079	21/228	388,659,1512,1948,4017,4163,5467,5581,5801,6781,7026,8828,9475,23129,23328,57111,57669,79977,80005,154810,168667	RHOB,BMPR2,CTSH,EFNB2,LOXL2,MCC,PPARD,PRKCE,PTPRR,STC1,NR2F2,NRP2,ROCK2,PLXND1,SASH1,RAB25,EPB41L5,GRHL2,DOCK5,AMOTL1,BMPER
3_Member	GO Biological Processes	GO:0090130	tissue migration	-4.77917	-2.4095	21/234	388,659,1512,1948,4017,4163,5467,5581,5801,6781,7026,8828,9475,23129,23328,57111,57669,79977,80005,154810,168667	RHOB,BMPR2,CTSH,EFNB2,LOXL2,MCC,PPARD,PRKCE,PTPRR,STC1,NR2F2,NRP2,ROCK2,PLXND1,SASH1,RAB25,EPB41L5,GRHL2,DOCK5,AMOTL1,BMPER
3_Member	GO Biological Processes	GO:0010631	epithelial cell migration	-4.52121	-2.23745	20/225	388,659,1512,1948,4017,4163,5467,5581,5801,6781,7026,8828,9475,23129,23328,57111,57669,80005,154810,168667	RHOB,BMPR2,CTSH,EFNB2,LOXL2,MCC,PPARD,PRKCE,PTPRR,STC1,NR2F2,NRP2,ROCK2,PLXND1,SASH1,RAB25,EPB41L5,DOCK5,AMOTL1,BMPER
3_Member	GO Biological Processes	GO:0010632	regulation of epithelial cell migration	-4.05776	-1.91533	16/169	388,659,1512,4163,5581,5801,6781,7026,8828,9475,23328,57111,57669,80005,154810,168667	RHOB,BMPR2,CTSH,MCC,PRKCE,PTPRR,STC1,NR2F2,NRP2,ROCK2,SASH1,RAB25,EPB41L5,DOCK5,AMOTL1,BMPER
3_Member	GO Biological Processes	GO:0010634	positive regulation of epithelial cell migration	-3.33893	-1.39262	11/105	388,659,1512,5581,8828,9475,23328,57111,57669,80005,154810	RHOB,BMPR2,CTSH,PRKCE,NRP2,ROCK2,SASH1,RAB25,EPB41L5,DOCK5,AMOTL1
3_Member	GO Biological Processes	GO:0043542	endothelial cell migration	-2.48735	-0.808424	12/153	388,659,1948,4017,6781,7026,8828,9475,23129,23328,154810,168667	RHOB,BMPR2,EFNB2,LOXL2,STC1,NR2F2,NRP2,ROCK2,PLXND1,SASH1,AMOTL1,BMPER
3_Member	GO Biological Processes	GO:0010594	regulation of endothelial cell migration	-2.01178	-0.494398	9/114	388,659,6781,7026,8828,9475,23328,154810,168667	RHOB,BMPR2,STC1,NR2F2,NRP2,ROCK2,SASH1,AMOTL1,BMPER
4_Summary	GO Biological Processes	GO:0072359	circulatory system development	-7.85422	-4.75754	62/921	287,388,659,688,817,861,1285,1512,1832,1901,1948,2034,2152,2274,2335,2348,2624,2626,2776,3198,3339,3398,3670,4017,4035,4052,4488,4628,4824,4897,5058,5066,5308,5318,5467,6256,6788,7026,7049,7168,8434,8828,8837,9475,10267,10395,10611,23129,23328,23363,23554,55036,57216,58495,58504,79977,80173,84168,91624,130497,168667,341640,220,579,824,1303,1846,2297,3655,3691,8323,8324,9620,30061,51639,57669,6406…	ANK2,RHOB,BMPR2,KLF5,CAMK2D,RUNX1,COL4A3,CTSH,DSP,S1PR1,EFNB2,EPAS1,F3,FHL2,FN1,FOLR1,GATA2,GATA4,GNAQ,HOXA1,HSPG2,ID2,ISL1,LOXL2,LRP1,LTBP1,MSX2,MYH10,NKX3-1,NRCAM,PAK1,PAM,PITX2,PKP2,PPARD,RXRA,STK3,NR2F2,TGFBR3,TPM1,RECK,NRP2,CFLAR,ROCK2,RAMP1,DLC1,PDLIM5,PLXND1,SASH1,OBSL1,TSPAN12,CCDC40,VANGL2,OVOL2,ARHGAP22,GRHL2,IFT74,ANTXR1,NEXN,OSR1,BMPER,FREM2,ALDH1A3,NKX3-2,CAPN2,COL12A1,DUSP4,FOXD1,IT…
4_Member	GO Biological Processes	GO:0072359	circulatory system development	-7.85422	-4.75754	62/921	287,388,659,688,817,861,1285,1512,1832,1901,1948,2034,2152,2274,2335,2348,2624,2626,2776,3198,3339,3398,3670,4017,4035,4052,4488,4628,4824,4897,5058,5066,5308,5318,5467,6256,6788,7026,7049,7168,8434,8828,8837,9475,10267,10395,10611,23129,23328,23363,23554,55036,57216,58495,58504,79977,80173,84168,91624,130497,168667,341640	ANK2,RHOB,BMPR2,KLF5,CAMK2D,RUNX1,COL4A3,CTSH,DSP,S1PR1,EFNB2,EPAS1,F3,FHL2,FN1,FOLR1,GATA2,GATA4,GNAQ,HOXA1,HSPG2,ID2,ISL1,LOXL2,LRP1,LTBP1,MSX2,MYH10,NKX3-1,NRCAM,PAK1,PAM,PITX2,PKP2,PPARD,RXRA,STK3,NR2F2,TGFBR3,TPM1,RECK,NRP2,CFLAR,ROCK2,RAMP1,DLC1,PDLIM5,PLXND1,SASH1,OBSL1,TSPAN12,CCDC40,VANGL2,OVOL2,ARHGAP22,GRHL2,IFT74,ANTXR1,NEXN,OSR1,BMPER,FREM2
4_Member	GO Biological Processes	GO:0048646	anatomical structure formation involved in morphogenesis	-6.60292	-3.80727	60/953	220,287,388,579,659,688,824,861,1285,1303,1512,1846,1901,1948,2034,2152,2274,2297,2335,2348,2624,2626,3198,3339,3655,3670,3691,4017,4488,4628,4824,4897,5308,6788,7049,7168,8323,8324,8828,8837,9475,9620,10267,10395,23129,23328,23363,23554,30061,51639,57216,57669,58495,58504,64065,79977,85461,115908,130497,168667	ALDH1A3,ANK2,RHOB,NKX3-2,BMPR2,KLF5,CAPN2,RUNX1,COL4A3,COL12A1,CTSH,DUSP4,S1PR1,EFNB2,EPAS1,F3,FHL2,FOXD1,FN1,FOLR1,GATA2,GATA4,HOXA1,HSPG2,ITGA6,ISL1,ITGB4,LOXL2,MSX2,MYH10,NKX3-1,NRCAM,PITX2,STK3,TGFBR3,TPM1,FZD6,FZD7,NRP2,CFLAR,ROCK2,CELSR1,RAMP1,DLC1,PLXND1,SASH1,OBSL1,TSPAN12,SLC40A1,SF3B6,VANGL2,EPB41L5,OVOL2,ARHGAP22,PERP,GRHL2,TANC1,CTHRC1,OSR1,BMPER
4_Member	GO Biological Processes	GO:0007507	heart development	-6.27006	-3.57133	38/500	287,659,817,1832,1901,1948,2274,2348,2624,2626,2776,3398,3670,4052,4488,4628,4824,5058,5066,5308,5318,5467,6256,6788,7049,7168,10395,10611,23129,23363,55036,57216,58495,79977,80173,91624,130497,341640	ANK2,BMPR2,CAMK2D,DSP,S1PR1,EFNB2,FHL2,FOLR1,GATA2,GATA4,GNAQ,ID2,ISL1,LTBP1,MSX2,MYH10,NKX3-1,PAK1,PAM,PITX2,PKP2,PPARD,RXRA,STK3,TGFBR3,TPM1,DLC1,PDLIM5,PLXND1,OBSL1,CCDC40,VANGL2,OVOL2,GRHL2,IFT74,NEXN,OSR1,FREM2
4_Member	GO Biological Processes	GO:0001568	blood vessel development	-5.21579	-2.7389	39/575	388,659,688,861,1285,1512,1901,1948,2034,2152,2335,2348,2624,2626,3198,3339,3670,4017,4035,4052,4628,4824,4897,5308,7026,7049,8434,8828,8837,9475,10267,23129,23328,23554,58495,58504,84168,130497,168667	RHOB,BMPR2,KLF5,RUNX1,COL4A3,CTSH,S1PR1,EFNB2,EPAS1,F3,FN1,FOLR1,GATA2,GATA4,HOXA1,HSPG2,ISL1,LOXL2,LRP1,LTBP1,MYH10,NKX3-1,NRCAM,PITX2,NR2F2,TGFBR3,RECK,NRP2,CFLAR,ROCK2,RAMP1,PLXND1,SASH1,TSPAN12,OVOL2,ARHGAP22,ANTXR1,OSR1,BMPER
4_Member	GO Biological Processes	GO:0001944	vasculature development	-4.85729	-2.46676	39/596	388,659,688,861,1285,1512,1901,1948,2034,2152,2335,2348,2624,2626,3198,3339,3670,4017,4035,4052,4628,4824,4897,5308,7026,7049,8434,8828,8837,9475,10267,23129,23328,23554,58495,58504,84168,130497,168667	RHOB,BMPR2,KLF5,RUNX1,COL4A3,CTSH,S1PR1,EFNB2,EPAS1,F3,FN1,FOLR1,GATA2,GATA4,HOXA1,HSPG2,ISL1,LOXL2,LRP1,LTBP1,MYH10,NKX3-1,NRCAM,PITX2,NR2F2,TGFBR3,RECK,NRP2,CFLAR,ROCK2,RAMP1,PLXND1,SASH1,TSPAN12,OVOL2,ARHGAP22,ANTXR1,OSR1,BMPER
4_Member	GO Biological Processes	GO:0072358	cardiovascular system development	-4.7267	-2.38026	39/604	388,659,688,861,1285,1512,1901,1948,2034,2152,2335,2348,2624,2626,3198,3339,3670,4017,4035,4052,4628,4824,4897,5308,7026,7049,8434,8828,8837,9475,10267,23129,23328,23554,58495,58504,84168,130497,168667	RHOB,BMPR2,KLF5,RUNX1,COL4A3,CTSH,S1PR1,EFNB2,EPAS1,F3,FN1,FOLR1,GATA2,GATA4,HOXA1,HSPG2,ISL1,LOXL2,LRP1,LTBP1,MYH10,NKX3-1,NRCAM,PITX2,NR2F2,TGFBR3,RECK,NRP2,CFLAR,ROCK2,RAMP1,PLXND1,SASH1,TSPAN12,OVOL2,ARHGAP22,ANTXR1,OSR1,BMPER
4_Member	GO Biological Processes	GO:0048514	blood vessel morphogenesis	-4.05916	-1.91533	32/491	388,659,688,861,1285,1512,1901,1948,2034,2152,2335,2348,2624,2626,3198,3339,3670,4017,4035,4897,5308,7026,7049,8828,9475,10267,23129,23328,23554,58495,58504,168667	RHOB,BMPR2,KLF5,RUNX1,COL4A3,CTSH,S1PR1,EFNB2,EPAS1,F3,FN1,FOLR1,GATA2,GATA4,HOXA1,HSPG2,ISL1,LOXL2,LRP1,NRCAM,PITX2,NR2F2,TGFBR3,NRP2,ROCK2,RAMP1,PLXND1,SASH1,TSPAN12,OVOL2,ARHGAP22,BMPER
4_Member	GO Biological Processes	GO:0001525	angiogenesis	-3.24675	-1.32421	26/409	388,688,861,1285,1512,1901,1948,2034,2152,2335,2624,2626,3339,3670,4017,4897,5308,8828,9475,10267,23129,23328,23554,58495,58504,168667	RHOB,KLF5,RUNX1,COL4A3,CTSH,S1PR1,EFNB2,EPAS1,F3,FN1,GATA2,GATA4,HSPG2,ISL1,LOXL2,NRCAM,PITX2,NRP2,ROCK2,RAMP1,PLXND1,SASH1,TSPAN12,OVOL2,ARHGAP22,BMPER
5_Summary	GO Biological Processes	GO:0009790	embryo development	-7.41163	-4.3819	62/947	92,220,579,659,824,841,1050,1303,1788,1846,2034,2202,2335,2348,2624,2626,2707,2776,3198,3199,3398,3633,3670,3691,4188,4254,4488,4628,4824,5013,5308,5801,6045,6256,6493,6788,7026,7168,8323,8324,8434,9620,10395,25806,27152,51639,53405,55036,57216,57669,58495,79977,80055,80144,80856,84976,115908,116039,121227,130497,200424,201164,388,1512,1515,1832,1901,1948,2043,2297,5058,5318,6781,7049,7430,9048,9…	ACVR2A,ALDH1A3,NKX3-2,BMPR2,CAPN2,CASP8,CEBPA,COL12A1,DNMT3A,DUSP4,EPAS1,EFEMP1,FN1,FOLR1,GATA2,GATA4,GJB3,GNAQ,HOXA1,HOXA2,ID2,INPP5B,ISL1,ITGB4,MDFI,KITLG,MSX2,MYH10,NKX3-1,OTX1,PITX2,PTPRR,RNF2,RXRA,SIM2,STK3,NR2F2,TPM1,FZD6,FZD7,RECK,CELSR1,DLC1,VAX2,INTU,SF3B6,CLIC5,CCDC40,VANGL2,EPB41L5,OVOL2,GRHL2,PGAP1,FRAS1,LNPK,DISP1,CTHRC1,OSR2,LRIG3,OSR1,TET3,PLD6,RHOB,CTSH,CTSV,DSP,S1PR1,EFNB2,EPHA4,…
5_Member	GO Biological Processes	GO:0009790	embryo development	-7.41163	-4.3819	62/947	92,220,579,659,824,841,1050,1303,1788,1846,2034,2202,2335,2348,2624,2626,2707,2776,3198,3199,3398,3633,3670,3691,4188,4254,4488,4628,4824,5013,5308,5801,6045,6256,6493,6788,7026,7168,8323,8324,8434,9620,10395,25806,27152,51639,53405,55036,57216,57669,58495,79977,80055,80144,80856,84976,115908,116039,121227,130497,200424,201164	ACVR2A,ALDH1A3,NKX3-2,BMPR2,CAPN2,CASP8,CEBPA,COL12A1,DNMT3A,DUSP4,EPAS1,EFEMP1,FN1,FOLR1,GATA2,GATA4,GJB3,GNAQ,HOXA1,HOXA2,ID2,INPP5B,ISL1,ITGB4,MDFI,KITLG,MSX2,MYH10,NKX3-1,OTX1,PITX2,PTPRR,RNF2,RXRA,SIM2,STK3,NR2F2,TPM1,FZD6,FZD7,RECK,CELSR1,DLC1,VAX2,INTU,SF3B6,CLIC5,CCDC40,VANGL2,EPB41L5,OVOL2,GRHL2,PGAP1,FRAS1,LNPK,DISP1,CTHRC1,OSR2,LRIG3,OSR1,TET3,PLD6
5_Member	GO Biological Processes	GO:0048729	tissue morphogenesis	-6.84281	-4.00937	45/615	220,388,659,1512,1515,1832,1901,1948,2043,2297,2348,2626,3670,3691,4488,4824,5058,5308,5318,6256,6781,6788,7049,7168,7430,8323,8324,9048,9500,9620,9788,10395,22881,23002,23129,27152,55036,57216,57669,58495,79977,80144,115908,130497,341640	ALDH1A3,RHOB,BMPR2,CTSH,CTSV,DSP,S1PR1,EFNB2,EPHA4,FOXD1,FOLR1,GATA4,ISL1,ITGB4,MSX2,NKX3-1,PAK1,PITX2,PKP2,RXRA,STC1,STK3,TGFBR3,TPM1,EZR,FZD6,FZD7,ARTN,MAGED1,CELSR1,MTSS1,DLC1,ANKRD6,DAAM1,PLXND1,INTU,CCDC40,VANGL2,EPB41L5,OVOL2,GRHL2,FRAS1,CTHRC1,OSR1,FREM2
5_Member	GO Biological Processes	GO:0009887	animal organ morphogenesis	-6.31563	-3.58693	60/972	220,579,659,1512,1832,1901,1948,2202,2274,2297,2348,2624,2626,3198,3199,3398,3655,3670,3691,4188,4488,4664,4824,4825,5013,5066,5308,5318,6256,6781,7049,7168,7430,8214,8323,8324,8837,9500,9620,10395,22881,23002,23129,23424,23554,25806,30061,53405,55036,57216,58495,64065,79365,79977,80144,115908,116039,121227,130497,389058	ALDH1A3,NKX3-2,BMPR2,CTSH,DSP,S1PR1,EFNB2,EFEMP1,FHL2,FOXD1,FOLR1,GATA2,GATA4,HOXA1,HOXA2,ID2,ITGA6,ISL1,ITGB4,MDFI,MSX2,NAB1,NKX3-1,NKX6-1,OTX1,PAM,PITX2,PKP2,RXRA,STC1,TGFBR3,TPM1,EZR,DGCR6,FZD6,FZD7,CFLAR,MAGED1,CELSR1,DLC1,ANKRD6,DAAM1,PLXND1,TDRD7,TSPAN12,VAX2,SLC40A1,CLIC5,CCDC40,VANGL2,OVOL2,PERP,BHLHE41,GRHL2,FRAS1,CTHRC1,OSR2,LRIG3,OSR1,SP5
5_Member	GO Biological Processes	GO:0048598	embryonic morphogenesis	-6.17226	-3.50761	41/566	92,220,579,659,1303,1846,2202,2335,2348,2624,2626,2776,3198,3199,3398,3691,4188,4488,5013,5308,6045,6788,8323,8324,8434,9620,10395,25806,27152,53405,55036,57216,57669,58495,79977,80144,80856,115908,116039,121227,130497	ACVR2A,ALDH1A3,NKX3-2,BMPR2,COL12A1,DUSP4,EFEMP1,FN1,FOLR1,GATA2,GATA4,GNAQ,HOXA1,HOXA2,ID2,ITGB4,MDFI,MSX2,OTX1,PITX2,RNF2,STK3,FZD6,FZD7,RECK,CELSR1,DLC1,VAX2,INTU,CLIC5,CCDC40,VANGL2,EPB41L5,OVOL2,GRHL2,FRAS1,LNPK,CTHRC1,OSR2,LRIG3,OSR1
5_Member	GO Biological Processes	GO:0035295	tube development	-5.61882	-3.03403	40/574	388,579,659,688,1050,1512,1948,2034,2043,2297,2348,2624,2626,3198,3398,3655,3691,4072,4488,4824,5058,5308,6493,6788,8323,9500,9620,9788,10395,23129,27152,55036,57216,57669,58495,79977,115908,130497,168667,282679	RHOB,NKX3-2,BMPR2,KLF5,CEBPA,CTSH,EFNB2,EPAS1,EPHA4,FOXD1,FOLR1,GATA2,GATA4,HOXA1,ID2,ITGA6,ITGB4,EPCAM,MSX2,NKX3-1,PAK1,PITX2,SIM2,STK3,FZD6,MAGED1,CELSR1,MTSS1,DLC1,PLXND1,INTU,CCDC40,VANGL2,EPB41L5,OVOL2,GRHL2,CTHRC1,OSR1,BMPER,AQP11
5_Member	GO Biological Processes	GO:0048562	embryonic organ morphogenesis	-4.98141	-2.55374	24/282	220,579,2202,2348,2624,2626,3198,3199,3398,4188,5013,5308,8323,9620,25806,53405,55036,57216,58495,79977,115908,116039,121227,130497	ALDH1A3,NKX3-2,EFEMP1,FOLR1,GATA2,GATA4,HOXA1,HOXA2,ID2,MDFI,OTX1,PITX2,FZD6,CELSR1,VAX2,CLIC5,CCDC40,VANGL2,OVOL2,GRHL2,CTHRC1,OSR2,LRIG3,OSR1
5_Member	GO Biological Processes	GO:0042471	ear morphogenesis	-4.91361	-2.5086	14/113	220,579,2624,3198,3199,5013,8323,9620,53405,57216,115908,116039,121227,130497	ALDH1A3,NKX3-2,GATA2,HOXA1,HOXA2,OTX1,FZD6,CELSR1,CLIC5,VANGL2,CTHRC1,OSR2,LRIG3,OSR1
5_Member	GO Biological Processes	GO:0035239	tube morphogenesis	-4.8797	-2.48199	27/344	388,1512,1948,2043,2297,2348,2626,3198,3398,4488,4824,5058,5308,6788,8323,9500,9620,9788,10395,23129,55036,57216,57669,58495,79977,115908,130497	RHOB,CTSH,EFNB2,EPHA4,FOXD1,FOLR1,GATA4,HOXA1,ID2,MSX2,NKX3-1,PAK1,PITX2,STK3,FZD6,MAGED1,CELSR1,MTSS1,DLC1,PLXND1,CCDC40,VANGL2,EPB41L5,OVOL2,GRHL2,CTHRC1,OSR1
5_Member	GO Biological Processes	GO:0043583	ear development	-4.72585	-2.38026	19/200	220,579,1050,2624,3198,3199,4610,5013,8323,9481,9620,53405,57216,115908,116039,121227,130497,168667,341640	ALDH1A3,NKX3-2,CEBPA,GATA2,HOXA1,HOXA2,MYCL,OTX1,FZD6,SLC25A27,CELSR1,CLIC5,VANGL2,CTHRC1,OSR2,LRIG3,OSR1,BMPER,FREM2
5_Member	GO Biological Processes	GO:0002009	morphogenesis of an epithelium	-4.72444	-2.38026	35/517	220,388,1512,1515,1948,2043,2297,2348,2626,4488,4824,5058,5308,6256,6788,7430,8323,8324,9500,9620,9788,10395,22881,23002,23129,27152,55036,57216,57669,58495,79977,80144,115908,130497,341640	ALDH1A3,RHOB,CTSH,CTSV,EFNB2,EPHA4,FOXD1,FOLR1,GATA4,MSX2,NKX3-1,PAK1,PITX2,RXRA,STK3,EZR,FZD6,FZD7,MAGED1,CELSR1,MTSS1,DLC1,ANKRD6,DAAM1,PLXND1,INTU,CCDC40,VANGL2,EPB41L5,OVOL2,GRHL2,FRAS1,CTHRC1,OSR1,FREM2
5_Member	GO Biological Processes	GO:0048568	embryonic organ development	-4.58185	-2.28198	30/419	220,579,841,1050,2034,2202,2348,2624,2626,3198,3199,3398,4188,4254,5013,5308,6788,7026,8323,9620,25806,53405,55036,57216,58495,79977,115908,116039,121227,130497	ALDH1A3,NKX3-2,CASP8,CEBPA,EPAS1,EFEMP1,FOLR1,GATA2,GATA4,HOXA1,HOXA2,ID2,MDFI,KITLG,OTX1,PITX2,STK3,NR2F2,FZD6,CELSR1,VAX2,CLIC5,CCDC40,VANGL2,OVOL2,GRHL2,CTHRC1,OSR2,LRIG3,OSR1
5_Member	GO Biological Processes	GO:0060562	epithelial tube morphogenesis	-4.40063	-2.14905	24/306	388,1512,1948,2043,2297,2348,2626,4488,4824,5058,5308,6788,8323,9500,9620,9788,10395,23129,55036,57216,58495,79977,115908,130497	RHOB,CTSH,EFNB2,EPHA4,FOXD1,FOLR1,GATA4,MSX2,NKX3-1,PAK1,PITX2,STK3,FZD6,MAGED1,CELSR1,MTSS1,DLC1,PLXND1,CCDC40,VANGL2,OVOL2,GRHL2,CTHRC1,OSR1
5_Member	GO Biological Processes	GO:0007423	sensory organ development	-3.59864	-1.57811	31/498	220,493,579,659,1050,2202,2624,3198,3199,4212,4610,4628,5013,5308,6256,8323,9481,9620,23424,23554,25806,53405,57216,79977,114789,115908,116039,121227,130497,168667,341640	ALDH1A3,ATP2B4,NKX3-2,BMPR2,CEBPA,EFEMP1,GATA2,HOXA1,HOXA2,MEIS2,MYCL,MYH10,OTX1,PITX2,RXRA,FZD6,SLC25A27,CELSR1,TDRD7,TSPAN12,VAX2,CLIC5,VANGL2,GRHL2,SLC25A25,CTHRC1,OSR2,LRIG3,OSR1,BMPER,FREM2
5_Member	GO Biological Processes	GO:0090596	sensory organ morphogenesis	-3.56972	-1.55222	19/244	220,579,2202,2624,3198,3199,5013,5308,8323,9620,23424,23554,25806,53405,57216,115908,116039,121227,130497	ALDH1A3,NKX3-2,EFEMP1,GATA2,HOXA1,HOXA2,OTX1,PITX2,FZD6,CELSR1,TDRD7,TSPAN12,VAX2,CLIC5,VANGL2,CTHRC1,OSR2,LRIG3,OSR1
5_Member	GO Biological Processes	GO:0048839	inner ear development	-3.39767	-1.434	15/174	220,1050,2624,3198,4610,5013,8323,9481,9620,53405,57216,115908,121227,168667,341640	ALDH1A3,CEBPA,GATA2,HOXA1,MYCL,OTX1,FZD6,SLC25A27,CELSR1,CLIC5,VANGL2,CTHRC1,LRIG3,BMPER,FREM2
5_Member	GO Biological Processes	GO:0042472	inner ear morphogenesis	-3.17459	-1.27057	10/93	220,2624,3198,5013,8323,9620,53405,57216,115908,121227	ALDH1A3,GATA2,HOXA1,OTX1,FZD6,CELSR1,CLIC5,VANGL2,CTHRC1,LRIG3
5_Member	GO Biological Processes	GO:0016331	morphogenesis of embryonic epithelium	-2.63064	-0.903483	12/147	220,2348,6788,8323,9620,10395,57216,57669,58495,79977,115908,130497	ALDH1A3,FOLR1,STK3,FZD6,CELSR1,DLC1,VANGL2,EPB41L5,OVOL2,GRHL2,CTHRC1,OSR1
5_Member	GO Biological Processes	GO:0035148	tube formation	-2.40113	-0.754215	11/137	2348,3198,6788,8323,9620,10395,57216,58495,79977,115908,130497	FOLR1,HOXA1,STK3,FZD6,CELSR1,DLC1,VANGL2,OVOL2,GRHL2,CTHRC1,OSR1
5_Member	GO Biological Processes	GO:0001841	neural tube formation	-2.34921	-0.726619	9/101	2348,6788,8323,9620,10395,57216,58495,79977,115908	FOLR1,STK3,FZD6,CELSR1,DLC1,VANGL2,OVOL2,GRHL2,CTHRC1
5_Member	GO Biological Processes	GO:0001838	embryonic epithelial tube formation	-2.31782	-0.700961	10/121	2348,6788,8323,9620,10395,57216,58495,79977,115908,130497	FOLR1,STK3,FZD6,CELSR1,DLC1,VANGL2,OVOL2,GRHL2,CTHRC1,OSR1
5_Member	GO Biological Processes	GO:0072175	epithelial tube formation	-2.29269	-0.688541	10/122	2348,6788,8323,9620,10395,57216,58495,79977,115908,130497	FOLR1,STK3,FZD6,CELSR1,DLC1,VANGL2,OVOL2,GRHL2,CTHRC1,OSR1
5_Member	GO Biological Processes	GO:0014020	primary neural tube formation	-2.08156	-0.546184	8/92	2348,8323,9620,10395,57216,58495,79977,115908	FOLR1,FZD6,CELSR1,DLC1,VANGL2,OVOL2,GRHL2,CTHRC1
6_Summary	GO Biological Processes	GO:0003205	cardiac chamber development	-6.37465	-3.63016	19/155	287,659,1832,2274,2626,3398,3670,4052,4488,4628,5308,5318,6256,7049,7168,23129,57216,58495,79977,1901,2348,10395,55036,2297,4756,4824,688,1948,5058,7026,7093,7504,8837,56704,57462,84976,375190	ANK2,BMPR2,DSP,FHL2,GATA4,ID2,ISL1,LTBP1,MSX2,MYH10,PITX2,PKP2,RXRA,TGFBR3,TPM1,PLXND1,VANGL2,OVOL2,GRHL2,S1PR1,FOLR1,DLC1,CCDC40,FOXD1,NEO1,NKX3-1,KLF5,EFNB2,PAK1,NR2F2,TLL2,XK,CFLAR,JPH1,KIAA1161,DISP1,FAM228B
6_Member	GO Biological Processes	GO:0003205	cardiac chamber development	-6.37465	-3.63016	19/155	287,659,1832,2274,2626,3398,3670,4052,4488,4628,5308,5318,6256,7049,7168,23129,57216,58495,79977	ANK2,BMPR2,DSP,FHL2,GATA4,ID2,ISL1,LTBP1,MSX2,MYH10,PITX2,PKP2,RXRA,TGFBR3,TPM1,PLXND1,VANGL2,OVOL2,GRHL2
6_Member	GO Biological Processes	GO:0003206	cardiac chamber morphogenesis	-5.31473	-2.78233	15/119	659,1832,2274,2626,3398,3670,4488,5308,5318,6256,7049,7168,57216,58495,79977	BMPR2,DSP,FHL2,GATA4,ID2,ISL1,MSX2,PITX2,PKP2,RXRA,TGFBR3,TPM1,VANGL2,OVOL2,GRHL2
6_Member	GO Biological Processes	GO:0003007	heart morphogenesis	-4.43905	-2.18226	20/228	659,1832,1901,2274,2348,2626,3398,3670,4488,5308,5318,6256,7049,7168,10395,23129,55036,57216,58495,79977	BMPR2,DSP,S1PR1,FHL2,FOLR1,GATA4,ID2,ISL1,MSX2,PITX2,PKP2,RXRA,TGFBR3,TPM1,DLC1,PLXND1,CCDC40,VANGL2,OVOL2,GRHL2
6_Member	GO Biological Processes	GO:0003279	cardiac septum development	-4.33499	-2.09363	12/96	287,659,2626,3398,3670,4052,4488,4628,5308,7049,23129,57216	ANK2,BMPR2,GATA4,ID2,ISL1,LTBP1,MSX2,MYH10,PITX2,TGFBR3,PLXND1,VANGL2
6_Member	GO Biological Processes	GO:0003231	cardiac ventricle development	-4.10455	-1.94153	13/117	659,1832,2626,3398,3670,4052,5308,5318,6256,7049,7168,57216,79977	BMPR2,DSP,GATA4,ID2,ISL1,LTBP1,PITX2,PKP2,RXRA,TGFBR3,TPM1,VANGL2,GRHL2
6_Member	GO Biological Processes	GO:0060415	muscle tissue morphogenesis	-3.3464	-1.39584	9/73	1832,1901,3670,5308,5318,6256,7049,7168,57216	DSP,S1PR1,ISL1,PITX2,PKP2,RXRA,TGFBR3,TPM1,VANGL2
6_Member	GO Biological Processes	GO:0055008	cardiac muscle tissue morphogenesis	-3.16675	-1.26736	8/62	1832,1901,3670,5308,5318,6256,7049,7168	DSP,S1PR1,ISL1,PITX2,PKP2,RXRA,TGFBR3,TPM1
6_Member	GO Biological Processes	GO:0060411	cardiac septum morphogenesis	-3.11968	-1.23607	8/63	659,2626,3398,3670,4488,5308,7049,57216	BMPR2,GATA4,ID2,ISL1,MSX2,PITX2,TGFBR3,VANGL2
6_Member	GO Biological Processes	GO:0048644	muscle organ morphogenesis	-3.09225	-1.21742	9/79	1832,1901,3670,5308,5318,6256,7049,7168,57216	DSP,S1PR1,ISL1,PITX2,PKP2,RXRA,TGFBR3,TPM1,VANGL2
6_Member	GO Biological Processes	GO:0003229	ventricular cardiac muscle tissue development	-2.9452	-1.11404	7/52	1832,3398,3670,5318,6256,7049,7168	DSP,ID2,ISL1,PKP2,RXRA,TGFBR3,TPM1
6_Member	GO Biological Processes	GO:0003208	cardiac ventricle morphogenesis	-2.73651	-0.970579	8/72	1832,2626,3670,5318,6256,7049,7168,79977	DSP,GATA4,ISL1,PKP2,RXRA,TGFBR3,TPM1,GRHL2
6_Member	GO Biological Processes	GO:0030513	positive regulation of BMP signaling pathway	-2.52573	-0.82554	5/32	659,2297,2626,4488,4756	BMPR2,FOXD1,GATA4,MSX2,NEO1
6_Member	GO Biological Processes	GO:0003283	atrial septum development	-2.50726	-0.82095	4/20	287,659,2626,3670	ANK2,BMPR2,GATA4,ISL1
6_Member	GO Biological Processes	GO:0055010	ventricular cardiac muscle tissue morphogenesis	-2.47576	-0.800644	6/47	1832,3670,5318,6256,7049,7168	DSP,ISL1,PKP2,RXRA,TGFBR3,TPM1
6_Member	GO Biological Processes	GO:0003281	ventricular septum development	-2.45719	-0.787835	7/63	659,2626,3398,4052,5308,7049,57216	BMPR2,GATA4,ID2,LTBP1,PITX2,TGFBR3,VANGL2
6_Member	GO Biological Processes	GO:0003230	cardiac atrium development	-2.35184	-0.726619	5/35	287,659,2626,3670,5308	ANK2,BMPR2,GATA4,ISL1,PITX2
6_Member	GO Biological Processes	GO:0060412	ventricular septum morphogenesis	-2.24613	-0.659102	5/37	659,3398,5308,7049,57216	BMPR2,ID2,PITX2,TGFBR3,VANGL2
6_Member	GO Biological Processes	GO:0003151	outflow tract morphogenesis	-2.20276	-0.628962	7/70	659,2348,3670,4488,5308,7049,23129	BMPR2,FOLR1,ISL1,MSX2,PITX2,TGFBR3,PLXND1
6_Member	GO Biological Processes	GO:0060037	pharyngeal system development	-2.14424	-0.591633	4/25	659,2348,3670,4824	BMPR2,FOLR1,ISL1,NKX3-1
6_Member	GO Biological Processes	GO:0007517	muscle organ development	-2.10659	-0.564198	20/351	688,1832,1901,1948,3670,5058,5308,5318,6256,7026,7049,7093,7168,7504,8837,56704,57216,57462,84976,375190	KLF5,DSP,S1PR1,EFNB2,ISL1,PAK1,PITX2,PKP2,RXRA,NR2F2,TGFBR3,TLL2,TPM1,XK,CFLAR,JPH1,VANGL2,KIAA1161,DISP1,FAM228B
7_Summary	GO Biological Processes	GO:0030855	epithelial cell differentiation	-6.29202	-3.57856	41/560	307,579,659,688,839,1365,1515,1832,1901,2355,2626,3398,4488,4610,4825,5308,5962,6256,6781,7026,7430,8324,8644,9475,9788,23424,26084,27152,29841,53405,54507,57111,57669,58495,64122,79977,80139,80173,113263,130497,168667,388,6788,30061	ANXA4,NKX3-2,BMPR2,KLF5,CASP6,CLDN3,CTSV,DSP,S1PR1,FOSL2,GATA4,ID2,MSX2,MYCL,NKX6-1,PITX2,RDX,RXRA,STC1,NR2F2,EZR,FZD7,AKR1C3,ROCK2,MTSS1,TDRD7,ARHGEF26,INTU,GRHL1,CLIC5,ADAMTSL4,RAB25,EPB41L5,OVOL2,FN3K,GRHL2,ZNF703,IFT74,GLCCI1,OSR1,BMPER,RHOB,STK3,SLC40A1
7_Member	GO Biological Processes	GO:0030855	epithelial cell differentiation	-6.29202	-3.57856	41/560	307,579,659,688,839,1365,1515,1832,1901,2355,2626,3398,4488,4610,4825,5308,5962,6256,6781,7026,7430,8324,8644,9475,9788,23424,26084,27152,29841,53405,54507,57111,57669,58495,64122,79977,80139,80173,113263,130497,168667	ANXA4,NKX3-2,BMPR2,KLF5,CASP6,CLDN3,CTSV,DSP,S1PR1,FOSL2,GATA4,ID2,MSX2,MYCL,NKX6-1,PITX2,RDX,RXRA,STC1,NR2F2,EZR,FZD7,AKR1C3,ROCK2,MTSS1,TDRD7,ARHGEF26,INTU,GRHL1,CLIC5,ADAMTSL4,RAB25,EPB41L5,OVOL2,FN3K,GRHL2,ZNF703,IFT74,GLCCI1,OSR1,BMPER
7_Member	GO Biological Processes	GO:0003158	endothelium development	-4.1825	-1.98721	13/115	388,659,1901,5962,6781,6788,7026,7430,9475,26084,30061,58495,168667	RHOB,BMPR2,S1PR1,RDX,STC1,STK3,NR2F2,EZR,ROCK2,ARHGEF26,SLC40A1,OVOL2,BMPER
7_Member	GO Biological Processes	GO:0002064	epithelial cell development	-3.83129	-1.7558	17/195	579,688,1365,2355,4825,5962,6781,7430,9475,26084,53405,54507,57111,57669,79977,80173,113263	NKX3-2,KLF5,CLDN3,FOSL2,NKX6-1,RDX,STC1,EZR,ROCK2,ARHGEF26,CLIC5,ADAMTSL4,RAB25,EPB41L5,GRHL2,IFT74,GLCCI1
7_Member	GO Biological Processes	GO:0003382	epithelial cell morphogenesis	-3.62268	-1.59132	6/29	1365,6781,26084,57111,57669,79977	CLDN3,STC1,ARHGEF26,RAB25,EPB41L5,GRHL2
7_Member	GO Biological Processes	GO:0045446	endothelial cell differentiation	-2.55867	-0.851157	9/94	659,1901,5962,6781,7026,7430,9475,26084,168667	BMPR2,S1PR1,RDX,STC1,NR2F2,EZR,ROCK2,ARHGEF26,BMPER
8_Summary	GO Biological Processes	GO:0030031	cell projection assembly	-6.16495	-3.50761	35/445	688,1901,3655,4628,5962,7430,9788,10787,10801,23043,23580,26084,26751,27019,27152,29984,51473,51626,51762,54874,55036,55296,55704,56171,57216,57539,65062,80173,85464,125058,154313,158297,199221,200728,642273,822,5899,7168,8417,8837,9639,22863,23363,23682,55647,84557,140609	KLF5,S1PR1,ITGA6,MYH10,RDX,EZR,MTSS1,NCKAP1,SEPT9,TNIK,CDC42EP4,ARHGEF26,SH3YL1,DNAI1,INTU,RHOD,DCDC2,DYNC2LI1,RAB8B,FNBP1L,CCDC40,TBC1D19,CCDC88A,DNAH7,VANGL2,WDR35,TMEM237,IFT74,SSH2,TBC1D16,CFAP206,SAXO1,DZIP1L,TMEM17,FAM110C,CAPG,RALB,TPM1,STX7,CFLAR,ARHGEF10,ATG14,OBSL1,RAB38,RAB20,MAP1LC3A,NEK7
8_Member	GO Biological Processes	GO:0030031	cell projection assembly	-6.16495	-3.50761	35/445	688,1901,3655,4628,5962,7430,9788,10787,10801,23043,23580,26084,26751,27019,27152,29984,51473,51626,51762,54874,55036,55296,55704,56171,57216,57539,65062,80173,85464,125058,154313,158297,199221,200728,642273	KLF5,S1PR1,ITGA6,MYH10,RDX,EZR,MTSS1,NCKAP1,SEPT9,TNIK,CDC42EP4,ARHGEF26,SH3YL1,DNAI1,INTU,RHOD,DCDC2,DYNC2LI1,RAB8B,FNBP1L,CCDC40,TBC1D19,CCDC88A,DNAH7,VANGL2,WDR35,TMEM237,IFT74,SSH2,TBC1D16,CFAP206,SAXO1,DZIP1L,TMEM17,FAM110C
8_Member	GO Biological Processes	GO:0060271	cilium assembly	-3.50481	-1.50792	20/267	10801,27019,27152,51473,51626,51762,54874,55036,55296,55704,56171,57216,57539,65062,80173,125058,154313,158297,199221,200728	SEPT9,DNAI1,INTU,DCDC2,DYNC2LI1,RAB8B,FNBP1L,CCDC40,TBC1D19,CCDC88A,DNAH7,VANGL2,WDR35,TMEM237,IFT74,TBC1D16,CFAP206,SAXO1,DZIP1L,TMEM17
8_Member	GO Biological Processes	GO:0044782	cilium organization	-3.28004	-1.34969	20/278	10801,27019,27152,51473,51626,51762,54874,55036,55296,55704,56171,57216,57539,65062,80173,125058,154313,158297,199221,200728	SEPT9,DNAI1,INTU,DCDC2,DYNC2LI1,RAB8B,FNBP1L,CCDC40,TBC1D19,CCDC88A,DNAH7,VANGL2,WDR35,TMEM237,IFT74,TBC1D16,CFAP206,SAXO1,DZIP1L,TMEM17
8_Member	GO Biological Processes	GO:0060491	regulation of cell projection assembly	-3.06415	-1.19792	14/168	688,5962,10787,10801,23580,26751,51473,54874,55296,55704,85464,125058,158297,642273	KLF5,RDX,NCKAP1,SEPT9,CDC42EP4,SH3YL1,DCDC2,FNBP1L,TBC1D19,CCDC88A,SSH2,TBC1D16,SAXO1,FAM110C
8_Member	GO Biological Processes	GO:0070925	organelle assembly	-2.59242	-0.876437	35/673	822,4628,5899,5962,7168,7430,8417,8837,9639,10801,22863,23363,23682,27019,27152,51473,51626,51762,54874,55036,55296,55647,55704,56171,57216,57539,65062,80173,84557,125058,140609,154313,158297,199221,200728	CAPG,MYH10,RALB,RDX,TPM1,EZR,STX7,CFLAR,ARHGEF10,SEPT9,ATG14,OBSL1,RAB38,DNAI1,INTU,DCDC2,DYNC2LI1,RAB8B,FNBP1L,CCDC40,TBC1D19,RAB20,CCDC88A,DNAH7,VANGL2,WDR35,TMEM237,IFT74,MAP1LC3A,TBC1D16,NEK7,CFAP206,SAXO1,DZIP1L,TMEM17
9_Summary	GO Biological Processes	GO:0007009	plasma membrane organization	-5.75821	-3.16214	25/272	287,288,799,4628,5028,5318,5581,5962,6711,7430,8417,9475,9788,10267,10458,23043,54874,55022,55113,57217,63971,64114,115548,129303,257364,950,6683,23175,23363,23682,51062,80856,259173,282679	ANK2,ANK3,CALCR,MYH10,P2RY1,PKP2,PRKCE,RDX,SPTBN1,EZR,STX7,ROCK2,MTSS1,RAMP1,BAIAP2,TNIK,FNBP1L,PID1,XKR8,TTC7A,KIF13A,TMBIM1,FCHO2,TMEM150A,SNX33,SCARB2,SPAST,LPIN1,OBSL1,RAB38,ATL1,LNPK,ALS2CL,AQP11
9_Member	GO Biological Processes	GO:0007009	plasma membrane organization	-5.75821	-3.16214	25/272	287,288,799,4628,5028,5318,5581,5962,6711,7430,8417,9475,9788,10267,10458,23043,54874,55022,55113,57217,63971,64114,115548,129303,257364	ANK2,ANK3,CALCR,MYH10,P2RY1,PKP2,PRKCE,RDX,SPTBN1,EZR,STX7,ROCK2,MTSS1,RAMP1,BAIAP2,TNIK,FNBP1L,PID1,XKR8,TTC7A,KIF13A,TMBIM1,FCHO2,TMEM150A,SNX33
9_Member	GO Biological Processes	GO:0072659	protein localization to plasma membrane	-4.48822	-2.21545	19/208	287,288,799,5028,5318,5581,5962,6711,7430,8417,9475,10267,23043,55022,57217,63971,64114,115548,129303	ANK2,ANK3,CALCR,P2RY1,PKP2,PRKCE,RDX,SPTBN1,EZR,STX7,ROCK2,RAMP1,TNIK,PID1,TTC7A,KIF13A,TMBIM1,FCHO2,TMEM150A
9_Member	GO Biological Processes	GO:1990778	protein localization to cell periphery	-4.12997	-1.95901	19/221	287,288,799,5028,5318,5581,5962,6711,7430,8417,9475,10267,23043,55022,57217,63971,64114,115548,129303	ANK2,ANK3,CALCR,P2RY1,PKP2,PRKCE,RDX,SPTBN1,EZR,STX7,ROCK2,RAMP1,TNIK,PID1,TTC7A,KIF13A,TMBIM1,FCHO2,TMEM150A
9_Member	GO Biological Processes	GO:0010256	endomembrane system organization	-3.64379	-1.60493	34/563	287,288,799,950,4628,5028,5318,5581,5962,6683,6711,7430,8417,9475,9788,10267,10458,23043,23175,23363,23682,51062,54874,55022,55113,57217,63971,64114,80856,115548,129303,257364,259173,282679	ANK2,ANK3,CALCR,SCARB2,MYH10,P2RY1,PKP2,PRKCE,RDX,SPAST,SPTBN1,EZR,STX7,ROCK2,MTSS1,RAMP1,BAIAP2,TNIK,LPIN1,OBSL1,RAB38,ATL1,FNBP1L,PID1,XKR8,TTC7A,KIF13A,TMBIM1,LNPK,FCHO2,TMEM150A,SNX33,ALS2CL,AQP11
9_Member	GO Biological Processes	GO:0090002	establishment of protein localization to plasma membrane	-2.86322	-1.06019	12/138	287,288,5318,5962,6711,7430,9475,55022,57217,63971,64114,129303	ANK2,ANK3,PKP2,RDX,SPTBN1,EZR,ROCK2,PID1,TTC7A,KIF13A,TMBIM1,TMEM150A
10_Summary	GO Biological Processes	GO:0043408	regulation of MAPK cascade	-5.44583	-2.87203	44/670	817,1846,2043,2122,2192,2335,2861,3480,3486,3717,4067,4254,5028,5058,5581,5608,5610,5801,5997,5998,6788,7039,7049,7430,7444,7867,8324,8491,8767,8837,9500,22881,23043,23328,28951,55024,57216,57630,64762,65268,142679,168667,260425,389658,92,659,678,685,1512,2534,6711,9048,53358,130497,493,1029,1050,5899,7026,22924,23560,51191,51422,57214,151195,245711,3592,3600,3655,3670,4824,5563,5618,7006,7436,94…	CAMK2D,DUSP4,EPHA4,MECOM,FBLN1,FN1,GPR37,IGF1R,IGFBP3,JAK2,LYN,KITLG,P2RY1,PAK1,PRKCE,MAP2K6,EIF2AK2,PTPRR,RGS2,RGS3,STK3,TGFA,TGFBR3,EZR,VRK2,MAPKAPK3,FZD7,MAP4K3,RIPK2,CFLAR,MAGED1,ANKRD6,TNIK,SASH1,TRIB2,BANK1,VANGL2,SH3RF1,GAREM1,WNK2,DUSP19,BMPER,MAGI3,FAM150A,ACVR2A,BMPR2,ZFP36L2,BTC,CTSH,FYN,SPTBN1,ARTN,SHC3,OSR1,ATP2B4,CDKN2A,CEBPA,RALB,NR2F2,MAPRE3,GTPBP4,HERC5,PRKAG2,CEMIP,CCNYL1,SPDYA,…
10_Member	GO Biological Processes	GO:0043408	regulation of MAPK cascade	-5.44583	-2.87203	44/670	817,1846,2043,2122,2192,2335,2861,3480,3486,3717,4067,4254,5028,5058,5581,5608,5610,5801,5997,5998,6788,7039,7049,7430,7444,7867,8324,8491,8767,8837,9500,22881,23043,23328,28951,55024,57216,57630,64762,65268,142679,168667,260425,389658	CAMK2D,DUSP4,EPHA4,MECOM,FBLN1,FN1,GPR37,IGF1R,IGFBP3,JAK2,LYN,KITLG,P2RY1,PAK1,PRKCE,MAP2K6,EIF2AK2,PTPRR,RGS2,RGS3,STK3,TGFA,TGFBR3,EZR,VRK2,MAPKAPK3,FZD7,MAP4K3,RIPK2,CFLAR,MAGED1,ANKRD6,TNIK,SASH1,TRIB2,BANK1,VANGL2,SH3RF1,GAREM1,WNK2,DUSP19,BMPER,MAGI3,FAM150A
10_Member	GO Biological Processes	GO:0023014	signal transduction by protein phosphorylation	-5.39931	-2.83623	54/898	92,659,678,685,817,1512,1846,2043,2122,2192,2335,2534,2861,3480,3486,3717,4067,4254,5028,5058,5581,5608,5610,5801,5997,5998,6711,6788,7039,7049,7430,7444,7867,8324,8491,8767,8837,9048,9500,22881,23043,23328,28951,53358,55024,57216,57630,64762,65268,130497,142679,168667,260425,389658	ACVR2A,BMPR2,ZFP36L2,BTC,CAMK2D,CTSH,DUSP4,EPHA4,MECOM,FBLN1,FN1,FYN,GPR37,IGF1R,IGFBP3,JAK2,LYN,KITLG,P2RY1,PAK1,PRKCE,MAP2K6,EIF2AK2,PTPRR,RGS2,RGS3,SPTBN1,STK3,TGFA,TGFBR3,EZR,VRK2,MAPKAPK3,FZD7,MAP4K3,RIPK2,CFLAR,ARTN,MAGED1,ANKRD6,TNIK,SASH1,TRIB2,SHC3,BANK1,VANGL2,SH3RF1,GAREM1,WNK2,OSR1,DUSP19,BMPER,MAGI3,FAM150A
10_Member	GO Biological Processes	GO:0071900	regulation of protein serine/threonine kinase activity	-5.24701	-2.754	34/468	493,1029,1050,1846,2043,3480,3717,4067,4254,5058,5608,5610,5899,5997,5998,6788,7026,7039,7867,8491,8767,9500,22924,23043,23328,23560,28951,51191,51422,57214,57216,142679,151195,245711	ATP2B4,CDKN2A,CEBPA,DUSP4,EPHA4,IGF1R,JAK2,LYN,KITLG,PAK1,MAP2K6,EIF2AK2,RALB,RGS2,RGS3,STK3,NR2F2,TGFA,MAPKAPK3,MAP4K3,RIPK2,MAGED1,MAPRE3,TNIK,SASH1,GTPBP4,TRIB2,HERC5,PRKAG2,CEMIP,VANGL2,DUSP19,CCNYL1,SPDYA
10_Member	GO Biological Processes	GO:0000165	MAPK cascade	-4.9367	-2.52427	51/862	678,685,817,1512,1846,2043,2122,2192,2335,2534,2861,3480,3486,3717,4067,4254,5028,5058,5581,5608,5610,5801,5997,5998,6711,6788,7039,7049,7430,7444,7867,8324,8491,8767,8837,9048,9500,22881,23043,23328,28951,53358,55024,57216,57630,64762,65268,142679,168667,260425,389658	ZFP36L2,BTC,CAMK2D,CTSH,DUSP4,EPHA4,MECOM,FBLN1,FN1,FYN,GPR37,IGF1R,IGFBP3,JAK2,LYN,KITLG,P2RY1,PAK1,PRKCE,MAP2K6,EIF2AK2,PTPRR,RGS2,RGS3,SPTBN1,STK3,TGFA,TGFBR3,EZR,VRK2,MAPKAPK3,FZD7,MAP4K3,RIPK2,CFLAR,ARTN,MAGED1,ANKRD6,TNIK,SASH1,TRIB2,SHC3,BANK1,VANGL2,SH3RF1,GAREM1,WNK2,DUSP19,BMPER,MAGI3,FAM150A
10_Member	GO Biological Processes	GO:0042327	positive regulation of phosphorylation	-4.47622	-2.20885	52/921	92,493,659,817,2043,2534,2861,3486,3592,3600,3655,3670,3717,4067,4254,4824,5028,5058,5563,5581,5608,5610,5618,5899,6788,7006,7039,7436,7867,8324,8491,8767,8837,9475,9500,11030,22863,22881,22924,23043,23328,51422,55024,55704,57214,57216,57600,64762,142679,168667,245711,389658	ACVR2A,ATP2B4,BMPR2,CAMK2D,EPHA4,FYN,GPR37,IGFBP3,IL12A,IL15,ITGA6,ISL1,JAK2,LYN,KITLG,NKX3-1,P2RY1,PAK1,PRKAA2,PRKCE,MAP2K6,EIF2AK2,PRLR,RALB,STK3,TEC,TGFA,VLDLR,MAPKAPK3,FZD7,MAP4K3,RIPK2,CFLAR,ROCK2,MAGED1,RBPMS,ATG14,ANKRD6,MAPRE3,TNIK,SASH1,PRKAG2,BANK1,CCDC88A,CEMIP,VANGL2,FNIP2,GAREM1,DUSP19,BMPER,SPDYA,FAM150A
10_Member	GO Biological Processes	GO:0001934	positive regulation of protein phosphorylation	-4.35692	-2.11048	50/883	92,493,659,817,2043,2534,2861,3486,3592,3600,3670,3717,4067,4254,4824,5028,5058,5581,5608,5610,5618,5899,6788,7006,7039,7436,7867,8324,8491,8767,8837,9475,9500,11030,22863,22881,22924,23043,23328,51422,55024,55704,57214,57216,57600,64762,142679,168667,245711,389658	ACVR2A,ATP2B4,BMPR2,CAMK2D,EPHA4,FYN,GPR37,IGFBP3,IL12A,IL15,ISL1,JAK2,LYN,KITLG,NKX3-1,P2RY1,PAK1,PRKCE,MAP2K6,EIF2AK2,PRLR,RALB,STK3,TEC,TGFA,VLDLR,MAPKAPK3,FZD7,MAP4K3,RIPK2,CFLAR,ROCK2,MAGED1,RBPMS,ATG14,ANKRD6,MAPRE3,TNIK,SASH1,PRKAG2,BANK1,CCDC88A,CEMIP,VANGL2,FNIP2,GAREM1,DUSP19,BMPER,SPDYA,FAM150A
10_Member	GO Biological Processes	GO:0045859	regulation of protein kinase activity	-4.28785	-2.05151	43/724	493,1029,1050,1154,1846,2043,2764,2776,3480,3717,4067,4254,4824,5058,5608,5610,5618,5899,5997,5998,6788,7026,7039,7436,7867,8491,8767,9500,22924,23043,23328,23560,28951,51191,51422,55704,57214,57216,142679,146760,151195,245711,389658	ATP2B4,CDKN2A,CEBPA,CISH,DUSP4,EPHA4,GMFB,GNAQ,IGF1R,JAK2,LYN,KITLG,NKX3-1,PAK1,MAP2K6,EIF2AK2,PRLR,RALB,RGS2,RGS3,STK3,NR2F2,TGFA,VLDLR,MAPKAPK3,MAP4K3,RIPK2,MAGED1,MAPRE3,TNIK,SASH1,GTPBP4,TRIB2,HERC5,PRKAG2,CCDC88A,CEMIP,VANGL2,DUSP19,RTN4RL1,CCNYL1,SPDYA,FAM150A
10_Member	GO Biological Processes	GO:1902533	positive regulation of intracellular signal transduction	-4.18552	-1.98721	50/897	817,841,843,925,2043,2152,2534,2861,3486,3592,3600,3670,3717,4067,4254,4824,5028,5058,5364,5467,5581,5608,5610,5618,6788,7039,7867,8324,8491,8644,8767,8837,9500,9590,10670,22881,22925,23043,23328,51246,51523,55024,57216,57462,64762,142679,168667,353376,389658,642273	CAMK2D,CASP8,CASP10,CD8A,EPHA4,F3,FYN,GPR37,IGFBP3,IL12A,IL15,ISL1,JAK2,LYN,KITLG,NKX3-1,P2RY1,PAK1,PLXNB1,PPARD,PRKCE,MAP2K6,EIF2AK2,PRLR,STK3,TGFA,MAPKAPK3,FZD7,MAP4K3,AKR1C3,RIPK2,CFLAR,MAGED1,AKAP12,RRAGA,ANKRD6,PLA2R1,TNIK,SASH1,SHISA5,CXXC5,BANK1,VANGL2,KIAA1161,GAREM1,DUSP19,BMPER,TICAM2,FAM150A,FAM110C
10_Member	GO Biological Processes	GO:0043549	regulation of kinase activity	-4.1763	-1.98721	45/779	493,1029,1050,1154,1846,2043,2764,2776,3480,3717,4067,4254,4824,5058,5608,5610,5618,5899,5997,5998,6788,7026,7039,7436,7867,8491,8767,9500,22863,22924,23043,23328,23560,28951,51191,51422,55704,57214,57216,113791,142679,146760,151195,245711,389658	ATP2B4,CDKN2A,CEBPA,CISH,DUSP4,EPHA4,GMFB,GNAQ,IGF1R,JAK2,LYN,KITLG,NKX3-1,PAK1,MAP2K6,EIF2AK2,PRLR,RALB,RGS2,RGS3,STK3,NR2F2,TGFA,VLDLR,MAPKAPK3,MAP4K3,RIPK2,MAGED1,ATG14,MAPRE3,TNIK,SASH1,GTPBP4,TRIB2,HERC5,PRKAG2,CCDC88A,CEMIP,VANGL2,PIK3IP1,DUSP19,RTN4RL1,CCNYL1,SPDYA,FAM150A
10_Member	GO Biological Processes	GO:0070302	regulation of stress-activated protein kinase signaling cascade	-4.17174	-1.9871	18/201	2043,2122,3480,4067,5058,5610,6788,7049,7430,8324,8767,22881,23043,23328,57216,57630,142679,260425	EPHA4,MECOM,IGF1R,LYN,PAK1,EIF2AK2,STK3,TGFBR3,EZR,FZD7,RIPK2,ANKRD6,TNIK,SASH1,VANGL2,SH3RF1,DUSP19,MAGI3
10_Member	GO Biological Processes	GO:0046328	regulation of JNK cascade	-3.7047	-1.6527	15/163	2043,2122,3480,5058,6788,7049,8324,8767,22881,23043,23328,57216,57630,142679,260425	EPHA4,MECOM,IGF1R,PAK1,STK3,TGFBR3,FZD7,RIPK2,ANKRD6,TNIK,SASH1,VANGL2,SH3RF1,DUSP19,MAGI3
10_Member	GO Biological Processes	GO:0032872	regulation of stress-activated MAPK cascade	-3.69913	-1.65037	17/200	2043,2122,3480,5058,5610,6788,7049,7430,8324,8767,22881,23043,23328,57216,57630,142679,260425	EPHA4,MECOM,IGF1R,PAK1,EIF2AK2,STK3,TGFBR3,EZR,FZD7,RIPK2,ANKRD6,TNIK,SASH1,VANGL2,SH3RF1,DUSP19,MAGI3
10_Member	GO Biological Processes	GO:0007254	JNK cascade	-3.44516	-1.46269	16/191	2043,2122,3480,5058,6788,7049,8324,8491,8767,22881,23043,23328,57216,57630,142679,260425	EPHA4,MECOM,IGF1R,PAK1,STK3,TGFBR3,FZD7,MAP4K3,RIPK2,ANKRD6,TNIK,SASH1,VANGL2,SH3RF1,DUSP19,MAGI3
10_Member	GO Biological Processes	GO:0051338	regulation of transferase activity	-3.44095	-1.46269	49/939	493,1029,1050,1154,1846,2043,2764,2776,3480,3717,4067,4254,4824,5058,5608,5610,5618,5899,5997,5998,6788,7026,7039,7321,7436,7867,8491,8767,9500,22863,22924,23043,23328,23560,28951,51191,51422,55704,57214,57216,79977,113791,140609,142679,146760,151195,245711,389658,648791	ATP2B4,CDKN2A,CEBPA,CISH,DUSP4,EPHA4,GMFB,GNAQ,IGF1R,JAK2,LYN,KITLG,NKX3-1,PAK1,MAP2K6,EIF2AK2,PRLR,RALB,RGS2,RGS3,STK3,NR2F2,TGFA,UBE2D1,VLDLR,MAPKAPK3,MAP4K3,RIPK2,MAGED1,ATG14,MAPRE3,TNIK,SASH1,GTPBP4,TRIB2,HERC5,PRKAG2,CCDC88A,CEMIP,VANGL2,GRHL2,PIK3IP1,NEK7,DUSP19,RTN4RL1,CCNYL1,SPDYA,FAM150A,PPP1R3G
10_Member	GO Biological Processes	GO:0031098	stress-activated protein kinase signaling cascade	-3.41556	-1.44652	19/251	2043,2122,3480,4067,5058,5610,6788,7049,7430,8324,8491,8767,22881,23043,23328,57216,57630,142679,260425	EPHA4,MECOM,IGF1R,LYN,PAK1,EIF2AK2,STK3,TGFBR3,EZR,FZD7,MAP4K3,RIPK2,ANKRD6,TNIK,SASH1,VANGL2,SH3RF1,DUSP19,MAGI3
10_Member	GO Biological Processes	GO:0051403	stress-activated MAPK cascade	-3.09442	-1.21742	18/246	2043,2122,3480,5058,5610,6788,7049,7430,8324,8491,8767,22881,23043,23328,57216,57630,142679,260425	EPHA4,MECOM,IGF1R,PAK1,EIF2AK2,STK3,TGFBR3,EZR,FZD7,MAP4K3,RIPK2,ANKRD6,TNIK,SASH1,VANGL2,SH3RF1,DUSP19,MAGI3
10_Member	GO Biological Processes	GO:0033674	positive regulation of kinase activity	-2.90868	-1.08693	29/501	493,2043,3717,4067,4254,4824,5058,5608,5610,5618,5899,6788,7039,7436,7867,8491,8767,9500,22863,22924,23043,23328,51422,55704,57214,57216,142679,245711,389658	ATP2B4,EPHA4,JAK2,LYN,KITLG,NKX3-1,PAK1,MAP2K6,EIF2AK2,PRLR,RALB,STK3,TGFA,VLDLR,MAPKAPK3,MAP4K3,RIPK2,MAGED1,ATG14,MAPRE3,TNIK,SASH1,PRKAG2,CCDC88A,CEMIP,VANGL2,DUSP19,SPDYA,FAM150A
10_Member	GO Biological Processes	GO:0043410	positive regulation of MAPK cascade	-2.87743	-1.06706	28/480	817,2043,2861,3486,3717,4254,5028,5058,5581,5608,5610,6788,7039,7867,8324,8491,8767,8837,9500,22881,23043,23328,55024,57216,64762,142679,168667,389658	CAMK2D,EPHA4,GPR37,IGFBP3,JAK2,KITLG,P2RY1,PAK1,PRKCE,MAP2K6,EIF2AK2,STK3,TGFA,MAPKAPK3,FZD7,MAP4K3,RIPK2,CFLAR,MAGED1,ANKRD6,TNIK,SASH1,BANK1,VANGL2,GAREM1,DUSP19,BMPER,FAM150A
10_Member	GO Biological Processes	GO:0070304	positive regulation of stress-activated protein kinase signaling cascade	-2.83626	-1.03698	12/139	2043,4067,5058,5610,6788,8324,8767,22881,23043,23328,57216,142679	EPHA4,LYN,PAK1,EIF2AK2,STK3,FZD7,RIPK2,ANKRD6,TNIK,SASH1,VANGL2,DUSP19
10_Member	GO Biological Processes	GO:0043405	regulation of MAP kinase activity	-2.81933	-1.0274	21/325	1846,2043,3480,3717,4067,4254,5058,5608,5610,5997,5998,7039,7867,8491,8767,9500,23043,23328,28951,57216,142679	DUSP4,EPHA4,IGF1R,JAK2,LYN,KITLG,PAK1,MAP2K6,EIF2AK2,RGS2,RGS3,TGFA,MAPKAPK3,MAP4K3,RIPK2,MAGED1,TNIK,SASH1,TRIB2,VANGL2,DUSP19
10_Member	GO Biological Processes	GO:0045860	positive regulation of protein kinase activity	-2.71392	-0.958013	27/469	493,2043,3717,4254,4824,5058,5608,5610,5618,5899,6788,7039,7436,7867,8491,8767,9500,22924,23043,23328,51422,55704,57214,57216,142679,245711,389658	ATP2B4,EPHA4,JAK2,KITLG,NKX3-1,PAK1,MAP2K6,EIF2AK2,PRLR,RALB,STK3,TGFA,VLDLR,MAPKAPK3,MAP4K3,RIPK2,MAGED1,MAPRE3,TNIK,SASH1,PRKAG2,CCDC88A,CEMIP,VANGL2,DUSP19,SPDYA,FAM150A
[truncated: 4 more rows]

## Sheet: Table S7
Supplementary Table S7: Upregulated genes in EBV-infected MKN7 cells
Gene symbol	refseq ID	Fold change EBV/WT	Enhancer association AE1	Enhancer association AE2	Enhancer association AE3
NAT2	NM_000015.2	2.52274	-	-	-
PSEN1	NM_000021.3	1.23821	-	-	-
ADSL	NM_000026.2	1.32312	-	-	-
AGA	NM_000027.3	1.87634	AE1	-	-
AGL	NM_000028.2	1.60038	-	-	-
ALDOA	NM_000034.2	2.43459	-	-	-
APC	NM_000038.5	8.34878	-	-	-
ATM	NM_000051.3	5.15591	-	-	-
BLM	NM_000057.2	1.30587	-	-	-
CDK4	NM_000075.2	2.11019	-	-	-
[truncated: 8,309 more rows]

## Sheet: Table S8
Supplementary TableS8: Downregulated genes in EBV-infected MKN7 cells
[truncated: 8,073 more rows]

[truncated: 3 more sheets: Table S9, Table S10, Table S11]
